# Supplementary material for: A global lipid map of severe fever with thrombocytopenia syndrome virus infection reveals glycerophospholipids as novel prognosis biomarkers
Source: mBio. 2024 Nov 13;15(12):e02628-24. doi: 10.1128/mbio.02628-24 (PMC11633121; doi:10.1128/mbio.02628-24)
Supplement: Dataset S1 — Data obtained from positive mode. [file mbio.02628-24-s0002.csv]

compound	SP3	SP6	SP9	SP12	SP15	SP18	SP21	SP24	SP27	SP30	SP33	SP36	SP39	SP42	SP45	SP48	SP51	SP54	SP57	SP60	SP63	SP66	SP69	SP72	SP75	SP78	SP81	SP84	SP87	SP90	SP2	SP5	SP8	SP11	SP14	SP17	SP20	SP23	SP26	SP29	SP32	SP35	SP38	SP41	SP44	SP47	SP50	SP53	SP56
symptom																															Mild	Mild	Mild	Mild	Mild	Mild	Mild	Mild	Mild	Mild	Mild	Mild	Mild	Mild	Mild	Mild	Mild	Mild	Mild
group	HC	HC	HC	HC	HC	HC	HC	HC	HC	HC	HC	HC	HC	HC	HC	HC	HC	HC	HC	HC	HC	HC	HC	HC	HC	HC	HC	HC	HC	HC	SFTS	SFTS	SFTS	SFTS	SFTS	SFTS	SFTS	SFTS	SFTS	SFTS	SFTS	SFTS	SFTS	SFTS	SFTS	SFTS	SFTS	SFTS	SFTS
0.85_277.2637m/z	20971.14	28457.62	45275.06	39495.58	48163.63	27786.6	36753.79	26173.97	42965.52	32719.65	38197.27	446650.63	405687.2	220977.49	322991.13	324757.15	284519.21	270892.2	376345.75	355063.44	269994.58	406031.02	393254.87	42185.07	51636.08	53218.84	48845.05	40113.36	48588.55	34979.73	28118.5	25604.08	34587.72	39837.43	42065.53	27580.72	34887.37	26613.44	39507.16	28478.76	30262.71	48382.21	429755.32	337124.8	346880.8	402795.15	367038.75	378469.45	337235.73
0.85_511.3100m/z	97094.817	81601.59	77878.409	150731.002	75835.867	93961.153	90310.001	108389.124	158695.233	76195.475	27450.589	57434.208	137563.789	167068.138	57935.316	45523.77	78727.699	133093.539	277697.325	295793.291	7524.408	258893.919	79895.055	186885.044	67444.061	211745.037	78409.216	147711.839	129890.075	29076.598	90625.855	85329.885	94173.992	171297.098	81266.543	99312.645	120661.592	42883.233	61501.049	136448.353	18435.283	38872.922	205561.783	174409.442	66487.646	236259.063	626113.661	254089.214	291543.198
0.85_533.3230m/z	100260.129	75235.311	83175.501	169977.939	79230.695	98696.449	107242.708	111755.883	175084.359	82523.36	29378.705	64872.532	154671.538	176351.826	64053.018	50093.278	87892.303	147644.812	310008.079	337991.973	9496.108	278816.871	85556.394	179551.135	81917.87	220549.888	85334.239	159854.506	139760.4	27147.658	94431.874	89917.961	101267.988	183275.814	90758.42	106066.216	132457.071	45600.051	67398.003	140503.799	19139.205	45139.729	222278.191	185878.449	65996.622	243795.33	692407.408	288601.444	307626.753
0.85_555.3358m/z	98090.921	86061.775	80180.11	158392.625	74443.651	98464.107	94660.389	109613.435	167743.652	79526.325	28315.721	57071.979	143401.396	175886.975	60768.406	49177.871	76422.068	140532.978	304495.911	311977.595	7532.627	267391.931	84634.954	167224.431	71672.273	207933.835	78212.835	154551.047	142803.72	28123.078	89003.062	86090.437	97917.576	176367.865	81945.121	101785.484	134588.171	41949.859	66946.287	139159.624	17517.094	43591.876	211976.791	183675.633	61413.856	230278.767	656282.6	262874.786	302862.95
0.86_239.2480m/z	21104.54	32253.59	58507.08	41720.66	54637.17	32755.13	39548.09	30747.49	55766.16	40961.65	46731.46	320080.41	252844.39	140109.5	214393.71	229267.2	204556.7	184956.25	271271	255681.16	173855.76	297961.44	262249.66	48543.42	51583.54	62080.42	54991.59	48148.66	51745.44	34950.84	28803.4	29723.22	37847.72	47080.66	52985.86	31835.83	43138.85	27464.78	45776.61	29768.31	31351.44	48502.25	295672.88	202808.02	245093.27	257283.59	264511.25	264417.89	203389.08
0.86_543.4861m/z	8320.932	7955.75	13869.323	15022.94	10896.258	10233.955	11867.18	5774.652	10918.627	9969.1	12107.558	236442.561	279178.542	197615.209	229838.815	209529.918	265514.965	283975.549	344710.085	369231.117	223606.574	286292.056	265596.935	8989.758	9812.484	10582.24	12718.375	7786.727	12679.014	12192.58	11342.179	9115.634	13394.778	11675.873	12106.359	9483.541	10586.303	9823.139	11630.471	10816.064	10862.595	15109.279	265346.934	263654.527	227744.117	299504.346	317486.591	408276.807	320574.693
0.87_361.3575m/z	28611.31	24098.42	37660.68	44313.08	44206.09	26265.07	32656.03	19438.7	34117.22	28380.36	33497.56	772128.12	761455.1	371760.03	553343.56	492492.56	544234.6	500857.59	668484.92	662808.86	469027.32	690695.72	649825.07	35711.26	37309.89	40563.47	35515.71	34415.7	37301.07	25726.04	32378.04	27469.22	37591.12	39559.94	34411.78	27424.38	31653.38	24682.17	33163.48	26370.95	31232.56	43559.24	732331.7	615090.1	606602.16	713976.23	695533.11	679781.72	625695.12
0.87_838.5433m/z	4.58E+05	7.02E+05	7.53E+01	2.05E+02	5.77E+05	1.57E+02	7.37E+05	9.50E+05	7.66E+02	4.22E+02	5.09E+00	1.86E+02	1.95E+02	5.09E+00	5.09E+00	1.35E+02	2.12E+05	2.07E+05	1.21E+02	5.09E+00	3.26E+05	1.35E+02	1.10E+02	1.23E+06	1.34E+06	8.12E+05	5.09E+00	9.84E+05	1.91E+02	5.09E+00	1.56E+02	4.03E+02	5.96E+02	2.90E+02	1.56E+02	1.34E+02	3.29E+02	5.89E+01	2.95E+02	5.35E+02	5.09E+00	5.09E+00	2.79E+02	3.30E+02	5.09E+00	3.99E+02	2.05E+02	3.36E+02	1.20E+02
0.88_147.6493n	18119.547	18550.172	25689.996	27665.385	31677.486	16507.613	16064.801	10321.135	20494.793	19302.921	20467.414	423804.118	459983.854	83363.956	191543.976	162445.913	434138.915	214033.176	564658.944	508052.278	277237.139	401006.193	315094.997	17270.987	15511.08	16244.629	18395.76	13682.653	23566.288	15102.242	28646.861	30430.212	26801.521	23578.182	22662.85	20786.685	20898.587	12156.334	17056.59	10540.107	23755.686	22615.612	241770.829	228503.253	371184.283	271021.949	475384.302	290595.379	234856.486
0.88_359.3419m/z	11364.44	14835.61	28180.22	27458.65	29956.02	18236.44	18102.99	10192.68	23185.3	22515.1	24488.14	264250.51	253151.45	165039.75	209264.73	191364.35	174385.33	177413.46	217973.22	210576.57	158789.91	242233.03	233654.85	11592.19	16758.64	19895.67	24308.07	15524.32	23246.61	21299.83	18482.46	19050.04	23978.54	25747.31	26887.23	18901.97	21354.34	17073.78	22784.68	17727.95	20188.54	27985.77	271995.88	230925.87	213175.91	263155.92	225661.71	236814.25	222212.05
0.88_527.3220m/z	3.09E+06	4.92E+06	8.45E+02	3.96E+03	3.65E+06	8.65E+02	5.60E+06	6.50E+06	2.29E+03	7.11E+02	1.15E+03	1.72E+02	1.19E+03	1.53E+03	4.95E+02	5.99E+02	1.86E+06	2.05E+06	5.15E+03	1.16E+04	3.15E+06	1.08E+04	1.87E+03	8.32E+06	8.18E+06	5.43E+06	2.92E+03	7.17E+06	1.91E+03	8.41E+02	1.10E+03	1.19E+03	1.14E+03	1.02E+03	3.05E+02	1.03E+03	1.33E+03	2.77E+02	4.62E+02	2.43E+03	5.33E+02	3.10E+02	2.22E+03	1.50E+03	1.78E+02	2.25E+03	1.58E+04	9.81E+03	1.16E+04
0.88_616.4068m/z	2186321.945	3416695.259	300.2668	849.6086	2620081.415	1427.5937	3649269.037	4341245.425	1081.9286	403.6422	289.8696	294.2185	546.8851	1081.0861	491.91	271.5748	1132547.168	1292812.882	1572.3447	2049.6513	1721177.523	1875.8888	400.0205	5599220.822	5696690.705	3755721.759	128.5501	4642581.476	925.9457	261.8141	482.9419	916.2347	1004.1632	1270.7993	620.2843	997.2732	805.2955	322.9066	561.081	1267.9867	248.369	316.9786	1063.7817	879.0196	562.6537	1951.5821	3493.8879	1694.5134	2331.4548
0.88_638.3886m/z	1770980.667	2771554.703	5977.5338	10698.0798	1979349.079	8962.3534	3041573.317	3657216.99	14666.3455	7026.0357	2704.7576	1956.0776	7579.8292	11470.0842	4089.9534	2675.5166	982383.7839	1084565.709	25037.2584	18019.844	1626437.549	25062.5522	2586.0551	4582761.703	4503524.298	3022988.888	6117.7098	3924695.503	10309.5115	962.6922	6531.8643	6815.4556	9214.3797	11625.597	11715.0739	7587.5547	6907.5222	3429.2649	4617.251	12508.7634	1165.6278	3105.4091	14282.0315	12655.5057	2748.356	8006.3539	25631.3359	15552.558	20168.4487
0.88_727.4753m/z	1.08E+06	1.63E+06	4.62E+02	1.26E+03	1.28E+06	3.48E+02	1.74E+06	2.14E+06	8.27E+02	2.29E+02	1.16E+02	1.12E+02	2.40E+02	7.50E+02	3.43E+02	7.40E-01	5.18E+05	5.92E+05	1.16E+03	8.24E+02	8.03E+05	5.23E+02	3.33E+01	2.75E+06	2.87E+06	1.84E+06	4.16E+02	2.29E+06	4.50E+02	3.70E+00	3.42E+02	3.76E+02	1.13E+02	1.34E+03	3.29E+02	1.00E+03	6.45E+02	4.79E+02	3.85E+02	7.03E+02	1.18E+02	7.40E-01	5.28E+02	1.10E+03	4.86E+02	1.41E+02	4.24E+02	5.58E+02	1.67E+03
0.88_749.4569m/z	9.58E+05	1.48E+06	1.80E+03	2.99E+03	1.04E+06	2.10E+03	1.59E+06	1.95E+06	3.32E+03	1.13E+04	4.94E+02	1.19E-01	1.69E+03	3.68E+03	1.33E+02	2.59E+02	4.90E+05	5.56E+05	5.74E+03	2.01E+03	7.81E+05	2.72E+03	4.43E+02	2.41E+06	2.42E+06	1.63E+06	4.33E+02	2.08E+06	1.11E+03	5.97E-01	1.77E+03	1.77E+03	2.10E+03	3.30E+03	1.25E+03	2.18E+03	1.31E+03	5.11E+02	8.18E+02	2.58E+03	1.09E+04	6.48E+02	2.45E+03	2.96E+03	1.01E+03	1.26E+03	5.08E+03	1.05E+03	4.70E+03
0.89_173.0785m/z	196708.68	171490.13	236847.43	205407.2	235757.18	209694.12	224209.9	215634.73	264120.22	234022.79	313961.94	172282.35	162593.35	116065.05	196925.53	192405.5	109424	72199.62	143826.68	108184.35	109589.07	190750.65	177422.12	149527.77	131527.91	122856.84	201970.62	154579.35	160476.67	231254.26	228518.77	241315.97	224502.44	255123.29	246486.2	189192.55	202640.71	208174.76	279134.67	178763.53	313289.41	248293.95	182375.48	174881.35	172489.95	169804.26	142035.17	145794.55	157654.68
0.89_416.2519m/z	3.45E+06	5.59E+06	9.19E+01	4.71E+00	4.13E+06	9.17E+01	6.72E+06	7.63E+06	9.00E+02	5.67E-03	1.35E+02	5.67E-03	3.10E+00	1.06E+01	6.16E+00	1.09E-01	2.22E+06	2.39E+06	2.09E-01	7.79E+02	3.77E+06	1.81E+02	1.27E-01	1.02E+07	9.66E+06	6.38E+06	4.39E+00	8.33E+06	1.26E+02	2.36E+00	3.44E+00	1.13E+02	2.81E+00	2.89E+00	5.67E-03	8.30E+01	1.06E+03	5.52E-02	5.67E-03	6.54E+01	3.56E+00	5.80E-01	9.51E-02	5.67E-03	8.37E+01	1.89E+02	6.13E+02	4.28E+02	1.24E+01
0.89_474.2948m/z	419646.902	663818.315	17536.846	49423.396	525722.986	22546.336	759060.001	888538.333	40515.289	20717.72	11797.475	5294.933	25623.317	35165.359	13313.463	9944.22	247262.981	284430.034	57599.1	77297.528	409855.747	61991.038	21409.874	1012187.562	992879.956	706407.201	28582.786	918635.679	36308.101	5759.929	20375.074	19577.558	25537.767	37801.284	26539.413	24342.282	22216.987	9517.777	12659.546	35025.411	15464.228	7600.846	43528.137	36969.001	15048.786	44336.53	109881.726	72709.086	101496.447
0.89_505.3382m/z	4.02E+06	6.37E+06	1.38E+01	1.21E+03	4.80E+06	1.45E+02	6.95E+06	8.01E+06	2.99E+02	1.18E+02	2.28E+02	2.47E+00	1.14E+02	2.14E+02	2.05E+01	5.88E+01	2.23E+06	2.56E+06	1.01E+03	2.79E+03	3.32E+06	2.55E+03	5.54E+02	1.02E+07	1.03E+07	6.96E+06	6.44E+02	8.67E+06	6.01E+02	1.18E+02	2.22E+02	1.21E+02	2.68E+02	1.99E+02	1.55E+02	1.92E+02	1.64E+02	5.80E+01	1.17E+02	4.05E+02	6.97E+01	1.29E+02	2.50E+02	2.67E+02	4.09E+01	2.10E+02	4.01E+03	2.16E+03	2.01E+03
0.90_305.1834m/z	1.80E+06	2.80E+06	5.33E+02	7.07E+01	2.04E+06	3.58E+02	3.55E+06	3.77E+06	1.71E+00	1.44E+02	3.91E+01	1.80E-02	5.02E+01	1.80E-02	1.34E+02	4.70E+01	1.19E+06	1.25E+06	1.80E-02	8.87E+01	1.88E+06	6.65E+01	5.23E+01	4.66E+06	4.88E+06	3.21E+06	1.46E+02	4.12E+06	2.77E+02	5.39E+02	9.29E+01	1.31E+02	7.11E+01	2.97E+02	3.07E+02	3.27E+01	1.80E-02	8.79E+01	1.80E-02	1.32E+02	2.66E+01	9.49E+00	5.20E+01	1.75E+02	1.80E-02	1.12E+02	9.27E+02	1.80E-02	1.25E+02
0.90_363.2252m/z	5.26E+05	7.87E+05	1.48E+04	1.22E+03	6.11E+05	9.22E+02	9.20E+05	1.10E+06	3.19E+02	1.87E+03	2.25E+03	2.89E+02	1.01E+02	2.05E+03	8.18E+03	1.06E+02	3.17E+05	3.65E+05	1.30E+03	4.73E+02	4.76E+05	3.68E+02	2.00E+03	1.14E+06	1.04E+06	8.62E+05	5.42E+02	1.02E+06	1.05E+03	1.89E+04	5.77E+02	3.06E+03	4.44E+03	2.29E+03	6.54E+03	4.43E+02	1.24E+03	8.83E+01	2.18E+02	1.83E+03	5.04E+02	3.29E+02	6.85E+02	1.65E+04	5.91E+02	5.50E+02	3.16E+03	6.54E+02	1.77E+01
0.90_452.3112m/z	411258.5246	665164.6558	1893.2449	5957.9	497002.4689	2789.3636	720081.2625	844214.521	5177.6428	2656.7729	821.2133	741.7372	2254.5316	4426.1432	1536.6358	1173.1231	239959.6389	291112.8857	5890.018	6541.8589	354485.8324	5453.2899	1744.7653	1063810.072	1067773.937	746318.9398	1910.4823	907854.1637	5558.641	773.3004	2602.133	2202.0341	3508.8218	5501.9276	4096.029	3443.8744	3026.3389	924.4757	676.4131	5538.1925	1675.9825	864.6971	4915.1322	4805.6131	977.7174	6359.4215	9633.8101	8108.1765	8968.8975
0.90_503.3230m/z	271193.1	487124.48	20884.1	74608.05	345943.92	30878.06	425695.38	722705.79	65463.42	26452.03	27011.61	12298.24	33628.87	39847.59	25796.45	15584.5	161244.27	232526.25	93818.03	192424.77	246886.1	161656.63	44699.17	982391.18	776335.49	643489.1	54411.86	587414.38	55669.94	20263.13	27930.05	28849.06	37463.09	46421.92	65498.87	32063.22	31269.11	10165	22157.94	46205.21	16570.04	14849.44	62256.32	50349.76	17289.93	59774.94	260761.5	164890.95	167367.2
0.91_130.1593m/z	128236.73	171001.14	209894.56	176536.37	234098.79	322603.03	247801.47	283166.92	244765.97	318112.27	339592.15	298836.24	223677.23	224983.16	250693.19	209641.98	77278.87	142241.14	92783.54	136845.66	120561.14	221639.34	201887.79	182374.14	242281.08	218741.88	311088.52	211850.86	205136.81	413980.25	160223.13	156217.67	200438.5	307060.84	411970.96	187388.43	297684.15	299656.57	438951.16	294361.25	331468.91	328319.44	292045.08	243509.13	128557.69	284701.03	164512.24	201893.62	221017.83
0.92_265.1909m/z	1527874.861	2374063.127	6891.14	4676.478	1695188.46	5616.973	2873897.733	3276452.474	3034.4	5895.917	4969.923	3505.836	5132.955	4749.503	4202.878	2834.138	987751.218	1151307.827	4008.551	3277.456	1359159.601	4472.51	4494.516	3943360.041	4094130.834	2712204.692	6105.139	3230237.351	6395.338	5762.759	3266.494	5257.799	4269.837	9983.597	5329.549	5549.726	3126.108	3915.003	1840.955	4868.495	4771.428	2543.221	4074.228	5417.839	3901.393	3887.625	3227.534	2280.34	3180.515
0.92_283.2015m/z	3914000.676	6004174.119	7413.319	5622.313	4515325.007	9131.61	7500676.987	8597558.703	5573.4	7858.156	6656.521	5601.759	5828.708	7692.181	6711.734	7005.706	2503909.549	2908545.919	6279.615	6387.964	3622050.903	7243.766	7130.893	10681185.46	11333729.77	7486123.759	6595.557	9045648.547	7700.503	7064.415	12710.726	6302.693	5803.067	5991.475	6398.956	9112.072	5609.411	4604.341	7902.193	9546.128	5151.439	4956.936	6974.155	7243.275	7303.876	7293.41	7217.593	5980.501	4215.03
0.93_321.1308m/z	27111.69	17552.4	38213.13	22949.98	24731.54	28584.39	24126.57	18290.11	49763.44	30569.38	18737.78	304994.09	477135.84	301626.81	337567.72	248665.09	195502.53	252308.2	542161.84	342710.31	159848.11	299439.21	279041.66	11694.8	13187.34	18507.22	34566.36	20202.16	22418.95	29063.32	22968.15	23897.34	32964.3	35784.49	38578.05	33482.4	33677.14	19941.23	20185.21	34483.14	20254.39	43216.05	495638.92	337985.69	283231.01	457512.72	321280.41	419869.78	326550.26
0.94_246.1237m/z	1.55E+01	8.01E+00	2.62E+01	1.23E+03	5.97E+01	2.37E+01	9.33E+00	2.10E+01	1.01E+01	9.65E+00	2.27E+01	1.32E+01	3.01E+01	3.37E-01	6.73E+01	2.10E+01	1.68E+00	4.96E+00	5.64E+00	4.88E+00	3.37E-01	2.67E+00	2.24E+01	6.61E+00	6.24E+00	2.45E+01	6.35E+01	1.17E+01	2.07E+01	1.24E+01	3.37E-01	2.64E+01	2.67E+03	1.05E+01	7.66E+02	5.50E+00	2.19E+01	3.83E+06	1.57E+06	3.37E-01	3.37E-01	1.02E+06	1.07E+01	3.37E-01	3.39E+06	8.80E+03	3.02E+00	3.37E-01	2.12E+02
0.94_341.2951m/z	105982.38	105287.38	157847.54	162162.58	166451.21	115718.37	134165.29	121800.02	122020.14	131915.44	143449.16	1083336.12	1076121.84	712478.49	911979.8	766125.41	714183.8	707465.2	883073.39	901788.79	642266.98	1013512.76	1019285.03	110053.83	125090.04	124851.77	133660.09	110227.64	128185.3	130987.41	115372.63	107305.83	149966.86	150313.56	155192.65	106661.73	121534.28	118270.21	147528.37	119961.94	117548.17	180153.16	1107546.56	986257.89	908733.44	1114445.93	966088.26	1008672.03	940981.22
0.96_154.1226m/z	669293.993	1055127.277	7018.423	5351.879	859235.29	5315.494	1542320.684	2010801.827	3985.721	4217.936	5376.797	12147.083	11369.78	7330.467	9223.884	8332.928	416474.577	481778.915	8626.678	7525.671	650612.472	9236.919	8433.407	3535898.05	2997831.941	2375462.428	5278.72	1868411.397	4752.153	5156.746	4419.191	4259.366	5540.413	5275.586	6680.924	3579.107	4082.126	3051.448	4757.976	5081.349	4011.904	3551.891	11023.942	7216.395	7930.349	10023.889	9353.028	8564.597	9657.87
0.96_235.1805m/z	3350.742	2577.764	6681.345	6003.528	3532.354	5402.952	3041.618	2961.754	3161.125	5770.877	6366.951	6644.442	7354.028	4424.911	6090.536	5631.145	1682.919	2332.576	4182.972	3761.314	1626.652	5673.001	6528.617	1730.411	1785.191	2301.497	7178.872	3506.26	6475.227	7001.88	4185.384	4885.656	5868.45	6669.29	7241.42	3105.295	4932.418	2402.304	2714.412	5258.089	3928.785	378093.157	5727.628	4166.171	1894.923	10979.529	4831.198	3579.103	3920.63
0.99_218.1288m/z	9.18E+01	2.94E+01	1.27E+03	7.07E+02	1.06E+02	5.31E+02	4.66E+01	9.13E+01	5.56E+01	1.50E+01	1.25E+02	1.03E+02	3.88E+02	8.63E+02	2.41E+02	1.20E+02	3.58E+01	6.82E+00	2.27E+02	1.08E+02	1.56E+01	7.83E+01	8.04E+01	3.90E+01	8.61E+00	4.17E+01	8.66E+01	1.96E+01	8.91E+01	1.03E+02	1.59E+02	1.98E+02	7.53E+02	8.60E+01	9.65E+01	3.93E+01	9.70E+01	3.82E+06	6.53E+06	1.66E+02	1.37E+01	8.00E+06	1.87E+02	1.05E+02	6.75E+06	2.88E+04	2.79E+01	8.31E+00	3.75E+02
1.00_217.1210m/z	1.37E+02	3.52E+02	5.19E+02	1.07E+03	1.33E+02	5.16E+02	4.95E+02	2.38E+02	8.09E+02	4.51E+02	8.89E+02	5.79E+02	7.13E+02	3.84E+02	3.36E+02	4.42E+02	4.33E+02	2.41E+02	2.30E+02	3.87E+02	2.32E+02	1.05E+03	5.75E+02	7.39E+01	2.72E+02	3.15E+02	5.97E+02	2.77E+02	1.00E+03	8.22E+02	1.07E+02	4.47E+02	2.73E+03	4.22E+02	1.97E+03	1.65E+02	4.84E+02	5.61E+05	9.18E+06	6.94E+02	1.73E+02	1.31E+06	1.10E+03	3.24E+02	1.20E+06	1.31E+05	5.78E+02	1.33E+02	1.12E+03
1.02_189.1023m/z	5109.269	3736.477	7180.29	5504.053	4979.36	4564.951	3721.464	3497.239	4030.463	4966.75	6516.494	5703.376	5529.612	3525.809	4599.906	4418.34	2332.265	1938.083	3358.281	2988.393	1857.72	4262.597	3835.983	2315.553	2625.347	3608.306	4605.644	3298.325	4366.202	4498.598	5337.835	3691.778	149802.399	9612.79	8912.012	3846.014	3668.297	55967.618	1706318.885	4528.814	4399.712	8294871.863	5132.939	4118.437	83742.072	274077.328	4014.842	3394.023	69363.464
1.03_281.1859m/z	274674.607	557667.434	15204.608	12211.609	382200.901	15366.196	515604.343	986657.189	6095.217	13910.235	17150.125	15195.736	9529.049	9447.442	9812.008	8980.368	187001.021	282496.081	6031.911	7003.829	329600.858	10825.269	8656.333	1194442.853	1088256.979	781018.804	12967.546	659815.605	15772.751	12484.018	9015.767	13016.552	12752.544	13495.016	15825.3	12916.094	8521.996	9363.819	5566.127	12499.481	12156.985	10266.041	10954.651	9040.783	6555.629	12184.399	6020.364	6594.301	7704.425
1.04_546.3848m/z	95576.014	162282.999	94985.033	97453.335	93687.522	163199.86	95787.083	186219.743	139248.506	136265.676	119325.045	73590.618	87902.549	140137.094	93764.73	102973.876	59638.625	83307.702	83971.114	95744.547	75728.558	111140.918	80647.139	164801.268	207963.675	106936.392	96926.797	116133.741	117570.478	124012.969	142731.816	142571.034	84874.684	106663.847	84120.561	165487.521	95347.666	112158.953	167518.942	108658.65	118124.732	139662.611	76025.777	117921.474	104075.645	101264.412	109789.951	109464.342	59462.369
1.05_414.3063m/z	169893.41	295731.39	130923.9	132018.24	173560.17	226081.84	216808.54	368385.25	191438.42	194011.12	160260.88	103868.18	127271.74	193882.26	144859.78	147343.45	110743.15	151065.62	127693.98	134171.03	150305.61	158802.54	128656.47	340196.08	414673.52	245362.38	148083.2	257270.71	171308.84	174639.14	174908.08	179091.44	112851.11	132809.24	105694.25	242769.43	140502.25	175523.28	240766.48	149455.1	174596.01	194796.14	102963.74	157799.69	169373.6	133467.29	148207.65	143665.26	84573.87
1.05_458.3326m/z	173280.03	283847.05	157512.58	155107.19	170198.88	261763.28	198306.02	340658.54	235114.19	229233.31	192490.85	127780.58	150388.05	229422.6	161803.07	171519.59	114398.67	153020.21	148491.03	157653.32	142876.69	184220.41	143540.36	328850.95	392569.97	220532.49	171137.74	230934.16	193404.99	197377.09	207508.49	218727.36	133681	162297.66	132160.43	282918.31	165041.8	197367.16	277356.79	175717.25	200083.85	234983.81	123809.69	185890.14	189070.67	164174.09	174940.44	174093.6	105036.56
1.06_382.2568n	99731.829	161803.332	112103.374	110412.203	91171.63	189295.697	90161.623	173917.135	161176.357	164794.533	134715.313	84373.376	104594.405	163747.513	115270.802	117959.63	58795.213	86598.142	99981.764	111001.354	71974.902	125431.026	98783.45	151062.659	194282.096	109878.844	118914.504	107714.238	139745.379	141948.744	145339.033	156472.175	94262.384	108665.811	89044.183	200047.598	109702.447	138118.86	193571.472	120675.663	141532.978	166383.045	85825.966	131284.448	136004.968	113034.136	117565.112	118106.969	66821.123
1.06_430.2048m/z	2631.537	2119.491	8508.605	9955.384	9078.071	3196.185	6262.549	3747.645	82932338.83	3704.878	4320.001	107583.72	120102.155	72469.237	89597.369	66575.053	68216.882	83974.226	91116.7	98824.108	52997.683	94560.818	85071.035	5159.848	5996.692	6591.993	6635.928	3830.015	3862.58	6896.806	3422.797	3597.939	29310.954	11747.759	7120.986	2819.91	5490.899	5487.779	4459.396	5750.663	1798.988	7945.266	106513.186	97094.131	74158.017	111348.248	99184.79	111937.472	111049.069
1.07_346.1219m/z	7.49E+01	4.94E+02	1.06E+01	1.06E+01	1.06E+01	8.48E+01	8.93E+01	1.06E+01	1.06E+01	1.06E+01	5.70E+01	3.85E+03	1.90E+03	2.90E+03	6.70E+02	2.72E+03	1.59E+02	7.02E+02	8.73E+02	1.01E+03	1.06E+01	1.45E+03	5.28E+02	1.06E+01	1.06E+01	1.06E+01	4.63E+02	9.49E+01	1.32E+03	1.06E+01	5.47E+06	9.50E+05	9.13E+05	1.48E+05	6.34E+03	7.13E+02	1.06E+01	4.27E+04	1.06E+01	2.23E+04	5.28E+01	1.06E+01	3.81E+03	3.22E+06	3.60E+02	1.69E+06	2.79E+06	1.45E+06	3.86E+05
1.09_823.5161m/z	1.87E+02	3.45E+02	1.93E+02	1.44E+02	1.32E+02	4.87E+02	1.13E+02	3.53E+02	5.50E+01	8.97E+05	2.84E+02	4.00E+01	9.87E+01	3.82E+02	3.97E+02	1.74E+02	1.18E+01	1.80E+01	4.77E+01	1.37E+02	8.05E+01	5.29E+01	3.41E+01	6.21E+02	4.33E+02	3.41E+02	1.73E+02	1.92E+02	1.19E+02	1.64E+02	3.95E+01	3.48E+02	5.20E+01	2.10E+02	4.50E+01	3.14E+02	1.28E+02	1.28E+02	9.72E+01	2.93E+02	2.08E+06	1.74E+02	2.89E+01	1.85E+02	2.98E+01	1.35E+02	5.59E+01	1.31E+02	2.36E+00
1.10_648.4532m/z	125803.826	213962.336	102805.674	99833.913	126391.494	186541.954	143744.662	257731.341	144996.695	151454.069	125706.102	89035.798	104837.246	166114.047	105858.404	117677.512	82239.727	117777.132	92460.488	101319.543	105623.899	126137.616	85193.356	264110.733	316481.981	159509.063	102643.933	167199.598	117894.463	131120.654	152051.311	163613.01	94057.917	112070.501	87430.074	176655.528	100888.514	125875.557	180083.351	127044.96	123899.335	142551.897	97003.504	127170.706	117804.531	120701.482	121028.223	124216.384	66502.928
1.11_560.4008m/z	192728.391	324193.587	153506.677	151144.665	187030.032	269644.392	232151.374	410541.036	228925.654	229790.1	192531.963	120693.136	146758.802	234439.353	156781.334	172411.401	127798.82	176507.869	144461.08	158877.281	164127.699	184447.046	136135.133	383662.115	455093.763	257973.121	165283.575	279716.692	187474.246	200564.534	216031.842	232551.485	138701.945	174134.741	124919.818	274614.664	166823.346	195359.475	260477.115	186919.567	194288.564	215086.402	127118.223	188631.421	173766.572	162529.669	172673.543	179456.222	99468.202
1.11_604.4271m/z	152257.1155	251552.8348	121259.525	126174.8963	147059.4741	215713.2774	165272.0556	297326.233	165238.2806	182493.0704	154080.7008	97947.5467	114416.7361	182600.4637	124434.2649	138217.4006	90682.8969	128510.5302	111094.1719	116041.7228	121691.2967	142912.7849	104535.2586	281429.3558	344370.7286	177431.747	127517.9216	198990.887	142953.263	161117.0111	174946.7588	195348.6342	110493.8251	137503.652	105329.4913	211567.4355	125501.7014	146961.2509	211573.2275	148288.7687	145226.7209	175433.2247	103014.765	148691.0566	128381.2271	132565.9125	140952.203	141358.4173	73284.6483
1.13_314.2323m/z	185214.48	339131.43	442419.07	130893.32	340778.05	419684.28	435138.11	389339.02	671770.24	526015.48	863373.68	457509.44	74274.7	166370.92	224295.42	249379.12	85437.59	146746.14	336835.59	101646.82	229212.3	253805.74	194043.44	170817.45	211726.27	156616.8	597137.76	358555.5	438477.32	223177.96	271097.71	133875.87	279859.55	179497.21	540014.22	317812.55	166451.22	249734.02	366703.4	131963.79	320645.1	244013.73	225666.3	109045.1	120982.69	223599.54	157876.06	108501.98	123985.69
1.13_472.3482m/z	250197.24	441861.06	178058.35	165791.15	256508.74	298770.59	338355.37	557482.03	238317.52	258452.64	214264.03	162654.69	186645.35	274893.37	207906.55	211893.73	185302.77	247525.58	182745.47	197252.5	244649.87	226673.12	185380.02	539481.66	646081.9	371069.8	193879.26	410251.71	209486.43	220081.22	218739.22	240508.94	150034.87	176032.72	141963.57	296704.38	194277.88	218472.43	287972.06	198764.79	211140.93	257943.34	162057.66	224639.01	219525.47	206963.59	208390.48	212012.92	137118.43
1.13_516.3746m/z	236302.67	393930.33	169223.06	173024.56	232711.92	302693.58	293583.06	499781.53	244711.18	261869.41	215878.03	149707.33	177105.79	267467.92	189569.75	201053.77	164248.09	219118.2	170775.54	188307.07	207790.15	214047.21	166402.32	467977.99	561859.85	315890.29	194683.42	355629.07	208943.21	223316.51	229381.86	252598.34	152604.14	186253.52	140716.91	306005.43	189848.89	216354.19	296282.86	205160.49	224620.72	251937.38	152753.69	219322.03	203066.41	190552.16	207603.16	204782.8	122637.97
1.14_329.1196n	5928.8969	1215.6352	2309.9767	1135.9793	2138.2546	2490.6187	325.1355	5811.8304	322.3163	10325.0607	14216.0059	100379.6312	51624.7262	66789.0414	93423.3621	11796.2029	10768.4969	14500.7012	14093.7211	15292.2965	13681.9645	14188.7869	31726.8685	2786.1442	1765.2943	13031.4776	4811.5739	4407.5384	840.148	6375.1112	638677.1263	260733.2492	125843.1841	59400.3863	2145.5901	3811.2516	29526.9262	18837.9098	5547.9298	16110.11	3561.9458	4404.3723	135406.1526	605102.3434	8516.0217	660580.1612	354619.6529	542557.9112	62675.0534
1.14_750.5212m/z	106332.0161	183567.441	79924.8416	71451.4373	109485.7139	156429.6139	126213.8426	218246.0926	111725.8848	106884.2573	106074.1323	58618.7933	84206.8227	134464.6662	89934.7356	91187.0467	67933.8854	91567.9584	66005.0547	81225.2191	86895.23	93767.6965	69336.5276	206144.9964	255425.8276	134563.3995	85621.0632	144951.6087	95279.1528	108526.8051	117514.3856	139523.9298	76746.6113	95388.3924	64018.1045	140323.3592	86966.4423	106950.9605	135352.0285	114517.055	91634.7743	125915.9956	73695.9386	103475.3716	89526.109	98449.1508	97745.3363	95743.1469	50764.2903
1.15_246.2426m/z	8477867	10296291	12612974	11572500	12639241	10030801	8603512	10974193	11505855	11944252	12594666	8392996	7212503	6209633	5160857	4327510	3328272	3855036	4967255	4752130	3976149	5972822	5441811	5248650	4819806	5120588	6325907	6007691	5980986	5242503	10990309	9767459	10897437	10494406	12922058	9362353	9442919	7516213	9588850	8545553	11703633	11326330	8612618	7876816	6638110	6357350	5251138	5733029	5634971
1.15_418.2621n	5.82E+03	8.43E+03	7.44E+02	1.91E+02	4.89E+03	1.99E+03	3.78E+03	7.90E+03	6.93E+02	7.39E+07	4.25E+02	3.28E+02	1.13E+03	2.01E+03	1.43E+03	6.45E+02	8.74E+02	5.71E+02	5.96E+02	5.98E+02	1.29E+03	6.70E+02	2.88E+02	1.40E+04	2.06E+04	6.39E+03	2.68E+03	1.25E+04	8.87E+02	1.34E+03	1.53E+03	1.27E+03	5.77E+02	8.20E+02	6.01E+02	1.22E+03	1.04E+03	1.04E+03	1.53E+03	1.11E+03	1.27E+08	4.66E+02	4.99E+02	7.35E+02	8.60E+02	5.69E+02	5.97E+02	6.28E+02	2.98E+02
1.15_706.4951m/z	168632.7287	273060.632	119095.6546	127220.2941	150352.9794	228914.0828	189753.7512	321557.0591	174657.6049	174429.0142	154762.3299	104808.4341	125085.8821	192558.5086	133849.9982	143146.6824	108173.604	149792.5014	111974.2938	129886.8389	142962.8452	156293.0773	112730.7752	313354.3398	382020.5023	206418.122	126587.753	228491.0683	143456.0099	163229.5671	173997.8252	200865.7645	117050.9685	145862.0353	111234.3194	210669.4458	131372.8857	149938.3976	201060.0328	158154.875	139938.3225	183332.6082	128205.9373	168322.1105	136246.1089	155392.101	148281.0282	165988.8554	84452.1516
1.16_476.2645m/z	17243.36	18177.35	43225.5	33035.28	49681.13	22831.43	31112.95	21629.33	18511.15	23734.44	25955.45	321426.42	363439.98	230112.76	281382.05	207490.15	205516.52	230094.09	235812.63	273002.95	149164.46	273866.65	264241.37	22339.63	26665.27	29496.88	26041.8	18557.93	23011.18	32365.04	13401.52	17895.93	30547.49	35211.65	38375.07	18984.09	24977.9	24411.02	29150.64	30560.73	19589.39	40399.71	309627.13	245631.47	226041.89	350108.92	295510.24	310303.3	310114.96
1.17_370.2800m/z	126281.57	239041.8	69579.99	71359.98	131246.01	135749.88	182998.5	318007.08	98707.13	119302.31	95983.4	62278.59	74910.28	110380.98	89303.07	90764.63	88436.56	117191.79	75079.53	80587.46	124651.64	92857.08	79104.72	327479.53	377286.41	236616.66	97152.19	233244.9	105347.2	103414.96	89961.06	96536.01	62007.06	71562.82	60162.04	132770.15	88165.41	99377.68	131375.2	85208.37	94762.75	123326.05	55975.91	86184.58	95447.81	81369.73	79212.35	82376.32	49168.93
1.18_315.1337m/z	20503.25	30585.19	28198.49	20914.35	31238.08	23227.51	18322.86	66012.55	35537.93	73589.74	131039.47	181219.2	112303	205001.3	171810.25	113405.96	54736.09	98898.04	124038.8	80816.66	123019.91	126575.58	158385.6	48127.94	28993.79	126419.93	42452.49	57530.91	15423.88	43176.14	53789.01	114366.67	36505.83	176893.58	19363.21	50847.1	191092.74	66419.12	47789.91	62097.7	70094.84	72094.34	410119.66	100522.68	67931.05	521028.88	112722.03	624607.1	95192.52
1.18_344.1470n	42422.9001	26077.4567	36371.2469	36679.0173	25998.7761	31761.7793	24507.8108	31179.2537	26237.518	28733.9341	29537.3439	27086.6923	26578.9633	311389.8105	6669.0521	7954.8465	5314.3025	6931.2702	8158.2731	20595.4625	5902.8901	16640.0642	8727.0815	12064.4129	5591.7416	12053.5524	6770.4374	6571.1087	9106.1255	4394.0517	25587.2054	19138.8775	28190.2884	25932.4181	28282.8185	23098.8059	28605.9087	21141.5723	26275.6548	30970.7153	22429.7192	28425.8674	35586.2885	7530945.701	8750.1826	27965.4374	15965.6324	21710.658	14075.3893
1.19_574.4165m/z	84070.3	159838.09	83571.83	89133.16	69160.04	160444.43	74438.1	138900.75	122807.14	135476.35	111784.97	74564.48	83670.93	132446.17	96882.49	105803.25	45879.99	73985.17	83865.66	100682.67	64209.25	109675.76	88081.89	140201.6	175034.04	100994.46	94153.06	105431.39	111224.36	120504.68	117441.52	127479.02	77662.46	92770.44	73564.87	170800.02	102340.02	118109.64	162108.7	105956.96	118102.68	131082.61	73499.93	116159.11	104293.24	90272.33	104422.46	104895.63	61450.54
1.19_618.4431m/z	232651.1687	395186.7615	153180.4246	146853.6477	226435.2393	280220.4438	301607.3737	502557.7062	222362.3491	233507.0032	196604.4418	127693.5959	161340.9462	252307.7972	171101.1548	190893.971	165720.6998	223347.7772	150694.7249	167344.3963	214670.4449	200699.5012	148158.5193	488963.6883	614004.2942	323766.797	174727.3222	383062.818	198377.1192	216924.9851	210952.4322	233555.2728	138491.6392	170282.8781	124225.2616	271656.9101	172837.6664	201037.475	264700.6701	197995.7563	197020.0687	218493.5286	139707.1763	204603.4965	179672.4886	173992.6789	188559.2653	194152.1113	98808.6028
1.20_244.2272m/z	111024.29	144205.67	178458.05	157220.51	178546.29	142807.02	124807.15	150806.42	155432.66	163570.47	183010.28	121548.09	100894.49	80334.44	75888.37	65904.08	50383.54	55162	75025.31	68076.36	62674.64	88044.88	79926.8	87830.97	83670.54	88708.3	107937.63	104714.16	103046.04	97792.7	142721.68	135939.33	149637.34	139381.4	184438.65	127920.41	127802.45	103803.98	130253.94	120272.1	148755.58	163476.58	110654.74	104945.58	93525.08	89487.21	73700.81	82274.95	83324.54
1.21_316.2482m/z	167282.63	370206.65	451745.48	161798.25	591597.47	296759.94	545786.21	598907.7	749639.77	491995.1	1090503.54	498460.57	84182.4	238934.14	223146.22	291628.28	92267.54	180380.3	418628.5	148540.5	459865.69	324628.93	289278.75	265730.72	286854.43	152509.09	647596.17	452383.06	373336.77	393020.58	667113.04	181495.77	692480.13	204968.02	2274698.28	381691.36	290547.82	333539.88	396295.14	124964.95	344224.43	252594.21	449319.52	140780.72	166976.82	306437.86	401408.82	157792.46	301738.03
1.25_343.2956m/z	566376.99	296212.27	357628.16	267277.85	372880.03	1002647.05	325977.73	268522.19	781980.95	281119.59	303362.83	305545.15	475191.42	295563.29	400741.43	329737.69	295311.74	158836.58	222573.15	334701.39	47637.49	403657.58	136379.21	250557.11	168824.84	481980.92	453282.26	329956.68	352069.03	422145.55	610317.82	533613.58	740251.29	388205.2	646939.92	319562.97	276952.9	175000.73	282457.2	282293.84	510103.98	287227.12	317097.07	370790.76	371124.76	689998.44	443526.33	383720.48	505482.05
1.25_720.5108m/z	1.59E+05	3.11E+05	8.48E+04	8.48E+04	1.38E+05	1.57E+05	2.48E+05	4.55E+05	1.26E+05	1.25E+05	1.11E+05	7.99E+04	8.99E+04	1.42E+05	1.01E+05	1.07E+05	1.21E+05	1.81E+05	9.19E+04	9.82E+04	1.97E+05	1.11E+05	8.97E+04	4.94E+05	5.82E+05	2.87E+05	1.05E+05	3.56E+05	1.23E+05	1.34E+05	1.23E+05	1.41E+05	8.29E+04	9.66E+04	7.60E+04	1.59E+05	9.49E+04	1.25E+05	1.57E+05	1.28E+05	1.22E+05	1.25E+05	8.89E+04	1.23E+05	1.04E+05	1.00E+05	1.05E+05	1.15E+05	6.51E+04
1.27_428.3220m/z	238518.02	447774.82	146468.52	137419.06	237758.88	267580	330512.96	532542.21	205741.81	222248.26	168884.65	142957.01	162909.86	231003.14	202816.13	184043.63	177694.21	229920.21	157352	172753.58	231074.06	194277.29	173983.93	531316.26	627654.17	406926.81	174313.18	411775.78	184768.52	196778.18	181512.93	200415.74	125488.3	148600.55	121034.84	237653.1	167994.69	180594.66	236154.09	172581.63	173541.34	237664.74	131152.68	194550.71	180409.76	173190.07	180593.3	180041.9	117137.1
1.29_384.2957m/z	144355.32	305104.58	111227.41	107510.93	150653.36	195089.42	206889.63	318041.53	159173.26	168122.16	139786.62	107465.15	123123.11	166459.95	151767.21	137662.3	109307.41	147340.95	116504.61	127349.08	139284.14	148301.71	144662.67	344202.19	401493.61	266243.07	143752.18	248295.64	145795.97	163862.53	133223.4	136331.03	92539.23	112079.88	99073.21	155690.51	135279.85	127081.11	168199.64	128819.65	124510.75	189248.34	94796.96	138492.2	130979.74	133488.64	136762.76	131202.68	87968.21
1.35_574.4165m/z	164985.3876	290199.8451	67735.39787	68137.92577	171474.1198	145917.7127	272094.8049	444221.2816	108974.427	94662.99314	78532.65022	60587.53505	79674.48433	144390.0542	87825.25535	104812.0013	141350.43	177096.5807	83116.00979	76340.01745	186163.4437	109107.1893	82855.79904	447508.2852	545837.987	284461.6454	96260.72385	324064.4527	104562.7812	118109.215	90202.78371	117771.6917	55857.8444	77769.96013	49144.5615	129014.174	87271.68379	93143.08898	126751.1453	96976.74898	81480.19166	109010.6999	65084.19358	96088.38631	83866.01119	93564.39858	106696.2666	104213.2112	53444.70452
1.37_342.2638m/z	77921.34	162889.54	108666.43	53887.16	175268.11	167970.3	307851.4	310857.79	409566.19	267251.7	587542.8	248838.61	26138.29	121937.42	106662.02	124513.53	39956.74	78001.77	93458.37	61857.08	140313.55	149084.74	140081.77	186580.18	142708.74	86428.25	296322.28	172594.6	217094.9	195180.71	270641.73	129750.62	224091.07	126326.56	336008.47	258347.17	158657.38	162247.69	99510.49	155447.88	195705.4	171965.72	265746.08	41553.17	71210.35	141077.99	174682.14	104404.85	108767.68
1.38_530.3897m/z	202609.125	376264.357	82463.942	83046.384	214282.932	203143.154	337658.797	528369.318	156352.8	147492.911	123084.033	84918.594	119948.932	193083.044	139085.905	156226.411	159323.91	215496.397	126095.148	130850.004	229204.434	138691.181	117121.453	538871.305	676285.533	353698.86	124933.177	398141.5	152088.731	174731.031	118491.995	150042.667	81157.859	114878.543	72250.222	196604.828	130323.485	149163.305	186302.437	138330.814	122509.595	162878.114	88455.145	140251.3	117784.419	119104.702	152224.672	134935.169	77989.513
1.39_486.3630m/z	275099.64	529957.32	195921.2	205250.49	253496.55	399906.69	371343.09	610697.14	304158.66	322563.84	262108.49	242674.84	269125.49	385939.24	344834.42	336349.05	241100.4	329163.64	285309.62	294106.45	326727.1	335782.9	295908.09	618595.18	726282.41	450413.56	264343.6	487772.91	291749.63	307817.58	233840	305896.21	200080.79	226839.04	161458.12	335949.34	249374.3	279634.48	347841.78	278064.18	251529.84	329866.34	254958.15	318168.07	305819.88	305952.79	338497.36	326390.33	219029.43
1.42_555.5268m/z	657317	904408.7	772317.1	860003.1	1027915.5	726376.7	589305.5	776585.5	839337.6	965569.9	1086120.5	682271.5	530476.6	543400.1	287041.7	225988.6	232232.3	270788.3	377655.6	362243.1	262746.5	366297.4	309266.1	276254.4	270034.5	255517.7	348686.6	362376.5	325533.2	209906.6	1272944.6	734139.9	766428.2	734694.6	837630.4	754795.6	769774.7	559285.4	760364.8	629205.5	827728.7	890540.4	785956.8	558153.4	452367.2	470206.3	353253.3	406669.8	359794.2
1.44_284.2370m/z	59453.46	79245.29	125356.44	104793.22	103262.98	100364.77	98420.47	99452.78	101932.37	108507.97	126126.81	619522	573431.72	381056.5	510718.07	385259.1	369190.92	365366.91	469664.87	494421.72	275709.19	511180.61	537819.21	101574.16	100378.1	114207.49	105007.89	91088.52	106354.82	118029.67	57092.57	81491.53	105672.1	95826.1	115822.25	79867.18	97601.37	74903.38	104618.91	88252.98	88971.02	111137.85	616308.42	462517.05	459078.77	571396.77	480207.47	495503.65	421374.8
1.44_318.3000m/z	6467507	6298127	8831720	8066233	8377912	6881876	6829368	7446594	7753716	7591112	8656911	6016160	5520470	3899477	4337768	4010389	2908575	2877161	4233794	3861536	3155708	5201256	4812924	4854364	4791408	5095921	6235073	5601624	5735435	6164441	7052392	6480925	7266844	7498301	9247335	5859377	6398658	5328838	7363797	6420929	7602296	7927640	6089575	4895407	4383774	5257885	4317333	4305823	4410990
1.44_362.3261m/z	1391021.2	1300371.5	1957630.7	1749422	1775518.1	1480792.6	1501552.2	1575178.5	1667098.9	1651965.9	1827110.5	1322698.9	1230694.9	790021.6	940665.9	868551.3	641046.9	615020.4	909139.9	833434.9	677812.9	1132781.4	1031292	1025194.2	1032833.3	1096643.3	1320925.4	1180187.2	1217313.9	1367196.6	1509738.1	1371971.1	1574580.1	1609629.9	2042705.1	1245923.5	1385091.9	1132209.6	1608816.5	1384328.4	1561558.6	1650498.8	1306823.8	1008514.4	901501.6	1133582.7	939873.5	918295.9	944641.9
1.44_406.3526m/z	715831.1	694318.7	992054.8	893081	928878.9	794709.2	778229.9	815638.2	870892	850415.5	967752.7	677279.8	633609.2	409371.6	496171.5	458218.2	338559.2	311682.1	468686.3	428485.3	347530	597868.6	554439.7	552481.9	555247.7	585613.9	705471.6	622010.5	647439.1	730082.3	799108.4	707344.6	811013.6	844032.3	1065380	635648.7	694442.7	596367.7	812830.6	730578.7	805045.6	877338.7	667448	518106.4	465777.3	605871.5	497977.9	482156.4	488238.3
1.44_442.3371m/z	198311.5	425054.9	175317.9	190378.1	171630.1	376861.9	220296.7	360367.5	275219.7	303426.6	227513.4	229346.9	247154.7	341478.9	310703.3	311546.9	174106	248818	249805.4	273326.6	210800.1	303396	282839	379966.8	469624.9	326410	253953.1	308064.8	262652	315498.2	232242.8	269513.1	164130.1	200273.8	144824.9	300629.9	278222.3	275728.8	309915.8	272749.4	235060.2	341116	213905	272706.4	276963.1	289756.5	292822.1	290708.6	187724.6
1.44_450.3788m/z	324362	308332.5	434711.1	394846.3	425938.4	339506.5	347673.5	354527.8	370588.3	364729.9	436217.9	306021.5	272342.4	179275.9	212294.6	212892.8	157077.8	146453.1	217584.9	199387	166077	270988.5	247761.6	250208.2	248746.2	265028	320506.6	277477.5	306757.9	337371.2	291738.2	299448.4	340834.1	381801	460707.5	280674.4	303591.7	260834.8	346168.4	328197.6	362676.3	386058.4	276503	235791	205493.9	260810	230254.3	220516.7	212391.8
1.47_398.3112m/z	57530.85	106980.88	107007.04	137205.39	47544.4	218336.15	16907.68	26010.73	196473.27	201585.58	171416.37	145127.77	148380.08	236860.77	180265.47	194386.79	50218.36	77871.56	159292.17	184939.76	55070.7	193616.89	155401.9	45831.3	45893.85	36342.24	172059.53	28411.84	168318.16	188479.33	133708.64	176400.76	110285.31	130388.43	96680.03	206533.06	174818	183359.17	201421.85	164658.83	162265.78	178592.89	137569.9	173602	167512.14	157570.33	181116.81	170373.33	121525.2
1.47_494.4050m/z	122805.82	125045.67	158774.7	137879.53	147507.52	137727.1	138723.47	142369.28	147302.26	155749.11	174150.07	124516.59	105672.28	68393.43	89134.83	82680.66	61641.02	58041.92	85373.13	79766.95	65570.68	117273.92	106780.65	108863.93	108785.57	121244.84	121528.6	115769.48	117427.98	142348.85	123645.43	110907.93	136730.95	157624.37	179389.98	99224.59	131048.91	105635.17	154427.26	145550.8	142355.66	144070.74	142749.27	86239.24	84990.32	110425.41	103102.69	95269.64	107730.61
1.48_644.4523m/z	51610.28	66511.71	54123.83	58517	74459.57	60633.81	55133.13	54196.8	73955.2	132912.66	57462.08	407475.26	477917.44	395975.68	221672.87	400406.65	650447.3	362427.87	635947.18	350784.65	303758.88	420333.72	270047.75	76169.55	70346.98	69780.69	55620.38	58304.26	47192.5	50435.62	254235.02	53790.37	99984.44	63132.62	57452.3	78174.93	70843.58	60828.1	80021.55	48601.97	67615.92	165372.16	1008949.45	324746.21	445687.38	915441.5	485538.88	495947.01	390653.09
1.49_600.4258m/z	67482.08	92704.77	10398.71	26645.65	27141.19	28276.22	43733.96	51763.81	46305.86	143779.48	39713.67	370659.74	634182.65	599418.38	243572.8	415541.5	865977.97	517399.9	294658.84	296346.13	150004.87	396735.56	233205.88	64318.09	63254.6	63867.08	20653.93	40889.3	27899.69	34678.49	442622.48	43093.74	55831.55	28664.26	36015.01	62221.15	43284.81	51746.4	46770.43	33761.75	16216.42	222741.83	1996581.89	293279.11	416436.42	1559682	660745.17	423561.16	320539.74
1.50_632.4587m/z	219385.0588	434902.9455	146632.4395	158390.5983	173951.9414	290638.8565	352322.1843	605526.0451	234556.4966	215686.8217	200616.8888	133284.9404	153816.6578	272315.2151	185442.5814	216779.5316	173534.9542	271413.661	141332.0584	166580.3893	243713.1904	195739.0624	151223.8305	635191.6446	748997.5826	401156.0301	178478.215	480832.0667	197135.5239	214976.099	211791.0581	243956.972	133190.9392	167866.525	123782.7015	255625.4459	188343.5148	231711.2334	253936.5579	232098.2292	209505.6202	215672.638	154626.7847	206276.1111	177550.0445	168465.2597	211392.5265	189745.3005	107554.9437
1.50_676.4849m/z	130434.382	242985.373	93688.273	89925.491	138197.717	195862.384	185979.156	327356.086	152420.948	140378.668	113825.421	73407.178	95301.387	187893.959	125291.047	152396.541	99236.775	153873.683	86478.259	118836.258	125024.556	124264.007	93152.731	311297.184	377058.104	202167.691	131803.08	221338.263	130157.816	158872.647	145897.075	161122.052	93119.394	124876.658	68073.309	184284.911	116134.046	149351.16	159651.153	141653.907	117412.861	143168.603	74366.702	124006.379	117037.007	122933.777	142078.147	126903.179	52493.906
1.52_443.2332m/z	2.73E+04	5.76E+03	6.08E+02	1.31E+03	7.78E+03	2.66E+04	2.22E+04	4.85E+04	5.12E+04	4.49E+04	5.85E+01	1.10E+04	8.46E+02	3.11E+03	4.12E+03	1.53E+04	1.12E+05	1.74E+05	2.50E+05	8.03E+05	3.42E+03	6.19E+05	9.88E+04	7.86E+05	7.50E+04	8.21E+05	4.85E+05	5.07E+05	6.29E+05	4.98E+04	2.92E+02	5.26E+04	1.00E+03	1.07E+04	3.81E+03	1.38E+04	1.07E+04	1.42E+03	6.07E+03	1.03E+03	1.93E+03	1.57E+04	2.20E+03	5.86E+02	3.47E+03	4.20E+03	9.84E+05	7.70E+05	8.45E+05
1.53_254.2476m/z	307353.6	340757.3	414128	377451	403609.3	336140.1	302377.6	367221	397073	359216.1	402247.6	301695.4	266149.6	219569.4	198262.3	172542	127020.4	134915	191944	189042.7	151591.8	222940.8	201134.5	191476.8	181758.9	185387.4	215831.7	206831.7	208221.6	188656.5	354444	326259.4	356039.6	329018.7	420725.2	306812.4	309172.7	258991.8	332569.3	299868.7	362724.1	369958.5	311639.6	284572.5	240619.1	245212.9	187072.5	218224.1	208928.5
1.53_368.2794m/z	145656.32	277865.24	158915.35	100131.88	351134.89	249751.41	646337.15	413929.46	805789.96	465129.62	1016924.43	401977.49	47443.91	160458.7	164566.22	204110.74	60536.17	115558.35	121455.09	90041.49	239244.1	257651.76	185715.04	176244.41	189123.81	120576.58	480877.79	206348.67	336032.46	256958.02	256557.33	171254.66	271849.98	175265.39	543556.86	439816.32	309439.92	303401.86	73775.57	431919.25	361259.31	352438.66	286385.7	73579.49	99925.4	192624.27	166352.84	128151.7	132503.71
1.54_344.2794m/z	95049.86	185134.06	118042.7	90612.96	263562.33	125861	305874.46	376620.95	459253.23	258494.94	589953.01	236296.06	39513.73	107318.62	107464.23	156622.91	49559.81	80371.08	94414.96	73299.95	186069.11	149771.46	153056.1	158483.51	201787.53	81962.21	346491.29	167296.81	235918.97	202153.19	232765.48	108822.46	294077.91	89208.07	655972.23	253621.89	174430.07	158088.18	71012.28	131351.67	205381.9	165597.47	240516.94	53744.55	76899.96	108271.78	150362.85	85949.27	121625.48
1.54_588.4320m/z	282538.473	514463.943	231490.515	229397.916	256388.532	413298.496	342640.579	622502.912	353694.847	329629.739	294669.664	202530.219	248725.253	378466.123	272714.644	304699.136	193083.609	287553.107	211579.396	258032.962	268810.701	286187.957	237830.511	644362.69	754821.171	418308.066	270377.07	465351.662	287919.955	320822.941	320512.347	351403.584	214253.747	269402.431	205193.311	398262.121	307102.014	350894.195	379415.213	347746.893	320699.167	345885.435	232204.37	296562.264	256549.477	269305.963	298350.84	279968.985	173605.402
1.57_200.2372m/z	103893.81	253354.35	305164.16	223035.23	266354.94	274759.63	148814.47	203961.56	197864.76	244484.67	360690.72	292381.3	203527.74	117595.97	178294.16	145273.08	116110.81	163351.21	167657.23	126276.33	133344.93	152877.88	150833.55	177507.8	115452.17	157389.34	146248.74	178865.37	159652.75	185840.22	168818.22	263160.4	240623.45	235790.99	387597.02	222582.62	167165.95	133399.76	174623.98	159942.71	157433.12	251929.81	170011.2	180059.16	235686.88	143931.55	212956.77	180403.59	193624.41
1.58_297.1330m/z	21928.98	22866.23	34157.72	36673.54	34897.07	29458.37	34481.27	23876.33	27033.16	25581.93	32164.58	386759.86	383080.47	243717.43	314495.86	228666.63	228129.17	232041.72	251613.01	296621.8	189019.13	319174.91	316093.72	29914.91	28345.47	31999.81	27449.34	24422.14	28080.38	31983.94	22963.91	24982.85	33165.5	32305.45	38036.82	21024.85	31166.16	24684.06	34482.23	26356.23	27681.97	35683.43	390901.61	321211.57	273797.54	366309.27	318082.25	328974.34	322332.15
1.58_453.1880m/z	20829.8	14992.16	26746.32	25071.02	23657.83	19036.18	23288.51	16543.52	13254.83	13983.19	16997.84	338564.58	346643.48	216532.15	291467.38	170573.84	191454.55	204350.93	177756.28	271258.07	156472.78	281663.28	297016.26	21021.21	16357.02	20608.82	18494.36	11571	15128.79	22927.99	12478.11	18109.42	25301.33	23847.85	21814.15	16301.32	16680.49	18917.09	18703.99	21498.22	16376.47	27721.73	362210.78	297213.03	239330.9	326188.33	280191.13	279416.05	271449.86
1.59_430.1992n	48512.35	43996.59	77006.49	75619.09	69831.96	55297.24	66847.73	54500.39	83951.66	51676.21	58621.36	998333.58	1026151.11	600434.32	812132.73	566317.24	599512.97	644417.35	655531.94	819467.29	507463.38	860026.65	858995.8	64032.13	60869.22	68907.32	57023.81	49658.74	55830.83	70952.69	43498.78	52581.43	88478.46	72592.67	71199.08	48082.13	55598.14	54363.65	66206.5	59237.94	53856.4	84498.49	994962.08	866755.28	727502.9	945074.98	894265.84	895779.16	805909.43
1.59_476.2644m/z	91104.43	67978.01	119840.31	102667.55	107361.69	147012.25	106689.36	79881.97	277888.11	95160.26	102890.7	738785.23	693806.22	440589.32	678856.11	387896.48	363125.95	398945.68	295418.7	488409.72	274219.66	502519.73	564234.24	88227.12	77477.81	101262.82	85567.5	75678.13	87335.57	91998.19	77359.84	74696.74	131162.65	104365.86	149701.03	72069.84	100417.63	81925.45	112646.64	96834.51	106908.31	118379.95	684340.04	708008.26	481571.97	673799.19	582934.18	570017.56	544293.48
1.59_544.4053m/z	236087.09	404354.07	233127.99	246904.25	201697.59	446592.08	282687.98	434639.46	377727.82	365888.23	316337.36	203647.71	232672.72	360660.65	267030.67	290843.89	154212.32	225054.87	210557.58	250237.71	186520.31	263225.61	219648.96	452833.45	514383.66	279531.16	298291.99	325035.96	309414.41	324372.78	340888.7	392508.29	225062.37	264706.99	213171.67	423007.13	351767.51	369685.59	382238.39	390763.36	339219.92	348882.77	226616	293178.22	249999.37	253968.83	285710.11	262568.11	166275.62
1.60_371.3265m/z	118742.393	75254.381	78293.751	93220.786	122264.152	439229.47	83792.783	122818.43	288724.847	55334.337	71134.12	41713.132	67570.319	52398.179	47458.5	26416.133	37890.23	35848.506	39318.513	80692.799	6429.961	75200.463	31866.028	82383.802	37067.279	224525.514	62757.1	162392.394	202224.392	48232.094	103782.752	107115.492	70706.119	57395.976	153615.486	86699.439	82822.381	54698.444	86817.221	116843.293	243610.393	62726.88	90805.589	73495.929	46557.472	106513.795	91571.226	89082.97	91508.677
1.60_500.3788m/z	191508.968	320290.911	251468.849	270771.981	143991.725	470012.141	142707.79	238117.494	369217.396	402604.439	316097.192	173055.938	196593.498	342052.684	248796.435	247132.627	91244.177	150314.296	172433.927	210805.796	112788.157	232100.155	188931.1	234668.545	265348.96	163244.075	330776.878	189884.461	327311.508	353783.709	368824.11	397950.502	238904.688	307835.878	229330.763	477012.781	401280.308	423308.11	414123.716	430865.177	381041.707	357906.893	208894.173	261330.825	223323.874	193957.151	246174.596	230509.634	145623.687
1.60_778.5521m/z	180657.715	320458.116	71467.283	91582.757	178306.001	167534.078	246596.258	423628.754	155967.17	131756.815	106228.891	55012.293	49635.924	103712.932	59279.8	67076.115	90786.696	158883.929	40294.686	62647.19	149247.532	57218.383	79030.739	451266.798	537418.765	270316.39	99072.305	337427.902	113191.961	131965.68	144251.926	150332.643	96420.978	106135.048	70545.027	169092.707	100666.695	164436.894	139319.189	151581.51	132394.678	127608.795	64806.437	108951.846	74010.611	59724.042	82509.008	73976.664	38576.735
1.61_734.5259m/z	268171.372	504586.327	110637.896	199497.271	216868.267	425479.504	388489.473	609853.11	324850.349	321479.062	241847.712	54713.371	53331.638	158716.515	64204.745	100014.672	122179.953	172627.097	45926.159	98266.485	183582.299	66531.766	74556.349	627762.846	716668.612	355827.946	226681.372	461910.319	270095.494	298549.351	358258.268	340385.093	172410.358	192566.247	157121.124	462903.146	268677.611	394845.624	298118.365	391461.938	330874.068	286959.681	84964.706	88048.11	78502.715	63673.728	81917.876	73409.414	46915.616
1.62_456.3524m/z	110429.96	186656.51	194533.05	219300.17	56184.26	410012.91	35400.62	59859.84	340864.46	338412.21	294553.24	67430.66	89872.96	185668.46	119144.96	156366.98	24054.75	47956.51	97080.43	129580.08	28865.99	117120.74	106563.14	64678.8	69695.83	38924.49	309525.13	44852.66	298803.74	310678.43	329210.71	351769.03	188589.45	249941.47	196446.27	404815.66	362798.8	380378.97	341322.9	393110.16	348195.74	318884.82	105723.87	150946.65	120645.12	105147.29	157608.2	122559.8	57199.86
1.64_468.3081m/z	1528313.83	1711400.86	1260328.74	1588469.29	967031.94	1014133.85	1222379.73	1684546.54	2094742.12	1530235.68	1302729.55	1091414.85	1804931.96	387166.85	978630	665017.14	787234.02	668984.05	721398.91	1037044.02	587067.27	780375.89	1064666.66	1052065.87	4079319.12	2288770.03	4029068.86	1320415.31	1987547.08	2455605.73	142034.63	339558.26	482091.08	238434.57	114486.06	411901.25	1817005.19	172123.28	302692.7	330018.94	261377.49	167005.66	48632.4	110303.94	208131.3	252109.64	27589.15	129213.63	174277.05
1.66_690.5003m/z	322118.3984	521792.1236	236106.4776	265480.7584	215165.3779	562094.5984	310901.1444	574641.5937	469007.5517	468965.6535	348991.9445	14761.0521	11832.3315	134355.3365	44088.1472	46472.8133	77556.0828	117314.4793	17233.4504	47574.6632	130742.1866	43566.8874	21829.5154	565723.3779	634736.4451	325704.714	389017.5496	418647.0297	353314.492	415427.4366	516124.7594	488697.5867	247550.322	352251.9314	270797.3458	628079.1857	411790.3591	545871.7001	451572.4343	546739.9713	534006.5425	436968.2156	25248.6631	43559.4869	25099.1368	22363.2248	37257.6439	32724.8466	22754.5355
1.70_846.4418m/z	2902358	2605324	4803692	5285949	5717339	3041620	4029601	2955403	3199646	3193009	3743198	226550525	261211464	148572065	189443133	132482902	144820456	149079968	163975412	189350999	102884908	190212732	184097532	3993158	4653302	5053481	3950958	3158958	3464981	3951540	2960174	2791957	4574458	5106834	4503877	2627492	3680934	3586745	4291304	3675036	2805215	5758396	201850539	194670355	138850722	228079840	204678170	222671288	202357573
1.70_867.3707m/z	187121.55	204576	244886.77	303334.91	313580.93	189133.73	207631.18	123936.73	227937.23	168404.84	180475.35	11136997.42	11903061.94	8487176.1	10097088.13	9032248	6728560.44	6585499.4	8141815.14	8189353.6	6463655.95	10832801.44	10344313.83	248873.43	406452.34	416357.84	344946.71	251992.66	290284.78	253467.6	136186.88	133223.44	299670.05	243966.65	143446.49	125046.91	270212.39	188022.46	243114.62	204140.83	105566.26	261386.19	11352399.21	10256112.12	9081870.07	12672361.29	9898826.5	9768010.86	9527209.91
1.71_851.3973m/z	1216723.9	1234638.6	1705071.3	2081126.3	2413637.5	1286911.3	1667829.9	1201399.1	1530324.4	1401037.8	1420864.8	66041071.4	72370649.6	44958188.3	56391328.4	44561752.2	40759825.9	41989540.5	49259243.8	51551644.3	34091217.6	59440478.2	55028391	1755674.2	2307091.7	2505944.1	1900446.7	1589343.8	1605170.7	1715980.6	1092180.1	1126017.9	1840750	1983794.4	1642375.2	960128.9	1607925.2	1347694.3	1853744.6	1385097.4	1083998.4	2185252.6	62111029.6	56164949.5	46179670.8	66798832.2	57792145.6	59727091.9	56810191
1.72_518.3238m/z	1139557.103	1131160.713	960193.793	547192.818	357418.049	2145870.126	1572069.93	1447266.302	2250438.747	948800.435	609806.305	946608.61	522758.596	26619.704	142157.323	748790.728	238441.952	246275.222	431704.904	169221.857	96426.596	62955.942	521428.58	815836.064	1775033.122	1093344.907	1470941.388	1285577.221	1097446.955	1220215.793	123195.496	681118.615	217627.497	190619.838	75658.786	265586.051	1143919.109	292600.118	1025220.149	164933.329	339250.823	114874.17	21044.888	876197.938	11395.994	42570.627	31675.013	332500.155	16284.258
1.76_542.3240m/z	2136515.047	2287037.283	675429.1016	701584.4471	266474.9542	342463.3524	909750.019	227095.2252	610188.8701	851759.7624	579235.4705	426440.7867	901227.2386	410651.8167	479130.1592	429924.5791	1104139.198	924257.7288	362591.269	405375.4221	59358.1827	112359.4076	1977820.96	658854.3414	1107413.317	363158.3848	2320802.544	496035.4929	2443049.52	895812.7444	144129.0588	739186.3467	283979.612	169079.4233	94511.0977	310585.754	898658.0837	107833.9101	1590964.498	639698.5643	222470.1711	444136.0279	49089.2741	3218.964	28882.0316	92965.3875	8679.8569	467278.1294	52075.8269
1.77_602.4478m/z	235051.698	412906.55	409242.003	438395.915	152129.929	788145.537	92508.886	181077.182	612195.005	641926.24	531030.04	132634.272	143472.313	461669.521	238583.337	344023.441	5695.806	31564.831	174141.032	214064.625	9767.308	224891.765	166090.264	185473.273	231065.26	87860.708	541747.063	125352.529	520672.09	577872.627	653268.7	656006.406	420294.024	517107.643	430335.185	846041.413	677002.728	797216.918	649432.236	773187.336	668425.32	627632.772	208308.001	342058.548	237425.628	170248.637	269770.086	239531.252	114689.355
1.80_260.2372m/z	594498.7	580557.7	814605.1	786006.1	781100.4	700168.3	757281.1	698607.4	747119.8	732530	864437.4	3506179.9	3327912.2	2227243.8	3199078.2	2748477.2	2353260.6	2310359.9	2921059.6	2854472.2	2159767.8	3350314.2	3360411.2	748048.2	780405	793256.5	865852.5	726653.7	805279.8	900076.2	577167.5	569691.5	714872.2	799506.9	849287.7	559369.2	723467.4	608339.8	880114.5	696155.8	737647.9	849525.9	3635772.7	2902076.5	2792714.9	3420371.2	3182646.8	3369830.4	3005588.3
1.80_370.2953m/z	170084.08	353410.18	219068.77	147870.07	535612.26	246046.11	889705.22	697317.21	842965.18	593593.5	1474778.62	337236	25276	217261.44	115188.61	157151.13	35507.06	94005.8	128473.49	79596.46	276222.03	234617.02	250550.21	401739.61	257115.04	147535.77	572206.15	249214.32	399266.11	546732.55	534432.25	380655.66	540357.52	244629.14	933894.15	563613.31	631838.8	456036.41	83429.61	660403.84	339272.12	455553.27	363952.56	57307.51	116687.8	204746.45	242353.93	213095.8	160682.99
1.81_476.2787n	6294981.7	14514682.3	2199133.9	1834994.1	11904972.3	2196616.4	20409182.2	33824686	4102252.9	2529307	2992053.5	2482748	1960084.1	1011997.6	1628142.3	1255483.5	4439007	7619524.9	1944716.6	1624025.3	12450196.1	1685858.7	2494444.4	37610973.7	34142788.4	25954319.6	3127110.1	40586861.9	3235433.7	2656021	512831.2	1066734.3	894318.4	875573.2	252959.4	757993.7	3452792.9	557356.1	967630.2	1096749.5	672342.9	557585.9	376478.8	513707	442417.2	1192005.9	331572.5	978402.6	509113.2
1.81_558.4215m/z	218001.11	347508	415266.72	460451.03	152760.65	783898.21	36707.23	67032.24	621989.15	626192.62	537861.41	297448.38	308316.17	600122.27	391086.01	485130.25	32526.28	128437.53	339280.3	373937.49	25568.67	394073.02	359100.08	78730.27	79659.65	28611.3	575769.01	52642.42	534579.37	591125.12	651026.82	660269.1	448732.28	519751.01	436578.58	828266.86	756790.61	826733.31	660320.05	812972.74	684927.28	622065.13	421624.44	503238.31	448151.76	379263.41	484296.83	425484.11	253482.3
1.82_266.2841m/z	112636.2	111022	180842.7	163612.2	162703.1	143011.5	152275.9	124243.4	149863.3	154127.5	183256.7	746134.7	706315.2	473786.7	629853.2	540800.8	479009.7	465699.3	563262.5	624477.4	423743.4	699100.7	693006.8	145834.2	138514.4	154369.8	171089.9	135202.4	156921.4	172165.4	119909.6	113269.1	144535.6	160875.3	193442	114950.3	144951.6	126366.5	175557.7	139461.1	144994.2	178230.8	790044.4	612278.5	560296.5	701255.3	672022.2	673540.1	595524.2
1.82_566.4008m/z	98252.24	140793.458	108039.261	137161.83	73016.771	197078.069	39676.472	93810.623	172553.317	185013.801	145027.557	46300.678	35486.611	130266.871	79273.849	87159.11	11947.402	17779.545	57102.393	84446.042	11484.368	89102.542	48537.663	138562.463	196402.758	75330.257	184126.581	45065.025	158671.158	164513.024	218215.183	146802.169	126977.038	178521.742	136004.878	254736.954	144322.282	241366.493	165258.42	202215.265	166702.951	182535.331	103934.502	140388.734	85638.806	76250.274	105034.171	74783.061	53060.547
1.82_836.5936m/z	190031.953	333661.932	243073.918	269063.561	120328.711	529156.355	117936.091	245973.793	411492.288	389140.578	303550.089	82495.496	66465.253	287614.994	140639.158	200525.141	11045.093	23460.271	126726.691	132036.985	11948.386	147616.749	115874.744	259991.304	326667.633	83485.77	336974.599	172759.321	345389.604	328296.369	461893.749	432040.375	277450.12	343615.591	270200.873	577569.342	341695.316	553758.952	380242.091	480457.119	409519.421	420466.638	111041.897	209682.969	164260.161	137901.324	169920.215	141801.076	68807.652
1.83_432.2511n	4.70E+06	1.22E+07	8.23E+02	3.00E+03	9.95E+06	5.78E+02	1.76E+07	2.93E+07	2.50E+03	1.65E+04	3.50E+03	9.90E+02	5.91E-01	4.63E+01	6.15E+02	2.26E+03	3.74E+06	6.35E+06	2.92E+03	3.56E+03	1.02E+07	5.57E+03	7.02E+03	3.25E+07	2.96E+07	2.18E+07	4.75E+03	3.43E+07	2.75E+03	3.63E+03	1.04E+05	1.45E+03	2.72E+03	7.65E+02	2.10E+03	1.04E+03	1.00E+03	7.15E+02	1.96E+03	2.65E+03	2.61E+03	1.32E+04	6.01E+03	1.01E+01	1.03E+02	1.16E+04	5.72E+03	5.09E+03	6.17E+03
1.84_792.5675m/z	320147.33	581056.52	453335	532545.28	231323.76	907030.32	188705.26	296548.01	708312.69	727946.99	580893.46	272341.53	342969.21	708998.4	441895.93	557270.84	60632.07	167146.44	324579.28	458915.7	79209.05	462004.25	391213.01	352704.58	441409.11	172186.86	631403.02	226384.56	591133.58	614017.45	774952.43	749750.22	506646.92	636746.29	521804.78	935940.2	637832.14	950755.86	701495.27	877706.91	776203.15	749538.97	392435.11	585056.48	474465.11	398518.81	550409.57	489615.84	264347.47
1.85_514.3950m/z	181273.213	286620.711	381989.345	445779.385	124087.352	695002.923	8576.24	17054.757	578069.021	587382.796	493341.398	340776.442	380023.825	585547.94	448127.228	492878.433	67026.706	136025.901	393152.103	428320.595	52496.611	446873.965	411172.293	17043.14	15451.168	11739.741	540351.103	5804.271	470178.645	521189.269	588325.309	602376.961	402122.753	464405.799	411999.342	735634.564	686506.664	745225.216	568507.385	738303.207	604240.447	573396.66	480277.758	524186.607	449690.414	424292.566	514384.713	447017.759	320744.192
1.85_544.3876m/z	130021.404	228114.334	158576.4794	198930.183	100490.9361	279137.1765	117028.8247	204839.3044	222204.103	231315.5951	192328.5797	113071.2643	106012.0669	210527.3626	134840.6569	162149.4664	41033.335	71302.7384	87478.605	159905.0638	47492.2855	140834.6873	120864.5578	259143.0131	288385.8768	130468.087	232416.8478	168696.4936	219641.2533	222448.2369	306486.7807	250100.1188	172737.1702	240172.4309	199311.8487	339639.0793	192463.0135	358632.6625	232062.0769	266931.1349	240931.7945	245122.1233	162330.6852	236811.9292	180613.6753	157344.9197	206842.7462	141155.2829	130644.647
1.86_494.3238m/z	4720839.5	4961673.3	3975644.3	2748587.7	4693673	3460689.1	8061880.5	11885856.3	6336808.6	3966149.7	4564392.4	4778090.5	4174974.3	2341357.6	3455489.7	2556412.9	3117747.9	3318396.3	3841047.4	2915567.6	4501821.7	3335954.4	5259389.6	13450721.9	12612766.8	9037797.9	5880844.4	11799297.3	4560271	4220497.4	783120.8	1657312.5	1366296.3	1163669.1	480850.3	1140782.5	4786081.2	880162.3	1370121.4	1611262.7	1175019.3	840083.3	693565.1	1011384.8	945343.1	2124812.4	654588.8	1788608.7	1203934.9
1.87_748.5416m/z	468596.05	752573.11	678340.42	781800.63	359142.75	1272706.36	269074.52	449992.41	1060114.77	1052114.2	853118.47	608901.23	668819.62	1172559.49	735189.72	934544.52	166466.41	340091.65	645785.84	796120.26	202802.86	755328.79	725077.87	442456.88	537814.81	260116.2	934290.29	288755.84	859224.61	916295.46	1102115.23	1095011.99	762818.49	903991.5	756890.58	1383973.01	1005425.74	1352470.4	1028393.19	1262835.53	1098080.5	1059168.6	805185.13	974587.12	786752	801307.08	907311.87	792624.3	585843.35
1.88_522.3742m/z	151583.417	245888.331	184138.082	222644.066	131429.446	334147.437	98980.437	167614.791	300243.901	309064.971	243986.686	160263.808	173759.007	308192.857	165750.612	230327.566	47037.668	81783.331	129289.346	205573.365	74592.711	211384.496	161740.063	213329.509	262368.972	118930.027	294884.352	140966.864	261988.859	278462.265	358066.937	297636.537	226464.313	297501.528	240744.934	411278.988	245274.736	405187.786	273972.772	333502.779	294258.262	328461.428	227818.695	302088.205	250012.385	220917.473	273435.379	202696.338	194412.641
1.89_302.3052m/z	38780038	44624219	52335476	50662241	54743628	42501806	38682914	47666141	46917316	48019464	53377032	37005274	32667197	28679159	22036584	19801519	14922115	16855466	22593448	22537541	18200879	27000811	25539399	22725595	22238005	22401498	27236055	26642867	26121728	21850686	45189380	41381826	46305897	44384096	54087856	38779179	39423397	33069474	42814372	37134219	48725504	48040506	39830059	35384052	29200783	28620037	23338478	25840748	25132749
1.89_304.3115m/z	680835.3	772778.4	922139.4	899064.2	964393.6	743919.3	678518	833630.9	830324.6	837143.7	935512.2	624644.7	559716.8	478963.6	367895.5	331437.9	248248	276315.2	384332.8	382368	308891.2	454645.1	425550.7	382020.8	379958.9	384201.7	471257.8	459537.4	450410.1	376550.8	809926.7	733176.9	815187.4	798266	951152.4	681669	687406.3	582706.3	745422.5	649154.3	861896.6	841189.2	691795.2	605349.9	508127.2	480973.5	387068.4	438699.4	419315.9
1.89_522.8761m/z	80372.477	135924.27	82690.328	112652.961	74083.568	167257.95	60406.727	93131.44	143873.58	156760.454	116014.245	73093.228	72886.615	156038.35	82288.074	132239.641	27021.175	54724.283	66464.33	113788.971	40662.856	105778.273	93386.72	144574.924	170037.291	76866.824	152308.463	88708.286	137126.86	140909.441	159359.634	143319.894	105869.597	138867.992	114336.658	191698.146	121732.74	191100.246	141952.876	169608.092	151002.103	146182.939	77136.643	154125.782	114199.557	101665.437	133974.764	95093.204	82016.798
1.91_346.3314m/z	621874.4	704801.1	847136.1	802438	851951.8	684797.8	614890.3	740554.5	755327	759743.5	865091	594125.3	523063.6	445767.3	379182.3	336884.5	254087.8	277024.2	385766.4	373526.1	290687.6	455723.9	413918.5	387174.3	375832.7	385272.7	491715.5	445173.4	450706.9	425426.1	717724.6	650575.9	744475.4	721597.4	866658.2	607191.9	620654.4	522448.7	701832.6	604388.5	774373.2	754844.2	642408.8	557055.9	462677.6	473364.1	389897.6	423718.7	415452.6
1.91_500.3612m/z	180109.886	330896.386	230120.448	281228.64	169338.158	424728.796	178841.536	276610.372	378845.219	354389.898	305944.862	237954.718	239674.943	408770.492	247398.431	338915.362	103936.218	179423.521	229521.513	300056.877	127706.17	294378.814	268958.409	324093.746	424754.577	192891.263	374228.05	239062.962	332458.059	359762.691	415723.543	360755.356	279391.872	324831.386	283081.414	469866.978	312046.452	476478.648	343609.06	405163.521	375593.904	393875.816	286710.764	372437.887	318371.689	299641.593	357986.873	289483.367	233758.655
1.91_500.8631m/z	83989.654	133971.889	103681.196	127909.88	78918.987	182172.46	63069.896	98707.46	155344.948	157335.29	128844.672	85740.917	104502.274	181598.587	114499.097	143581.353	43291.725	66350.602	95543.41	128134.409	51490.677	110302.24	111466.665	118110.998	144009.652	74157.929	167431.231	82806.718	149471.701	151674.349	179047.418	152982.5	119437.442	143609.252	114611.614	210168.058	131070.26	208210.655	153636.504	186684.135	167195.8	175943.55	114653.429	176390.699	117858.999	116163.74	167226.706	115614.16	92372.058
1.91_704.5156m/z	438381.87	745229.49	723057.34	838333.14	350233.8	1377655.1	183609.21	337562.83	1135036.36	1110265.03	941746.67	732596.41	782630.46	1253055.96	858460.2	1068864.33	200579.12	402539.42	758783.65	893216.82	211890.58	840361.52	832995.84	344357.12	406832.86	202700.57	1035513.78	230950.06	938485.93	975670.56	1192884.34	1157050.85	816960.86	960871.24	812463.22	1520025.24	1177713.88	1500960	1084073.49	1409558.25	1181974.66	1149251.74	903904.61	1107584.01	911799.16	866382.99	1069749.3	947583.45	671197.69
1.91_982.6888m/z	120245.356	247118.692	203771.418	275570.435	95970.884	415606.522	54241.019	91610.724	312356.752	315983.706	265590.859	162643.347	174556.396	351999.51	215432.352	261915.108	35056.547	107534.481	150538.298	230760.628	39449.496	215835.199	181901.544	161254.199	189764.361	68905.731	308695.323	75442.066	260815.871	290858.714	398328.193	344638.482	229617.814	318343.609	239974.345	473486.425	287099.169	515440.092	322735.887	408614.204	320830.516	365725.186	219577.9	317836.824	261235.139	223010.19	297064.753	219785.918	158646.111
1.92_470.3689m/z	140166.39	211181.93	313855.17	338948.89	113520.02	498538.3	23328.05	23218.81	417348.08	432978.6	364101.6	428469.45	433668.78	562565.48	463307.64	511145.02	150758.43	210831.07	431877.48	451416.72	126913.67	479484.17	455107.94	33572.38	33823.25	28357.63	415242.06	20955.14	365514.76	390095.67	423190.78	433569.81	308423.75	361774.89	338508.61	533803.42	525608.83	530744.1	433439.65	549024.92	442695.37	439696.99	499736.52	523976.89	433408.64	463857.2	520242.17	506097.48	388938.92
1.92_672.4838m/z	49734.66	21876.93	74106.5	69319.94	80038.66	86170.28	55727.42	57212.56	81534.71	60649.52	76241.4	508231.03	465914.39	331981.71	308222.22	276545.12	238930.42	249368.23	457603.06	387673.44	250053.42	339391.08	373454.1	49658.62	47651.33	55342.44	72362.85	52578.78	50479.54	59440.81	39323.09	54028.79	64303.36	57075.67	51607.27	50665.58	74582.64	45377.99	72411.34	57532.97	60274.18	61644.7	426492.91	423291.84	335819.98	341351.69	299421.86	414079.58	393816.86
1.93_232.2060m/z	90038.11	81398.67	130146.24	117067.78	117649.11	110602.21	111241.18	106875.78	124587.62	123971.23	141260.52	600080.35	551447.66	351623.78	523483.54	461604.43	394579.78	404000.77	512855.83	512565.82	360082.93	572743.54	568924.12	116286.43	121822.75	125100.91	148845.68	115658.11	133286.93	136168.37	83219.8	86129.56	114248.2	120550.75	140457.7	89959.47	120234.34	96135.48	138096.51	117276.56	120773.67	127176.51	654279.96	470028.63	457315.42	528440.5	550020.17	580144.13	489831.57
1.93_617.9362m/z	100504.137	165029.28	106198.311	143417.061	99567.536	179144.095	84524.428	148839.414	179432.841	173802.958	131195.96	93055.542	103264.598	173374.464	99131.321	140861.986	42264.953	84487.438	86967.57	133712.269	63377.972	110271.147	108236.601	194867.694	203836.934	92854.578	171810.166	115381.691	155628.828	156159.367	220939	158545.337	136904.659	178915.448	142841.43	244415.759	143943.717	254718.365	142739.259	200523.407	154829.797	180682.407	125218.219	207299.185	135194.049	120839.481	176072.624	120102.125	119723.436
1.93_639.4476m/z	148064.6	229042.58	153151.35	184241.92	118083.03	258835.17	130956.29	202559.9	225479.47	224767.59	172385.37	120183.03	119282.57	238486.25	132146.23	192118.16	55613.95	90067.26	115361.69	161438.28	73872.89	149223.57	140961.82	320973.84	334852.72	163233.41	250805.72	194678.23	232514.44	236889.93	309048.65	216996.99	190858.69	244019.41	192669.5	324723.55	185795.22	369491.98	218900.5	251691.75	191977.61	228689.48	151078.25	276823.91	196734.23	189921.95	232881.76	160775.62	137907.64
1.93_639.9494m/z	73089.251	121713.21	88081.825	97993.528	65408.911	129963.959	55963.004	92198.319	128031.836	136767.01	89385.632	55301.644	65064.84	123458.855	71613.503	92119.352	19900.58	50474.583	64694.072	73195.604	39083.176	57712.446	82585.574	142519.326	154579.335	72168.548	136588.128	73803.488	125898.565	114071.657	159229.613	115506.118	99770.225	137326.259	97176.321	181063.088	96245.963	201396.187	117670.935	129354.893	112711.984	132909.366	95028.395	157469.308	105627.199	97467.841	117042.452	75166.744	74404.023
1.94_478.3482m/z	164731.18	264467.27	216855.99	266490.12	129994.29	402887.52	116839.07	187143.16	347512.74	339239.17	267932.82	224855.71	239317.7	377423.26	255141.55	325717.67	80320.8	160481.73	224376.65	280760.53	100683.57	265885.65	257381.16	224025.87	253519.46	128760.63	333265.86	150813.85	312512.13	327787.9	369961.76	333410.16	248601.72	301360.79	256937.85	438000.3	292362.55	450302.95	324624.08	400225.28	339402.14	375988.81	291907.88	376359.1	292764.53	297034.65	364800.89	292999.29	235606.21
1.94_478.8500m/z	67801.199	120626.963	90074.472	115646.117	54792.721	174954.717	46580.419	79701.477	152815.442	144816.893	116464.579	84015.414	92078.081	174037.559	109457.042	145893.196	28883.594	69020.805	96256.424	118365.59	46206.008	110892.868	105430.258	91564.604	107375.288	54343.524	147583.215	56851.707	129424.514	138703.555	163043.75	146621.748	115237.473	139295.709	105010.093	199072.639	128465.917	190237.254	135334.851	174549.692	144923.472	155807.368	123663.048	161962.816	122581.188	117765.357	157681.268	116953.11	94427.795
1.94_482.3245m/z	1141021.62	1026151.51	1070445.23	1100872.91	882605.61	1182978.42	1343301.44	1401729.47	1281295.59	1156378.77	1397407.95	1149609.74	1313493.59	595324.81	1053209.67	1016437.23	717247.53	546547.16	1012442.81	1073622.89	695562.07	725005.55	1559069.48	1423012.33	1602180.65	1326764.8	2234701.54	1443266.46	975296.76	1569089.92	138493.58	322606.6	467572.1	232498.97	129280.06	362160.33	1543202.08	230995.67	271360.77	612805.69	277449.1	291032.77	141632.41	206576.92	293246.86	481605.37	113740.5	297436.24	313898.24
1.94_617.4351m/z	191951.57	309491.19	198066.17	233202.08	180687.79	334184.82	161605.95	280443.59	308713.23	305084.37	235721.36	160569.07	171773.22	311345.2	190221.69	254862.04	91475.92	148843.42	146376.48	229787.74	130237.08	185892.39	194387.52	383047.97	433401.58	213807.11	338377.92	232222.43	281942.3	283855.68	386759.4	284595.34	251039.26	320731.15	256008.51	422044.78	243862.33	470481.19	269454.45	314746.62	262831.7	320317.98	217390.07	375401.14	272663.76	262037.15	328897.96	215957.51	215785.36
1.95_413.1961m/z	29938.86	30386.59	63583.69	53425.29	74195.68	36588.96	45675.81	31071.94	51635.24	43028.82	41928.67	573382.82	570068.8	396617.05	484882.55	381869.22	359632.82	376120.34	417976.73	452687.21	324436.25	544547.94	441118.16	52831.94	48509.79	52360.25	44873.67	27922.53	47948.87	34536.48	49624.57	38406.29	57279.71	62656.22	77630.12	36477.64	38906.09	44182.29	57512.64	43943.28	50679.64	79395.11	643590.39	530587.62	459528.52	622343.29	542524.64	523310.05	536031.56
1.96_938.6621m/z	216295.99	411987.16	350342.62	415233.18	167968.79	696408.49	115381.59	234471.26	545899.4	535260.76	410005.96	333160.69	342405.9	661963.56	394645.33	502552.94	91506.18	228001.35	317767.05	403408.27	112136.52	370829.24	355757.1	242278.56	294433.35	133206.06	495451.4	144098.31	454286.99	471249.68	619758.77	570812.82	406411.78	502143.16	428748.34	769935.01	461635.74	771553.7	528514.46	673692.81	591124.3	589287.04	407219.75	562611.93	459624.24	400006.84	521578.43	441252.25	341286.74
1.97_426.3426m/z	50257.718	81063.231	111163.906	122134.767	51016.092	175356.861	11218.143	11663.259	153298.732	152517.803	131967.527	207648.558	207731.782	237014.442	208054.675	217471.945	78128.308	99168.097	191050.518	203974.492	77697.146	213495.546	201220.689	14211.618	12547.274	17308.013	169644.392	7500.536	135393.739	138861.796	144838.068	140828.783	105145.963	126165.064	121954.288	188075.885	215825.065	186837.362	154173.064	198095.957	146472.392	146234.165	229339.924	223491.325	191310.559	221757.251	226920.408	214719.92	174458.291
1.97_660.4896m/z	3.50E+05	6.13E+05	6.93E+05	7.97E+05	2.67E+05	1.28E+06	9.46E+04	1.47E+05	1.06E+06	1.03E+06	8.77E+05	7.24E+05	7.63E+05	1.25E+06	8.49E+05	1.04E+06	1.78E+05	3.63E+05	7.77E+05	8.95E+05	1.74E+05	8.45E+05	8.13E+05	1.63E+05	1.82E+05	8.91E+04	9.84E+05	1.10E+05	8.73E+05	9.49E+05	1.08E+06	1.09E+06	7.49E+05	9.04E+05	7.66E+05	1.42E+06	1.24E+06	1.46E+06	1.05E+06	1.39E+06	1.13E+06	1.07E+06	9.65E+05	1.08E+06	9.12E+05	8.80E+05	1.06E+06	9.35E+05	6.97E+05
1.98_456.3349m/z	1.26E+05	2.34E+05	1.89E+05	2.30E+05	1.17E+05	3.63E+05	8.98E+04	1.54E+05	3.02E+05	2.93E+05	2.45E+05	1.87E+05	2.13E+05	3.52E+05	2.37E+05	2.95E+05	7.47E+04	1.36E+05	2.08E+05	2.71E+05	9.56E+04	2.49E+05	2.44E+05	1.80E+05	1.96E+05	1.00E+05	3.08E+05	1.21E+05	2.71E+05	2.87E+05	3.10E+05	2.92E+05	2.15E+05	2.61E+05	2.19E+05	3.90E+05	2.60E+05	3.90E+05	2.86E+05	3.49E+05	2.97E+05	3.09E+05	2.46E+05	3.21E+05	2.62E+05	2.60E+05	3.14E+05	2.62E+05	2.09E+05
1.98_474.2853m/z	102166.51	89869.74	170640.96	169256.02	193083.19	113896.76	143198.37	117288.83	129531.53	133131.53	146119.79	2097681.56	2336389.05	1389563.44	1731110.28	1298233.14	1223319.55	1283878.67	1408599.11	1587562.7	924289.59	1675249.48	1601588.37	136725.84	137982.77	152349.83	139528.61	105950.08	120901.16	132813.32	116137.45	96958.85	151527.66	166336.13	180717.55	105247.13	137647.97	134885.58	167353.37	140332.19	131346.72	202011.89	1925421.54	1828102.56	1328894.53	1997771.72	1788169.52	1892471.65	1883199.99
1.98_628.4575m/z	7792.387	3417.675	10251.057	9156.131	10176.2	9672.125	12335.986	3312.544	9369.905	9180.559	7675.97	561017.372	608838.253	315215.847	429548.347	449609.098	377024.675	392846.024	656328.328	592246.9	307918.114	457433.071	543178.732	10378.939	12267.201	19142.518	17850.258	10598.207	13163.575	17415.22	6043.861	6902.756	9377.757	10193.812	8415.711	4879.957	14649.646	7171.083	15220.448	9926.918	5649.591	10883.384	454413.711	381762.311	314230.247	379331.84	369726.616	639698.446	501006.747
1.99_214.2530m/z	110697.6	115571.8	167726	153639.9	160076.8	145087.6	135738.4	127566.5	147288	153995.9	162525.3	601705.4	604437.3	420938.1	534882	476115.9	368738.4	396520.6	472843.1	519420.4	343500.9	609222.2	569325.4	135095.7	133620.1	154345.6	163532	138986.6	150185	173875.4	130120.6	115671	142894.7	149943.5	177273.9	119425.9	140953.3	120645.6	165854.9	134154.7	137857.3	176258	660656.9	539021.7	458984	564114	512542.7	559451	541029.1
1.99_428.2202n	147085.3	148631	260527.4	278791.4	286688.8	166818.7	216933.6	181270.6	170519.3	197513.4	226384	3167564.9	3551198.3	2064914.5	2632857.8	1911708.7	1936675.6	2038182.9	2292534.5	2547803.7	1497343.6	2706484.6	2539195.6	207301.2	217713.4	232671.5	176532.5	155483.4	183911.6	212444.7	196718.5	172264.5	256222.6	280426.9	286079.9	168173.2	197007.9	202916	250254.8	219927.3	200113.4	308516.5	3004260.9	2763116.1	2049628.3	3132599.4	2784133	2999233.8	2868356.2
1.99_595.4215m/z	240644.32	426838.21	265904.67	357375.75	234100.22	481974.89	208562.04	360569.35	428140.3	440464.57	337541.63	257804.53	274511.88	458125.41	289347.53	376299.62	122722.3	207425.06	249891.62	335868.81	166658.52	294208.01	298959.74	474711.56	504391.25	253123.47	432618.36	316041.09	392268.47	403315.91	516272.6	411012.8	342406.84	423392.08	341967.78	588086	361562.79	612173.38	392492.69	471305.29	403140.04	445583.19	332848.47	513219.19	373349.04	348854.36	461767.66	336783.79	314516.55
1.99_595.9235m/z	116274.71	206305.35	143298.93	184122.76	107301.74	246371.65	90418.33	148942.99	221543.96	223998.46	166478.13	128339.45	128043.66	239320.33	146513.83	191010.95	64772.79	121226.45	130175.9	196208.18	81608.36	153998.75	155211.46	202386.93	212038.22	114153.91	245529.82	118294.75	217450.75	207430.66	264293.82	216681.2	180118.12	225547.46	173633.09	322594.99	196055.2	332356.06	198432.51	245566.51	207031.79	214031.99	168195.01	265407.33	201435.63	172581.01	245240.17	171334.56	156109.92
10.00_996.8566m/z	1.07E+03	4.60E+03	3.68E+04	9.47E+01	1.28E+05	5.56E+04	2.76E+05	8.31E+04	1.28E+05	1.13E+05	1.92E+05	8.15E+04	9.68E+04	6.53E+04	8.60E+03	4.47E+03	2.50E+03	6.99E+03	7.02E+04	6.87E+02	1.71E+05	8.95E+04	1.39E+05	9.14E+04	5.19E+03	5.32E+03	5.66E+05	3.25E+05	5.56E+03	1.46E+05	8.68E+04	2.93E+05	6.64E+04	1.07E+05	2.22E+04	6.38E+05	3.75E+05	1.36E+05	2.73E+05	1.81E+05	3.91E+05	2.58E+05	2.54E+05	1.40E+05	5.28E+05	1.14E+05	1.18E+05	1.94E+05	5.26E+04
10.01_554.5876m/z	28254.55	21972.49	49104.65	49048.45	54443.1	41250.03	46702.9	38558.37	31837.46	48089.7	46472.83	447289.68	394199.52	267222.13	330138.41	452345.99	421249	330828.46	495993.44	330653.19	347918.42	415755.25	437538.13	47027.34	46279.26	50128.2	31826.52	45791.34	31773.39	41437.26	32592.42	31004.35	53001.57	55463.81	47388.2	35796.9	34015.13	43569.94	46121.28	39042.38	33455.16	58172.13	423670.87	360971.26	352481.04	408600.57	343562.01	431597.92	379933.33
10.01_760.8634m/z	686247.5206	648380.468	794352.3806	902047.1063	859219.5956	807798.1229	1133220.11	844009.4468	783129.054	870934.2328	1081791.482	322.0021	322.0021	322.0021	1610.0105	503358.4466	193167.9908	37373.2857	1841321.532	12054.7927	594783.7669	8951.5497	4845.2108	937499.4813	1284101.704	1083742.106	1114238.933	856968.4526	1005053.313	1236566.002	557226.9342	594109.1873	1002198.016	994661.5866	956077.7785	635325.756	1037839.975	841641.8614	1212714.711	935117.5392	879652.3242	1251409.86	5674.9566	322.0021	50239.4092	3501.0009	58456.7841	151904.2093	124532.7597
10.01_912.7642m/z	3558229.9	4727463.6	1913669.7	770926.6	3081876.8	1649205.2	6132279.1	2185543.8	3221925.2	3237830.4	3721427.9	2642864.3	2134524.6	1507291.8	1585326.4	984274.6	1996774.7	2445796.5	2163486	876922.1	2585928.4	2184992.6	4051933.4	2009058	1409690.9	1099279.8	14715532.8	6630380.1	4818082.9	4923834.3	2195474.8	5262831.3	2634275	2670256.2	2174076.7	9679646.9	8173888.9	2639623.2	7862924.5	5294072.8	7518664.5	5861044	4331998	2230372	5655717.4	2086994.1	2036081.4	3228586.6	1650467
10.02_606.6548m/z	319672.8	361944.2	427898.4	462897.9	484888	371847.3	356141.9	412047.1	430365.4	452045.7	461085.8	413373.3	354498.6	336311.5	229560.9	643446.8	379074.2	280988.7	734091.1	381172.3	492408.3	496815.1	422945.8	234216.3	181009.5	271675.6	239652.4	254363.1	225638	213354.6	366572.1	363863	474825.7	358132.1	433260.3	328608.6	356650	299865.9	384105.4	330899.8	429029.1	460890.5	418339.2	345971	563111.4	365072.2	368583.7	501496.7	488648.5
10.03_1136.7453n	530790.2	517774.5	842687.7	908116.3	1209452.3	540540.3	823665.7	550236.9	997215	633180.6	679244.1	10178544.5	10630048.1	6031609.4	7738101.4	7643917.9	6604634	7850983.5	8860834.3	8595381.7	4585007.6	7931355.4	6795076.5	713497.1	890889.3	1154499.2	751794.3	682206.5	724685.2	589410.1	506378	471223.4	963639.1	906083.5	734901.6	476007.1	749670.9	684395.1	881607.5	689598.7	592454.1	1252073.7	9128031.9	7151737.2	5896162.5	9084614	8730300.2	9930607.6	8634211.5
10.03_1238.8730m/z	150753.5	148677.9	385701.9	361605.9	556338.2	207922.2	294086.7	222437.6	377098.7	241008.8	283411.8	4503688.4	5017411.5	2684869	3666090.7	3413538.5	2876297.3	3491973.1	3943431	3950546.9	1999411.7	3691765.8	2997269.7	245645.4	195387.6	461166.4	220038.6	223092.3	220992	259449.5	195695.1	180641.3	420694.7	374721.6	302700.3	167730	239659.1	363280.5	318764.3	300316.4	185040.2	558592.5	4280480.9	3530826.2	2619084.2	4306708.1	4116667.7	4503289.5	4094767.4
10.03_528.5508m/z	558376.7	655839.8	626722.6	657257.5	936101.1	539589.1	753713.5	566299.6	901813.5	598235.6	641949.5	2815541.3	2577727.7	1962217.1	2197172	4097509	2796337.3	2323366.8	4098595.5	2299514	2647838.7	3318798.6	2736281.8	687262.5	956182	928039.6	954805.6	800710.8	813040.5	739571.1	469222	450675.9	677168	687492	660496	442587.6	714280.6	515628.4	786649.9	549608.3	595207.6	856728.4	2836031.4	2153922.5	2397353.7	2775323.4	2307233.3	2916256.4	2998702.5
10.03_772.8634m/z	724262.14	707183.61	896045.86	1012958.03	970299.18	892790.17	1206709.28	916434.98	896858.98	964393.91	1137403.51	10202.75	30620.06	35282.71	2040.55	1138403.9	251477.82	67670.62	2337711.13	33129.92	944687.85	65993.34	32423.66	984045.8	1209196.24	1108358.62	1072637.08	926705.59	1032256.85	1242969.39	645251.38	671371.43	1061487.64	1051445.9	1069777.93	702936.74	1126005.49	886324.02	1251885.07	936786.38	930715.33	1347665.33	52897.35	26066.71	156878.57	42437.07	119037.21	280171.8	288348.71
10.03_994.7858m/z	9669927.9	6127102.6	862769.6	1293003.4	1042731.5	129338.2	932997.5	187210.5	1225185.2	713881.9	1256006.5	1011821.8	748274.3	445416.5	1759494.6	740989	6644387.8	3582471.6	891069.9	1664513.1	840469	731379	3817338.2	799147.2	196347.7	698729.3	3148005.5	1069109.6	13176212.1	1444285.9	1366094.7	1728983.2	3816657.4	826756.9	1802505.3	2999828.7	1583359.4	481694.3	7426936.1	6187280.8	1436713.6	3445210.3	3425313.4	295546.4	222173	504277.7	915245.2	1092098.9	1984828
10.04_862.6833n	17093808	23182511	27430510	15950153	18741644	23406816	14543337	35668702	27291344	22148261	19170558	13851226	23577354	10856638	12390444	22825001	11309094	11720561	26024841	15450428	15693996	18350249	22528206	67352093	22211524	16319516	38031271	26605630	22773740	47029072	2789908	8043000	20671765	4573986	4430711	8783110	19302994	5966198	7334726	10283379	10450088	5458410	3611183	2158510	10450797	5829505	2049212	6801624	11926250
10.05_802.7646m/z	129712.57	66795.55	33330.17	57737.31	89838.97	145385.86	336655.01	119840.77	152638.46	79753.71	127005.97	84605.12	46450.27	54335.73	54826.64	52174.41	74859.04	17817.18	63510.11	66235.51	71786.98	113174.17	83636.93	99602.34	10843.03	33888.03	71153.74	107478.24	44559.56	91860.64	69964.09	234637.3	218404.04	92133.42	49495.5	232564.89	114751.65	195153.21	304682.12	203513.79	245220.67	232152.23	137212.73	87254.46	97271.25	102452.35	65064.56	118167.22	126445.39
10.06_906.7542m/z	7088128.4	7005247.1	1771149.9	1458401.3	1554996.1	1167999.1	2091251.2	1869159.1	2032428.4	2036403.1	1529744.1	1253923	1409556.4	1439420.9	2029228.8	2889645.6	5189836.4	3791021.5	1578821.5	1600686.1	1222090.4	1215129.6	3375378.9	3136851	1257916.3	1275028.8	5839283.5	3252092.8	12457549	3469982.1	413804.7	1375154.1	1675505.6	845038.9	1022949.5	1517921.7	3143730.5	886065.9	3019107.9	2452907.6	2323840.6	2151414.3	739662.7	324757.8	457336.9	770095.6	263836.4	881857.1	915159.6
10.06_969.8377m/z	2.89E-02	2.89E-02	4.57E+03	1.13E+04	1.80E+03	6.08E+03	5.43E+03	4.98E+02	2.89E-02	2.89E-02	6.73E+03	3.33E+05	3.56E+05	1.84E+05	2.12E+05	6.50E+04	8.82E+04	4.48E+04	1.99E+05	2.54E+05	1.37E+05	2.83E+05	2.06E+05	1.77E+04	2.89E-02	1.23E+03	2.89E-02	2.89E-02	2.89E-02	3.77E+00	9.04E+03	1.27E+04	1.83E+04	6.45E+03	2.56E+00	2.39E+03	8.14E+03	3.10E+03	1.33E+01	2.89E-02	1.93E+00	4.41E-01	3.82E+05	3.47E+05	2.73E+05	3.48E+05	3.46E+05	3.61E+05	2.97E+05
10.08_1030.8765m/z	455279.063	588819.578	149781.008	79502.734	145490.223	57661.764	506171.591	56216.043	388411.095	299800.089	170441.966	374411.77	105707.106	173026.076	280907.532	442458.646	300848.43	444107.542	210392.045	94459.628	188607.256	215196.146	324749.624	54258.367	5248.342	62276.001	710303.084	323311.532	1039838.379	243694.695	165360.388	304595.287	232249.239	249159.514	403885.737	509833.593	417372.512	297515.307	758753.243	516589.583	505375.01	791666.499	256637.806	102259.752	91596.098	161860.307	134011.285	237275.162	178567.818
10.08_532.5456m/z	7200911	8015674	8369584	8751948	10010173	6775437	10232342	7148033	9529173	7905158	7956169	21151039	18386113	16913642	14582226	39765999	20875598	11613846	45070479	13974107	28510920	26308764	21700328	10312193	11488423	11177325	10702384	9345497	10064282	9607743	5916580	6287953	8365455	8340151	7822111	6010448	9503467	6688972	9780849	7708298	7121818	11359656	22814968	17004066	29756909	23802943	12758381	21240253	25118020
10.08_882.7543m/z	4680317	5524846.6	1999003.2	1342065.5	1806770.8	2304640.8	4384812	2946539.9	3276574.5	3006439	1661157.2	2505276.3	1662490.7	2048996.3	2112516.5	5103747.5	2773354.5	2860168.6	2123466.2	1409317.7	1519690.2	1845409.4	3139342.2	2562347.3	2064749.3	1560939	6508227.5	4805665	8689769.1	4486279.6	442629.7	1597656.4	1090574.3	1421335.8	1391074.3	2065591.9	4995649.9	1651800.6	2822438	1527477.5	4281776.8	1947104.1	533067.4	800048.8	563560.7	1285681.3	360752	1063330.3	871616.1
10.08_938.7791m/z	145493.59	257528.6	49746.97	14139.67	67208.64	28667.63	180252.02	66278.32	60152.03	116305.36	163475.68	109698.94	33012.68	37307.66	90045	182505.41	89460.5	116828.79	22432.03	34220.94	74292.74	28922.51	295226.18	145301.28	11142.55	43735.27	629687.4	307042.42	321542.74	170757.39	35607.74	375545.97	48836.79	94230.74	26475.12	519902.12	435778.27	79892.05	521260.96	140160.67	396956.41	197680.92	259856.88	26166.6	307876.81	37290.18	29555.15	153311.4	17271.1
10.09_560.5508n	4926192	4943896	5994422	6307799	6398954	4755091	6097599	5291804	5291733	5659987	5790797	34894377	29047693	25586014	24302268	43090016	34946851	22710723	49813806	25992709	33961047	36710335	34387995	5306562	6341128	5935080	6013402	5033952	5597254	6170381	4279021	4416976	5873249	5932784	6256284	4397870	5840241	4889187	6644450	5188661	5288465	7474166	37176802	29956654	38089134	36313529	26063745	37286081	37016567
10.10_1359.1741m/z	3262099.061	4545847.313	519379.9155	1069198.427	250373.7318	282371.6242	833951.1433	129092.1827	1298190.333	4088724.961	1956829.078	139898.6186	380223.2768	732966.9693	238922.2693	665724.3018	2196633.357	1280438.951	394328.6132	520276.4789	94996.166	224083.879	1899173.405	4221693.809	1318416.273	209625.9274	865083.6494	473042.9918	1608780.266	215125.5617	452242.9947	1803890.292	510360.3365	31708.0151	31271.0578	266793.4977	939110.9446	21391.4228	1156672.502	545022.3611	2560.3816	3229623.76	383867.9445	13951.4023	80395.0023	6882.7621	79272.9218	428032.0662	278997.2473
10.10_1364.1280m/z	1117979.039	1132188.194	597886.761	991181.099	301789.877	267124.788	498934.146	125223.483	696078.02	2169166.243	1444931.605	159653.943	460128.286	576841.144	158965.799	520038.497	769230.395	373477.602	439471.653	369917.104	155971.281	268320.518	1074908.396	2336045.669	47559.295	110831.552	51642.778	126342.045	288719.002	60462.295	494370.691	1096260.207	534278.174	46958.32	44344.447	173811.812	177384.948	1121.288	498153.395	314452.533	1121.288	1620083.381	498223.007	1121.288	228334.877	19263.406	130655.693	394795.285	246273.553
10.10_670.5693n	15942384.5	21169406.4	3532371.6	5444346.8	2020022.4	1980964.5	5229770.4	1665491.7	6774222.5	17415482.6	9083694.2	1944236	3113696.3	3913819	1975873	4822715.9	10849343.7	6511766.4	3438070.8	3010677.4	1358187.7	2250193.8	8469016.2	16274175.8	8414366.7	2384464.3	7746902.5	3236497.9	8519676.7	2752253.9	2527227.9	8255665.5	3242981.8	837921	862155.8	2356892.8	6634990.5	550147.8	7107585.2	3596410.7	346484.9	14202624.1	2847656.7	127530.8	1352005	703803.7	1082416.9	2803997.6	2005429.8
10.10_902.8166m/z	2725267	3441791.9	633817.8	1633781.4	859425.5	547947.4	1053377.3	1633606.9	1011494.5	1184743.4	609196.4	841381.7	1284990.4	840364.1	732495.9	2143757.3	2979250.3	1969442.1	1053034.2	1542982.2	974635.7	675359.8	1253948.7	477937.3	11001406	2780949.5	9007993.8	1578084.9	2183935.2	3268644.2	370794.4	825867.1	655518.1	719292.2	733751.5	864018.4	2713910.7	532521.4	1851270.9	566284.9	2019571.5	436536.7	370531	507705.7	275401.1	761845.4	283802.7	613978.1	594875.1
10.10_932.7700m/z	2927223.93	2409638.18	369859.02	557565.91	372279.05	100242.75	550314.87	187546.6	459867.87	486576.46	360657.62	325229.96	280557.92	320334.59	851322.19	703554.32	2025027.12	1242321.12	406274.95	600201.43	304392.96	325488.11	1581231.62	395525.46	108676.66	294871.4	1286404.99	904843.06	7105927.13	672251.47	234186.19	650339.48	445684.67	312256.61	399823.45	663105.64	997820.48	225897.69	1548092.04	1129444.5	722241.92	901905.19	455052.22	114961	41312.55	242508.13	130986.16	358577.06	233068.67
10.10_978.8473m/z	6314839	8955872.9	1825617.8	1226418.1	1559516.4	841513.6	3355664.5	1223517.3	2755846.3	3124124.6	1910145.8	2450284.2	1665355.6	1629879.2	2661176	3982142.2	5060179.5	5382241.7	2312324.7	1343413.9	1572392.3	2146056.9	3613302.8	937482.5	3057703.7	2440024.4	8326887.3	3085661.4	8818421.9	3205496.4	1191311.2	2316600.2	1837981.7	1970035.6	2097409.7	2717834.1	5362282.2	1614607.6	4382301.3	3384391.6	3466187.8	3713616.7	1884075.5	1155559.1	973919	1634651.6	958652.4	1781718.8	1546306.6
10.11_856.7385m/z	10879965	12012104.1	3122323.1	3096391.4	3402199.9	3884992.1	7086141.9	4420536.1	5213330.3	5093564.9	3717839.9	4170924.6	2837215	3325615.9	4291122.1	8826836.6	7414390	6138285.1	3405924.7	3076341	3043867.5	3197796.8	6688367	2793891	6503854.5	3676144.4	14520849.6	10315618.7	21326319.9	6681998.8	1262417.1	3858023.7	2537008.9	3155200.4	3033203.6	4102731.5	9307399.8	3265385.2	6970788.4	3877076.4	9190846.9	7608075.4	2147809.4	1546624.1	1159514.3	2980122.7	1022830.3	2353426.1	1922356.1
10.12_776.7491m/z	3.42E+04	5.68E+00	3.58E+03	3.34E+03	2.85E+04	1.03E+05	3.70E+04	5.81E+04	1.53E+05	2.52E+04	5.58E+04	5.68E+00	5.68E+00	5.68E+00	5.68E+00	5.68E+00	1.10E+04	5.68E+00	8.76E+04	5.68E+00	2.45E+03	4.13E+03	5.68E+00	2.70E+04	5.68E+00	3.65E+04	5.68E+00	1.86E+04	1.53E+04	4.41E+04	2.10E+05	2.58E+05	1.47E+05	1.01E+05	1.60E+05	2.08E+05	8.40E+04	2.14E+05	2.88E+05	2.53E+05	2.63E+05	2.00E+05	2.47E+04	5.28E+03	5.87E+04	5.98E+03	6.14E+04	7.98E+04	5.22E+04
10.13_1676.4007m/z	209713.755	836025.219	12634.343	29830.938	175899.64	108268.645	277280.753	529934.749	349934.728	218123.633	95807.059	30859.669	9546.981	201205.914	55480.604	366370.312	190648.615	256920.296	86550.963	114255.933	91654.699	62122.906	147149.486	10306.629	1680308.874	545697.434	2209455.831	690171.709	563168.361	1708199.604	1452.552	119171.958	35619.532	169213.733	61658.766	365673.243	978483.206	213581.929	937564.629	111333.156	1192257.762	1452.552	1452.552	28047.546	1452.552	1452.552	1452.552	11155.356	1452.552
10.13_1752.4337m/z	702284.767	682668.865	1479.022	1479.022	45586.524	28265.156	353561.717	64866.33	303233.226	243268.052	27118.081	166894.912	1479.022	43540.498	135189.391	212179.758	323692.506	451582.953	27345.503	48485.422	44839.278	62475.121	254067.311	19837.639	24584.216	132989.177	945725.324	469899.802	1030675.513	421587.643	7395.111	171131.51	29066.387	156249.497	161483.945	612211.272	645126.586	303000.489	635088.224	408536.951	888218.442	371336.64	23579.972	23055.219	1479.022	11375.255	1479.022	24550.971	1479.022
10.13_582.6184m/z	53750.79	23328.12	98207.42	131558.77	117132.24	80601.26	117279.12	76913.21	87815.93	94455.66	102327.91	1287278.41	1130465.26	808386.67	1035810.01	1197901.01	1145439.44	982728	1256240.9	1012107.31	952764.84	1220582.35	1269573.77	120889.51	102206.43	108512.57	83661.76	85721.91	59840.6	105453.18	83971.99	64922.41	116734.34	126186.35	95347.28	57480.76	83255.32	86974.17	106662.72	91819.84	72192.5	144886.91	1304231.25	1022380.06	1005401.13	1181208.2	1036648.32	1257767.58	1199063.04
10.13_928.8317m/z	8332724	13721071	3855040	3942037	4961115	3395372	7026849	6909680	6985915	7792229	4326786	5237749	3576696	4765040	5241789	9253724	7779869	7608770	5784199	3923409	5337358	5105989	7080790	2611930	13176192	8118576	24198608	9274888	11521096	13986717	2344998	4325558	3467198	4986882	4393267	6333748	13830437	4663556	10351910	5061507	12299793	4599137	2404119	3286805	1924910	4618034	1809807	3306454	3112564
10.13_996.8001m/z	3190752.98	3404976.02	331818.16	482031.3	453621.63	43128.57	587600.15	82344.34	969754.05	487624.91	505573.24	634727.07	585931.7	250445.74	1037466.04	427644.9	2125509.01	1967472.37	346360	632391.48	302342.28	339778.76	1242559.52	280147.75	39253.48	397330.72	2027616.05	491917.74	5814531.79	564639.13	784352.46	1298391.94	2055518.39	540742.78	1056684.05	1538538.14	909640.88	310303.3	3872074.65	2540754.88	735181.88	2274302.04	1856829.43	207857.81	224497.6	337781.37	579843.14	894294.81	1102287.9
10.14_636.6292m/z	38020.067	6542.146	82431.116	126097.671	90594.336	54521.491	52138.064	37870.691	46268.389	31826.085	88469.205	1185884.626	1060746.506	831955.775	840863.205	1214171.306	1208060.617	784817.678	1393550.278	936367.216	1084672.645	1323581.517	1208725.784	109483.826	42126.942	88434.413	1308.429	45596.36	18917.241	9332.625	63736.937	47815.728	105416.267	85136.704	71919.258	16796.372	14230.316	40382.275	48187.391	55647.847	15319.173	101786.998	1318889.34	1030279.496	1176509.322	1324949.663	1031886.087	1307713.443	1269322.001
10.15_1702.4161m/z	714655.698	1760748.345	333797.465	194057.625	725275.049	485867.323	1193753.807	1285848.15	1009626.437	1382629.444	458058.69	681828.652	82173.554	872011.326	374068.633	1347779.58	646145.683	907657.055	417396.784	306155.215	579487.123	362787.046	644947.644	39562.755	1511432.103	795205.559	2493289.577	1616028.124	962951.013	2785183.761	111592.508	536436.864	170096.272	644892.191	465888.096	1119541.504	1800304.892	829075.492	1896469.726	637963.493	2310125.24	348965.454	14141.157	286613.351	1711.928	448807.911	35994.997	181027.645	68825.982
10.15_774.8789m/z	6.66E+06	6.40E+06	7.84E+06	9.44E+06	8.68E+06	7.88E+06	1.12E+07	9.38E+06	7.55E+06	9.21E+06	1.23E+07	3.67E+04	2.67E+03	3.88E+03	5.35E+02	2.01E+06	1.45E+06	2.70E+05	1.45E+07	5.75E+04	3.39E+06	4.96E+03	5.35E+02	1.05E+07	1.23E+07	1.17E+07	1.02E+07	9.11E+06	1.03E+07	1.26E+07	5.26E+06	5.82E+06	9.82E+06	1.08E+07	1.04E+07	6.41E+06	9.68E+06	8.58E+06	1.26E+07	9.46E+06	8.51E+06	1.26E+07	5.43E+04	5.94E+03	2.22E+05	3.43E+04	4.88E+05	1.07E+06	5.85E+05
10.16_1728.4306m/z	1875091.13	5421846.4	1350499.72	389989.54	2458248.79	1917534.48	4773656.86	3550761.67	3591455.83	5224915.42	2188906.28	2215769.77	361011.79	2568159.27	1592343.74	4242099.49	1247352.87	2427418.04	1445946.29	674383.26	2033943.04	2056932.21	2364296.23	436007.03	3481388.18	2338524.03	6703962.7	5012118.45	2267658.02	6470149.86	489809.29	2057494.43	610982.11	2962899.14	2401847.76	3860969.84	6583113.04	3126718.69	3827878.8	2022805.47	5528395.69	1729191.44	348972.65	1251850.08	100520.87	1986793.66	399425.78	909230.44	485180.52
10.16_573.4880m/z	115690.33	178641.62	88207.35	40250.49	124462.68	84677.39	195800.33	138038.8	159379.58	198956.84	148811.55	128116.73	48464.73	124359.39	109920.07	180653.82	59246.59	129165.2	91534.42	70056.29	97706.46	142135.75	95900.6	29960.72	117293.19	120007.59	345853.73	210876.9	136118.1	232030.56	28194.27	101874.81	40043.15	119527.96	109415.94	165688.63	289827.17	147521.54	203785.42	205492.27	221045.58	91339.67	22147.89	71571.02	14957.35	100227.71	27563.33	56022.36	42562.2
10.16_853.7289m/z	475321.97	854257.39	304625.09	193756.26	468615.31	420335.95	610460.52	568163.51	453350.65	690364.62	444126.94	413371.94	179693.79	463752.97	315291.17	681976.69	241809.48	409708.98	277384.84	187019.56	348298.25	362351.91	447982.7	202169.07	441611.05	226835.68	934698.47	669474.84	517794.3	849150.07	193991.52	416428.92	207080.65	422830.22	451612.61	761733.29	807623.26	536615.2	651665.86	590138.4	1050059.38	526082.79	185816.3	273862.77	103477.58	398205.86	160715.34	224020.91	217180.9
10.16_970.7855m/z	33788325	40723976	9072577	7512459	8729483	2330260	11243674	4089033	16836474	11148884	10863827	12736673	9317036	4741647	14403427	9856358	21951086	23162108	8067653	8600684	6546553	9048868	17641563	5586362	7543129	10245860	33544401	13458101	59973267	14689770	9935126	15759962	21382541	9946643	15609413	18099223	19608060	8106337	33316480	27994321	13947943	25214661	18961689	4842492	5266796	6742510	7421975	10604680	12429885
10.17_802.7642m/z	75772.6181	912.4852	4562.4261	37424.8189	23140.6898	61213.4278	37158.7795	116944.0642	104317.8095	50623.8846	90680.6817	20509.0704	65288.0531	45685.0529	28477.8458	912.4852	39037.8443	8273.38	38123.611	51723.9694	40518.0277	66051.8599	42172.9231	79741.8097	8553.8521	57335.8949	912.4852	22851.1438	912.4852	912.4852	324342.6835	440742.4129	339094.4483	123605.1117	158860.3625	217852.9501	128475.2482	268614.7374	262475.4058	236449.9971	142285.565	122711.851	347639.5259	340135.786	222335.8238	216964.335	326703.8769	429940.7545	232107.9248
10.17_862.7485m/z	107230.65	680094.34	234058.75	69011.31	194308.44	20077.65	83669.2	1295306.6	44817.17	174778.55	333096.23	194705.85	193912.46	60212.74	30649	36576.5	94381.13	376803.18	203502.63	40044.41	150904.93	50132.02	493014.4	523540.06	1043467.99	119388.75	2130754.17	1175016.3	567984.71	1192008.72	122257.42	1048936.36	562557.14	239583.1	236244.27	644037.79	1333688.36	75305.2	6149547.86	574684.44	1976807.81	180135.92	657978.82	242923.82	1355826.68	515379.2	120462.33	740030.31	320011.99
10.17_994.8794m/z	412651.538	576849.763	228697.365	84310.511	322395.631	339911.674	706747.86	423484.601	471861.84	552374.586	347707.764	429963.292	115666.266	432318.026	338556.137	711738.568	317727.895	541001.747	341312.269	142702.756	408116.999	439081.041	486929.007	104912.485	297590.512	105190.226	907091.615	848117.767	479766.998	1182800.558	74604.009	228523.613	79924.51	320511.841	291384.372	626324.644	788622.68	561947.769	487525.874	344406.187	889049.013	291272.23	94924.753	210375.764	72672.489	338644.411	116727.094	233585.766	136425.249
10.18_1754.4480m/z	4504490.86	5683473.25	2240585.18	516177.44	3160761.95	4012530.08	9334947.79	4215069.36	6337329.83	6577897.8	2992598.65	5129398.13	760258.09	3406985.61	3310125.83	5708278.4	1860518.04	3076677.66	2080548.32	996158.74	2632300.41	3523993.55	3911343.94	558048.63	2701144.95	1430632.67	8859182.49	7057044.79	3695569.66	8335067.51	984886.34	2819801.6	672559.57	4142050.94	4605629.74	4775333.29	9072082.96	6012756.64	4677942.23	3325237.64	9324950.73	4231440.41	358648.8	2588129.89	119173.5	2551212.45	674267.3	1573889.32	732490.23
10.19_1780.4625m/z	5207252.821	3453992.573	1122125.05	196454.601	1886441.408	4551683.657	8858225.618	2842830.08	5079556.837	3252029.819	1457576.849	5361997.934	386171.869	2383360.986	2070416.525	4215365.872	1801156.8	1889066.995	1159762.165	560827.883	1736012.392	1920292.526	2494949.018	390692.153	552596.479	326851.678	4658842.486	4600476.672	2581376.32	7235348.629	636176.703	2739164.936	481185.759	2802291.151	5305045.524	4650009.939	6387952.616	7586646.563	3057316.458	2793299.43	10663207.97	4454711.78	416987.945	2196602.128	88769.653	1480989.305	592982.167	1195802.319	330600.978
10.19_599.5034m/z	671918.38	405255.12	207414.99	155809.06	283927.4	388406.64	846855.51	235389.67	571205.81	441524.73	316304.15	485336.32	129231.72	229435.14	331241.5	475372.47	268242.62	184675.51	227748.58	149505.5	265682.46	321033.51	339082.14	59852.58	118800.56	119888.7	899264.99	541208.67	418777.4	651572	106535.15	252602.46	134039.27	346189.81	356196.85	618394.91	691480.47	592394.02	501654.45	458275.92	1340552.09	633255.68	101136.17	264137.38	83634.85	260391.63	97188.23	147776.61	95729.24
10.19_696.5845n	27787153.4	14404119	22758257.6	25341724.6	18822841	13374674.2	23311563.2	16485767.7	34468409.1	30074974.3	53069359.3	9807254.8	11088574	8035752.2	11830974.3	17078037.1	16009888.9	4606379.6	21209947	13026783.4	12159967.5	14878098.1	16636035.4	58742057.4	36683969.3	23373245.3	13468205.9	14770549.3	17089271.8	11453442.3	27037865.9	16551014	25776285.1	7726060.1	8754261.6	18893509.3	25667167.4	7625966.3	19927480	39194519.6	4054019.8	39469899	18464230	4141240.9	14997420.5	11183688.3	11761043.2	8496891.3	15297940.8
10.20_1004.8637m/z	19320205	24477938	7706598	5491578	7697080	3615172	12570886	4810448	11939329	11828860	10169574	11322521	5821210	6676060	11288453	13270685	15656103	14552368	10238035	6310644	8700044	9609654	14833170	4221748	6288539	6222766	30261953	13255721	34496471	20562360	7238213	10986751	11099168	9064075	11919571	16169892	19896147	10480277	21654827	26521683	18666137	20107180	9914512	6110635	5237450	8845455	5894499	8823212	8061635
10.20_1020.8952m/z	869050.71	610093.38	143879.58	31677.18	274811.01	560615.2	1422069.97	396942.19	962198.47	308976.15	130689.56	972511.89	72883.79	494017.52	305299.37	990482.03	379326	335773.13	305374.63	139386.7	511118.38	545028.51	708122.91	133042.93	104753.92	52859.66	1063657.18	714520.75	555254.09	1282838.9	67496.4	371499.6	75740.69	394399.88	554140.68	901134.05	1123156.9	1068095.99	495815.92	428711.2	2513933.04	556145.39	82234.57	465783.63	75714.46	350106.53	151386.63	356876.67	136837.28
10.20_882.7534m/z	7485647.4	7323624.6	1666241.1	1568854.5	1431249.5	683526.4	2205009.6	1398862.1	2560725.8	2356047.8	1322901.1	1427061.8	1522276.4	1001917.7	2109420	2704933.3	5144695.8	3924910.4	1704198	1509400.1	1162563.4	1243718.5	2717807.5	1325594.3	3778258.8	2530393.7	6046549.7	4520600.6	8146206.1	2998867.8	621773.4	2159897.5	2249343.9	1403513	1334053.3	1484408.2	4428786.1	1016202.5	3218900.8	2051673.3	2407147.2	2756544.1	1261554.7	542843.1	662058.1	1176218.5	465934.6	1322282.8	1332185.1
10.20_980.8632m/z	42751038	34110958	17036661	9839052	19607445	26575961	52713049	21938128	37861861	29436337	20604702	36087246	10453558	21088610	21014144	38806194	22849003	19873676	21466185	10978155	21339354	24096405	28288494	11091637	14923301	9781131	54063340	37064198	34537452	53614497	11879525	21368017	12046348	21867556	29602492	36491274	54213854	39936591	35560909	31322593	76710835	36993695	11031830	19672893	8369173	19665588	10650984	17238175	11156224
10.21_888.7654m/z	1767437.9	3255590	1864958.2	660298.9	2661476.2	808642.1	3042176.3	3212866.8	1477620.3	2258357.9	3047600	1216945.1	1776466.9	1124080.3	1027555.6	588055.5	1130273.3	1796751.7	1776678	667076	1956109.9	1030397.5	3262006.8	2339868.3	2061841.6	1073053.9	10790021.5	4755941.3	3254214.6	6296286.7	1743860.2	5055818.4	3220637.4	2822188.6	1747350.3	5528982.8	7710150.8	1509594.9	8046396.4	4108830.6	5636488.1	2948912.5	3626712.1	2166541	5986621.2	2494112.2	1505305.6	3373125.9	1860433.5
10.22_1414.3299m/z	401424.979	788824.649	831120.136	549066.915	815010.729	156711.538	1012769.997	869160.141	343417.149	886666.152	824445.253	19685.758	9615.972	14758.994	17889.555	1739846.533	411728.298	77837.215	1326163.812	12004.473	1096995.737	212869.396	131447.517	412472.763	1816840.305	1956889.053	1695491.973	1195878.442	639933.078	789529.809	184183.672	297707.076	334033.736	1062058.091	180800.473	197671.992	867883.346	397387.156	381950.158	167450.289	78992.193	320030.583	11653.388	1829.669	197909.268	12201.961	1829.669	45011.111	9148.345
10.22_1440.3443m/z	1771511.27	1113722.46	1389710.59	1093596.25	2098895.49	1833236.62	3437865.66	1939589.01	1367183.42	1563389.78	1321291.54	158789.92	22152.42	85895.35	2248.34	3297525.5	1054104.65	57346.51	2039711.26	57625.52	2086476.55	389695.94	270394.8	1112335.73	1192246.94	1237271.97	1932461.46	2732444.43	1291284.46	2264757.35	751996.36	1440694.22	945999.21	2140470.72	1834960.75	1347147.41	1752697.77	2150217.05	989044.86	565563.73	2041398.09	2258547.02	11241.7	79116.56	594713.7	124976.53	44026.88	279467.95	152719.05
10.22_578.6234m/z	73452.192	48679.705	235091.645	318304.245	326468.688	154542.779	138479.181	195110.117	102507.037	142321.826	245769.66	1378952.348	1466822.671	928102.541	1133150.533	1083846.726	976871.807	807934.096	1273988.643	1175485.13	1064222.995	1461375.984	1292306.356	266510.387	232185.392	258867.272	22569.066	95112.858	31824.123	30305.613	184472.486	150049.35	257503.733	211058.295	192032.281	75546.136	11715.377	116540.17	99603.391	130539.221	34887.445	207423.731	1667063.695	1273117.191	1385515.813	1586940.962	1390828.447	1532796.347	1517455.056
10.22_733.7545m/z	20018.747	1326.946	228520.673	281736.033	170717.612	105438.303	117183.306	107369.985	28744.609	76366.849	145338.909	4820458.113	4658429.238	3080536.42	3554284.979	3824556.434	3656524.397	3001195.338	4811448.663	3849372.288	3101106.2	4328211.447	4239132.957	264155.792	134763.565	175509.783	1326.946	34853.669	11859.972	82412.999	140064.984	79224.682	223906.992	160706.297	146143.183	6634.728	1326.946	84316.667	69332.919	73408.892	40087.314	105020.151	4739212.667	3870371.931	4253582.377	4998564.136	4132006.367	4725180.168	4608943.929
10.23_1030.8788m/z	4545826.8	4510441.2	1726512.9	1562369.3	1880692.6	649655.4	2701911.8	842492.3	2815572.1	1997152.2	2081237.9	2801160.6	1492500.7	1496948.4	3253909.4	2117862.5	3803960	2866188.1	2376631.1	2052162.1	2248300	2051582.3	5070143.5	1278615.4	559516.1	1313650.7	5591767	2500314.9	10065856.2	4012655	2771753.6	3909270.5	4991227.4	2633682.8	4157499.3	5030669.5	4211413.1	2497626.7	8824849.3	7920857.2	5262536.4	6480995.1	4692468.5	2002503.2	1489132.2	2135389.8	2523068.2	3671729.7	3564589.9
10.23_783.8426m/z	14050.1673	565.9652	64434.6166	161054.9503	165264.6579	55483.9636	31820.6602	64251.4342	83993.4064	44056.5137	65856.3837	7155.368	565.9652	565.9652	565.9652	1375384.742	792157.8024	24885.8093	2383158.777	52840.9581	1332313.808	151006.994	47668.4251	139953.1886	97926.9455	165407.5514	10675.8157	57737.4267	12002.5549	29965.6625	94078.9559	30897.5083	106979.6708	62057.9604	101269.1309	8613.4093	565.9652	27831.0293	30328.3773	34486.717	13515.9707	80603.1425	31111.2206	6033.0574	598809.0124	19880.1825	57466.4285	249757.1949	243017.9559
10.23_946.7843m/z	163733317	174781934	62089981	52575034	70884850	32098304	112319792	42241899	115102739	84395599	79331122	95472063	47945586	50278009	100825135	72445848	104460527	96897256	57766655	57128131	52780414	65594506	133458204	40711309	44208912	55942406	212720570	97320659	306989144	136631095	86635405	133836402	155293129	96314579	140190945	172534601	159468709	94179462	282377037	235424415	201945602	210028731	118717798	57597996	38006280	66895426	66487266	87559821	86693518
10.24_620.6706m/z	97524.585	34927.569	285906.025	378100.618	360095.127	200936.001	112136.814	233188.195	151374.461	162462.94	311673.543	237647.97	262919.063	178573.285	96903.694	795230.414	399958.416	152946.911	1021485.644	372452.921	596518.549	529842.208	385829.6	199203.672	92576.812	193896.576	8958.315	66123.275	29482.25	47235.545	228750.312	173444.206	287004.82	250740.149	252091.422	68581.309	16268.01	127074.31	138845.08	121106.237	51970.648	270628.012	319615.808	215652.239	784210.716	268660.577	380752.65	562876.878	590879.158
10.25_761.7855m/z	11951.953	2390.391	118409.982	129157.932	95403.77	56076.902	26022.163	59220.452	25116.573	50965.157	97674.989	1665577.215	1630804.469	1094044.302	1116635.331	1917544.784	1984685.5	1069771.817	2402103.76	1697518.411	1748271.46	1903593.902	1781023.028	111125.359	51786.67	55811.248	2390.391	19195.988	2390.391	31139.689	72920.999	23396.892	104229.614	95412	79645.455	18621.39	2390.391	50313.928	50111.837	25212.389	17567.198	101064.772	1713313.585	1248727.135	1999851.859	1683030.187	1648100.744	1996577.256	2075104.284
10.25_914.7785m/z	1470362.6	2641660.7	1640979.3	548634.6	2523136.6	728771.1	3674865.5	2143026.7	1602615.1	2162976.7	2557588.7	1712902.9	1500792	1082432.8	921504.4	200751.7	796202.6	1290506.5	1536837.5	529994.4	1944459.7	1334527.7	3123434.8	2209368.8	596508	773416.4	7866476.1	3856390.5	2783112.6	4566990.5	2758012.9	6395701.6	3035018.4	2634617.6	1899724.1	8108616.3	7788644.5	2012088.5	7371949.5	3840029.9	6197213.5	4275575.6	4646496.2	2316434.2	5899181.4	2067940	2759781.5	4164356.5	1858942.5
10.26_942.8477m/z	1126931.6	1428269.8	592104.3	554194.7	922716.7	550644.7	1164310.5	967108.4	843674.7	939754.5	797880.7	745212.6	362372.5	819995.7	807367.1	1569994.4	1068239.7	777692.5	1003021	584840.5	1090136.8	691460.5	1221820.9	510096.5	887816	619759.1	2570954.7	1878548.2	1380958.7	2073288.7	241716.7	595695.6	491392.4	648562.3	521574.9	833992.9	1906176.2	863942	1156120.7	969623.8	2037496.1	918513.4	268681.1	413391.1	253083.5	739344.3	212694.9	477721.6	420755.8
10.26_996.8010m/z	2801239.92	2813070.97	476184.79	377894.42	629153.16	27288.43	251698.12	78718.48	503906	319093.83	523534.1	329163.4	356044.4	68054.3	487791.5	270332.24	1683116.56	1604308.87	370294.8	470307.73	452499.48	242142.37	1098072.38	428064.08	61142.5	390810.12	818482.25	468688.16	4262010.72	829099.46	395101.04	725851.38	1590680.25	278324.99	740116.56	762435.75	736887.96	130350.8	2315367.7	2059898.31	382015.15	1027995.9	1477510.25	131638.44	96500.19	250487.7	277940.18	492025.28	950882.73
10.29_804.7797m/z	312332.899	75531.08	116720.623	154887.209	265523.533	266906.348	811263.877	295799.602	289219.422	192523.488	347127.44	150299.243	80913.037	104757.817	79802.77	89124.576	115765.845	43773.296	134128.075	162104.382	167783.573	283515.818	197980.109	354088.264	4432.848	71994.753	114894.766	126053.213	22164.242	171117.914	257375.786	810648.564	774259.504	335380.772	131025.319	449809.557	254664.372	391364.652	1054308.255	290171.279	592847.797	486437.48	367768.53	218228.951	203529.914	289887.214	232502.172	422334.273	375028.121
10.29_905.9003m/z	48102.875	1078.76	16808.443	44384.318	85329.226	97404.616	330627.703	77647.069	21660.34	10058.103	117951.505	45407.657	11390.563	12826.829	12122.111	13364.361	15783.067	5878.034	63186.654	48281.08	88322.091	69826.992	60067.226	146902.314	1078.76	1078.76	12527.832	10931.961	1078.76	41979.855	109179.093	344882.399	319431.419	75984.282	38135.125	129065.941	31363.137	151945.807	441398.613	52059.465	165717.723	141010.13	177420.53	92828.566	85353.377	113123.288	105919.974	223582.03	155316.159
10.29_908.7698m/z	14456380.9	14728878.6	2875394.8	2868063.4	2889048.5	1140115	4175592.3	2440156.7	3639480	4107234.3	2861918.7	2274937.5	2224518.9	3573352.1	3883722.6	4321565.6	10042474.7	7715862.4	2866161	2760011.4	2134265.5	2309633.2	6636090.3	2538481.4	2746986.6	3126311.1	10449763.1	5857574.7	24024454.1	6047843.1	1514966	4357146.8	3476338.2	2573222.8	3043532.1	3329153.1	6914434.4	2181334.1	7218894.3	5286723.7	4861586.8	5193427	2319679.2	1111445	1031552.8	2387468.1	1087260.7	2810117.9	2172179.5
10.29_992.8632m/z	422745.8	758118.54	182304.72	73898.66	234422.86	68991.98	541027.33	102009.44	268321.49	312434.51	190675.52	376681.12	161437.3	228475.39	300708.16	477886.95	562711.2	486077.94	305947.02	111920	263216.98	226794.77	368167	51576.8	106008.71	129487.55	1001626.36	462170.8	1295841.11	645829.16	153036.92	393190.18	248102.83	295386.08	370986.04	311516.76	602219.11	345929.66	585676.75	622660.61	444436.55	597168.83	241241.71	160235.46	155673.66	268668.1	118997.85	292781.8	190242.17
10.30_664.6028m/z	3855408.36	9544170.51	5233351.66	2293809.85	2676103.18	7344426.4	5905151.41	17863958.11	13992481.05	10912735.81	7585248.68	2477559.76	3390600.78	958213.74	1084151.44	9010575.38	1872876.49	1900496.95	5431722.59	835534.32	2877932.13	3111346.99	1713481.94	15812358.14	17479750.99	13753911.14	6973465.75	8292864.53	11193045.58	5630793.76	3099931.55	3207415.73	5816007.26	1506342.15	1293485.59	3531556.73	14654520.3	2298192.61	4755502.73	2083076.69	797301.14	4452932.73	1093463.11	478259.7	3030809.74	2053033.55	941007.46	1039697.22	3655175.74
10.30_968.8625m/z	965276.5	956655	611596.8	340716.8	659399.2	621106.4	1324001.5	974538.2	905039.7	893237.9	638366.3	794915.2	316941.3	666219	755634	1480940	653301.6	611883.8	804370.4	369941.9	765567.9	732864.1	1212954.2	358579.5	200240.3	424994.2	1436180.8	1599163	1989664.6	1462387.6	273483.3	595225.2	334829.1	684321.8	574271.8	860396.6	1370968.7	877197	1135417.7	739707.4	1920160.2	739358.3	259671.8	532140.2	191283.8	618935.9	252779.3	560398.7	306287.3
10.31_1311.1725m/z	2153488.98	6660744.554	3545570.368	1029277.964	1497741.526	3295525.974	3538588.443	11211294.66	11284629.44	8165009.844	5775656.39	1510952.348	2586677.322	463431.321	744470.262	5892388.301	1072201.247	1068498.234	3409468.365	349477.852	1531364.995	1901097.137	1168362.803	8960325.298	12354196.2	12390729.56	4828409.092	4541096.342	9688686.231	3297013.432	1630243.672	1703037.015	3442244.823	604025.386	405255.556	1900577.232	11137210.93	833122.542	2273698.455	829895.302	34136.899	2340564.436	446983.89	189154.797	1967638.421	1362656.038	409419.14	476480.269	2218883.427
10.32_1780.4645m/z	1074454.534	912660.106	81071.789	15480.59	127746.875	1726.107	734439.45	1726.107	498042.704	745474.374	239788.495	209310.538	73418.626	28472.734	443823.238	148625.122	524146.797	647821.352	116440.28	46759.138	182518.517	205512.302	271811.049	8630.535	1726.107	328595.9	888265.669	813267.33	927464.978	789948.015	216606.664	623872.183	525212.786	383515.013	558227.053	885722.626	1744536.281	834133.462	648363.187	1754231.589	951238.528	1326985.67	234158.591	112475.603	142808.394	295276.997	59437.448	246517.328	206111.642
10.32_934.7848m/z	9263072.7	8050479.3	1769681.2	1943056.8	1655651.4	603837	2699005.6	1004330.2	2154220.1	1968899.5	1629131.1	1627318.5	1322489.3	2389201.2	3007481.6	3054001.6	6272822.3	4568547.5	1357987.3	2051251	1185875	1168743.4	6173331.4	2679547.7	362155.4	1031056.3	5668617	3589177.5	19785314.5	3000006.8	1073169.6	3248223.9	2460749.9	1507220.7	1975994.4	2681035.6	3222021.8	1250928.2	6064383.8	4428491.6	3263790.1	3834533.3	1993201.4	724625.4	580022.2	1263440.2	779879.8	1881902.4	1266572.9
10.33_1704.4332m/z	784346.941	978091.535	54174.291	162913.566	167409.702	15441.486	116917.36	240387.803	250081.418	318104.179	91026.154	35698.926	76319.318	34254.233	57135.985	136361.567	629545.058	515706.845	178171.542	139871.173	60892.686	77480.833	164379.082	2083.255	814807.844	794088.183	1279851.906	298257.813	520543.066	1215313.201	40939.831	187064.872	235526.535	156763.101	186682.72	445618.392	951152.129	221397.27	596294.616	332807.658	1149757.897	126062.134	39276.034	72018.427	10416.275	77341.372	19990.364	92763.121	80408.042
10.33_582.6185m/z	23193.71	21197.28	89270.11	90539.23	86273.19	72283.37	66806.41	59277.6	54164.97	50007.25	71080.91	918503.3	799507.58	555564.47	659124.08	1039414.97	900145.32	604049.87	1106526.65	684202.64	751508.2	1005201	819185.26	119520.09	34138.85	115102.33	22543.5	60041.55	65474.69	60584.19	67449.15	49719.78	81252.96	78057.74	82624.18	35373.89	45579.38	62135.91	54154.5	66619.2	12531.46	95511.93	942657.4	726561.72	913276.79	912372.02	794007.51	1033323.67	996713.05
10.34_1337.1882m/z	1398065.381	2760515.895	2905194.144	975321.207	1205452.748	2193650.86	2941589.755	4292127.111	4323139.531	4904615.516	4225899.045	957735.233	1613420.203	144832.427	720874.256	3582621.987	618622.817	382618.423	2551318.141	124275.981	1005921.684	1613002.644	719421.272	4783851.4	5099930.765	5992962.389	2550574.679	2614959.104	5477097.954	1124950.471	1394965.504	946427.583	2307357.556	160572.411	244452.443	653619.282	4042235.034	454377.115	495576.91	622732.646	1678.856	1862506.83	367168.09	57635.302	1750163.203	313289.171	277327.554	382409.476	1091414.172
10.34_998.8157m/z	2151539.32	4459922.36	400929.98	390082.52	475576.35	34324.26	402345.52	109225.86	809601.73	383994.54	288403.69	595755.81	601149.99	119802.11	836790.08	683426.97	1257720.83	2596105.87	285441.59	388262.51	322267.74	243821.23	793673.86	174946.08	40118.74	201396.23	984668.87	349741.53	4012015.59	619424.21	455856.3	886225.94	1713861.36	568060.86	1245922.87	647914.95	877281.7	201619.94	2631592.03	1331056.52	130986.91	968376.07	1431566.19	225535.47	122828.57	344030.74	292710.37	744514.29	1006049.34
10.35_732.7946m/z	714477.7702	459297.1984	956385.4389	1372705.373	1507659.826	841726.144	958391.8242	815444.1115	768004.242	728019.215	1240299.915	6808.4788	9104.8879	8523.4542	895.0044	4678901.506	1536855.624	96545.8117	7191458.306	109413.6455	4218414.938	272788.6635	84067.1403	1205381.303	801100.1803	1118185.113	380061.8503	503021.4244	521434.8298	696027.9475	677023.5791	523808.1995	1207265.378	973147.2375	857920.9814	339552.4713	684094.7787	525742.4314	792464.1555	705889.4502	198631.5117	687750.5699	64367.4972	29605.2696	1438734.8	20102.1335	304067.7119	667815.429	689093.6249
10.36_1363.2029m/z	40889675	26074599	51126380	32465768	28916407	27383979	48521350	18741849	48470610	48206942	69871689	23148343	21609008	6639809	20116864	30619252	14069005	6239686	31862675	11592768	16240946	34584501	13351191	66979071	53711934	39705211	22433162	30697888	43968008	7108164	38774285	25665869	48830249	9208952	12182537	11851997	25185471	13795667	15649904	23210638	1010038	54080923	24340585	1966574	42590995	4090206	13307978	9935710	25564736
10.36_369.3515m/z	41973407	37055797	43285775	30270626	27854302	27561412	43025740	30542002	52060260	53232765	68238205	22125993	21993700	8983091	18299316	32997756	18782199	9345679	31049273	12379591	16487388	28883885	16807674	66539103	58192727	41627712	28056576	31531744	44547057	13459549	33758439	26591651	44081916	10356489	13113434	16277649	37445989	13910733	23004355	27098284	3812447	52708596	23090786	3605849	33391460	7538779	13197499	10559632	23324468
10.36_371.3582m/z	938314.56	759873.72	1155321.91	708049.12	676819.83	694377.2	1115704.51	777525.51	1352747.86	1316003.64	1826446.05	525343.31	546080.95	145199.16	439605.37	833988.41	354875.63	149895.81	807574.19	264798.87	387106.69	809171.31	317016.02	1741133.26	1465505.94	1097374.9	572453.38	817357.65	1153547.22	270876.55	864740.92	606273.81	1208573.58	204754.43	283347.63	304782.04	847821.91	302680.84	437655.54	530063.21	11694.48	1303748.31	570902.57	38808.56	950185.65	92145.55	298661.65	221250.07	581164.18
10.36_672.5846n	72359670	54494025	89787470	59061458	54564092	52180173	85869262	45133014	96065070	94400546	131599900	44050339	42367661	13971436	38444891	60739175	28685279	12839981	59881053	21902115	31408861	63886672	26512000	120173484	102765303	76253351	47595862	59750418	84050583	17317571	68498062	47816806	89603265	18604516	25457407	25206275	53049923	26687474	32738310	44324319	4059111	99101153	46074288	4781881	73801840	9126060	26253025	18721910	47429395
10.37_1701.4938m/z	2417073.993	5988624.15	707498.051	527980.306	917905.454	161420.69	1840239.153	3341061.456	920144.468	2006720.822	621448.112	326683.219	33620.679	1831544.84	735967.253	1227232.005	1853450.829	2945436.385	1374620.075	696017.278	1773385.742	434905.824	2390232.857	6724.136	3085083.495	2685671.847	9898824.853	3097321.032	3353303.301	12398196.32	311767.859	1922585.247	598872.463	3478894.964	1349722.215	5435329.803	8182413.336	1996245.577	5979131.653	3413522.526	11541233.83	350481.239	230702.967	1729231.082	114079.479	2081316.918	295598.16	1274572.458	444372.101
10.39_1727.5067m/z	13338612.8	19535683.6	6450264.9	2693746.1	11740777.2	7197567.6	16213333.5	12000286.8	11471136.3	14004436.6	13974888.6	5442551.2	1906033.9	8494977.2	6669226.9	9225910.2	6362086.7	9138678.7	8950897.3	3371278.4	10477260.7	6507128.7	10930189.2	2044042.6	7512834.6	5975442	40184861.3	20207300.8	13343720.7	46905540.5	3819018.3	9599017.6	5829616.2	13594686.2	11828854	24840759.3	32062551.9	19451182.6	20560664.9	29760063.3	47086056.8	15276103.7	2301402.4	11669129.3	2441420.5	11801322.6	3051417.7	6169281.8	4159514.6
10.41_1753.5236m/z	7642396.4	12124681	3220638	1459898.5	7022494.3	6964018.6	18282169.8	6996340.7	10183611.2	7982556.7	7032432.7	6456216.8	909463.7	6101518.2	5997132.4	6616701.6	3356005.4	4743011.7	5604919.8	2191085.9	6102001	5028591.2	8079495.9	1727981	3180427.2	2196897.1	24963115.5	13591829.1	10816680.4	29444545.8	4048301	9742648.2	3913716.8	9607447.9	12508867.2	20685007.7	21566097.2	18129065.1	16449225.6	15554946.3	40498270.5	13925453.8	2378231.9	8549142.5	980821.3	7477574.4	3813713.6	5107917.1	2900916.2
10.42_1779.5388m/z	1897910.94	2991127.89	850822.61	43937.07	2158554.65	2978658.48	9869370.67	1481593.26	4126844.33	1959129.64	995867.46	4190577.69	120670.89	1513609.23	1859328.42	1479119.32	690832.23	1277987.63	720984.76	406006.2	1407646.1	1487807.06	3093225.95	392237.72	300117.93	187051.04	9260476.24	4609678.79	3146865.57	11207619.32	1440535.7	5451475.88	1612613.17	3634896.78	6662782.27	9597222.01	8993072.63	11561387.48	7004633.22	4217921.75	25342718.6	6246504.31	443630.73	3802154.69	259164.71	1656953.16	1804552.93	2737847.1	971493.77
10.43_1038.9037m/z	166195.622	130412.232	82523.929	32030.482	62431.644	246778.471	614068.762	115127.507	316686.901	146704.758	35529.61	589549.817	74177.263	138094.981	136833.81	132312.808	34642.799	35082.534	102937.988	22825.479	141069.326	237144.639	118371.801	41264.495	21261.071	1614.268	68028.682	71119.227	103322.201	1614.268	217562.17	306635.891	250195.254	257398.948	629868.23	401873.447	152010.935	661376.855	233073.255	194276.908	718722.687	412561.935	76980.799	436269.979	77255.426	133539.874	237841.822	283309.883	107637.4
10.43_589.5893m/z	143176.73	137549.94	443687.58	578512.93	484279.3	284732.62	157158.58	286358.09	217596.61	294219.26	351951.22	2507492.91	2365967.21	1969580.95	1729910.23	3816168.1	2839808.07	1417862.2	4270647.16	1969729.74	3035286.83	3204517.51	2431321.52	400745.37	366102.65	367975.68	151028.37	225685.9	196170.91	33384.92	327105.67	181913	407578.11	413198.3	322564.23	139910.93	123767.18	146883.64	266473.54	184484.61	58172.36	438149.02	3155232.06	2626259.19	4012431.11	3153182.57	2313453.01	3027216.63	3328227.53
10.44_1032.8942m/z	2619885.2	2900450.9	1062657.2	982608.4	1608916.4	186898	1184300.2	670548.6	1400759	1134098.9	1107351.2	1610483.4	816790.4	841937.1	1902432.8	891211.9	1995839.2	1696883	1179422.5	1035003.5	1359459.8	1063516.8	2971975.2	1339341.4	259260	819824.5	2417671.5	1295367	5548469.9	1889957	2631676.1	3714536.9	5014841.1	2248993.1	4197183.8	3233850.6	2329359.6	1397073.2	6406096.6	4060581	2225777.7	3434544.1	3692785.1	1369684.9	1045760.5	1784158	2167349.8	3044299.2	3119369.1
10.47_761.7858m/z	534377.5	646910.9	1184129.1	1266796.3	992529.6	844271.3	1157084.4	802482.3	856713.3	860142.2	1091835.1	13522996.3	13800252.7	9324026.2	9618291.6	14544125	13643307.2	8717037	18313148.9	12570762.5	11916516.3	14193847.6	13197755.7	1217850.2	1053194.1	1119879.5	629781.6	814808.8	741624.2	781842.9	738088	656523	1204650.4	1062044.8	911858.1	504377.6	914994.7	976796.3	1109854.9	995063.1	599023.3	1351925	14024197.5	10955781.1	16027134	14461056.3	12785954.9	15039410.5	15535632.2
10.48_789.8167m/z	50341.525	4067.222	178466.489	174392.163	94317.811	135110.989	71539.594	44740.976	59117.176	20336.108	105161.765	643713.337	698192.696	376318.705	401411.498	2627033.33	2934665.315	642714.009	3723731.729	1308909.236	2433882.487	1558266.409	1265975.855	157922.297	96430.042	70165.188	4067.222	4067.222	27099.418	53067.186	83241.952	32984.81	120798.404	165154.052	107899.637	31385.341	39168.39	55987.414	55707.216	4067.222	4067.222	140511.235	729600.414	426498.439	2160286.795	765422.777	1251126.032	1583712.174	1977594.715
10.48_994.8782m/z	243185.82	409568.79	128897.95	67760.29	75393.02	25302.08	89718.25	25916.94	195386.53	190481.53	108764.5	181354.54	107636.34	112570.13	136006.04	149460.76	247056.95	227938.67	170368.25	61951.16	124353.25	63340.3	289075.42	71526.03	71661.52	147769.56	282093.67	126416.69	502605.03	333568.12	127016.54	274779.29	217706.02	110604.29	216263.05	223449.69	311974.76	153589.85	332528.63	343317.06	134148.86	137739.13	121103.07	135577.34	123325.54	109958.68	70103.98	220783.62	172601.2
10.50_1263.1726m/z	1467249.492	1088470.086	862986.84	1046451.352	1020800.725	642066.318	872105.359	3038788.525	2950258.157	1472017.695	1152463.274	439917.421	385776.436	76714.784	56753.199	571551.285	734175.049	103752.303	525070.429	179875.145	717174.664	244723.667	252014.682	1896823.528	2180958.384	6029626.458	933070.844	879310.703	1698031.732	806336.04	1100338.906	854358.391	1423950.152	537547.976	193650.496	723568.331	1267429.62	209832.88	685415.214	763353.359	33577.327	651866.316	333154.893	12177.04	512035.361	46955.178	118610.361	213009.335	483456.452
10.51_640.6031m/z	403559.671	233731.519	304258.71	242697.455	328634.611	216393.517	296508.321	794702.145	672705.395	369870.113	362317.216	125184.129	103038.307	46083.617	7954.775	151540.346	165180.727	20784.904	160486.12	70859.943	186088.019	93681.131	108089.701	347624.886	372842.587	1471972.145	71035.98	229530.563	432119.428	159943.752	363702.127	302618.19	366330.737	188825.61	90793.068	230298.807	283917.565	67675.458	198971.357	258385.604	16572.108	243727.72	134111.219	18771.235	162219.391	75143.256	73237.638	91331.904	183836.246
10.56_1705.5238m/z	3900543.913	9658460.301	1665777.049	942939.224	4289770.27	7553.207	1536480.037	3428244.128	859792.018	3880908.957	876214.516	878952.663	924779.685	4131490.361	1869707.876	581197.797	3788709.925	6578982.163	1479035.953	2033915.632	2039645.299	996870.288	5778218.709	37766.036	5119197.451	3151181.591	13759358.4	2381965.91	4842693.72	20205013.44	6059402.876	9622329.227	5155771.886	12345424.41	10875993.14	11491722.93	17235840.73	8920159.644	17263597.8	10490347.31	35032839.41	3974379.73	4325378.563	9463017.394	1473765.401	9708681.316	4408514.678	7776393.621	3439447.137
10.57_1731.5393m/z	18017232	26755084	15267753	5646166	27416639	4500145	21272599	20255769	10977488	27985082	13815481	9519298	7516575	21795797	15162404	6736996	12207647	17022221	11947633	7878351	15503286	10930278	31026554	2832631	10995226	8875300	51533683	22146108	25159074	94065833	27629943	38578415	23740270	50582878	47610279	49063711	66888614	43266905	61343595	54519886	105981745	32355855	18836264	36198144	10725072	37363964	20629338	27881653	17419126
10.59_1757.5542m/z	10042532	15123040	8640936	2477785	15889940	4420073	22669307	13516523	11108984	17460932	7480886	10026409	3618507	13340833	11443069	4600992	6283350	8324502	7138793	4005737	9753145	8350152	24526054	2565341	4021195	3976687	32742905	14807219	18680888	63311485	23308968	34351599	19280964	36371046	40754820	39654348	45773772	42193004	51302978	33657148	82832534	26991462	12257433	26438564	6092665	21235030	18074641	23233966	11734059
10.60_1783.5708m/z	1121740.1	1868365	852862.6	112310.5	2531144.6	856319.7	10439626	2117148.3	3278433.6	2434718.8	545982	4787729.3	277794	3210428.2	3462208.3	690201.2	896310.6	1475880.4	856457.6	294449.5	1697386.5	2020374.4	8291778.2	341036	104540.2	109577.4	8712306.2	4072850.1	5715905.7	17994450.1	9933509	15311849.5	5820456.5	13195317.6	18864069.4	14096208.8	13676056.9	20220346.8	17753727.1	7907003	36002297.5	8689265.5	2956884	9350626.5	897759.9	5635430.9	7680071.9	9809182.5	2673902.1
10.63_1040.9207m/z	64051.464	77414.795	102875.454	123215.466	75267.613	159455.082	325613.455	88879.846	176120.249	139899.087	117744.321	332116.753	12645.17	137275.198	242621.844	64950.676	28978.544	43841.328	46649.435	32362.863	84760.95	289318.188	400673.524	174359.406	20641.333	13324.159	39152.945	142183.212	124397.883	262525.615	422761.21	281256.989	267796.805	309359.508	685268.049	258331.967	2529.034	471989.161	420626.585	30253.17	125903.842	330487.921	231096.143	300385.616	130061.814	158856.054	550700.719	255530.173	230334.162
10.64_760.8258m/z	1.68E+06	1.31E+06	1.94E+06	2.51E+06	2.71E+06	1.85E+06	1.79E+06	1.62E+06	1.68E+06	1.51E+06	2.53E+06	2.53E+02	2.49E+02	1.17E+01	1.36E+02	4.55E+06	1.86E+06	9.01E+04	1.11E+07	6.09E+04	5.41E+06	3.54E+04	2.97E+02	2.22E+06	2.04E+06	2.24E+06	1.24E+06	1.43E+06	1.29E+06	1.31E+06	1.17E+06	8.47E+05	1.94E+06	1.81E+06	1.69E+06	9.25E+05	1.31E+06	9.92E+05	1.65E+06	1.40E+06	7.59E+05	1.61E+06	1.26E+02	4.13E-02	5.12E+05	6.61E+02	9.23E+04	3.82E+05	3.19E+05
10.65_789.8171m/z	987174.9	999490.4	2117552.2	2369130.9	1962948.2	1557661.2	1706089	1379761.5	1503074.1	1490834.9	1708907.3	8901125.9	9204329.9	7383399.3	5475786.4	22104627.2	21098226.6	8126665.2	29943284.8	12513610.9	17954102.1	15593768	13530931.2	2201814.6	1992278.3	1975001.4	1388123.3	1218279.1	1464984.4	1531685.6	1206917.6	941703.3	1778537.4	1738760.9	1866952	1016856.5	1432057.5	1544915.9	1836864.5	1703584.7	881043.7	2328316.9	9167835	6369844.8	20439408.4	10976060.9	12471741.5	15392993.4	19336124.7
10.66_884.8420m/z	275438.27	106705.14	289152.38	181499.69	181515.3	654322.76	64211.43	434889.05	608510.07	286569.12	585869.99	237176.85	270617.73	150025.15	151418.35	180258.86	100306.28	117751.18	206330.63	184952	102952.75	345093.86	197008.28	132846.76	121513.48	246632.96	426065.55	431004.32	102764.42	812549.14	349371.68	86369.76	309075.81	98306.03	303759.13	571299.1	150567.55	630205.75	259064.65	541509.48	96354.35	536590.2	449358.46	471197.33	694196.23	408219.8	317912.29	151515.11	298969.14
10.67_1036.9252m/z	394956.47	851079.93	351580.03	126655.96	385447.08	179233.05	488309.02	462911.5	736188.45	525420	330927.51	599099.98	264082.65	263969.57	419881.92	381277.07	372286.64	603487.8	364609.56	151834.94	398197.58	389702.63	394908.81	173672.39	96914.91	329116.69	1226041.75	456149.52	1798422.63	558543.6	660305.53	1253720.73	1159560.49	724718.01	909668.08	647414.39	1236531.6	688538.3	1464616.81	790751.24	462553.48	728291.52	839874.73	535380.29	502385.19	595460.29	487221.18	1031298.88	955029.07
10.68_744.7590m/z	8116.718	14549.079	114368.101	101690.335	136417.676	56210.285	42577.391	7363.373	48942.281	51554.796	42305.707	1656957.669	1388715.896	817463.407	1005453.03	2523314.299	2501343.075	1143321.377	3209761.048	1459307.303	1970515.93	2046102.204	1594640.375	99768.995	48240.744	70307.072	1472.675	1472.675	1472.675	1472.675	15350.166	1472.675	55855.021	41052.11	25609.655	15424.426	1472.675	1472.675	1472.675	12355.796	1472.675	70610.293	1367354.591	733112.218	2267306.788	1616919.527	1865892.56	2156861.325	2097169.428
10.70_1683.5392m/z	4840774.54	16458112.6	2220052.97	2230575.77	2260862.95	845826.08	1023789.07	4399584.67	1385310.14	4183405.53	1493228.12	75194.31	158073.66	540490.8	142740.39	330563.21	3359226.71	4008534.14	2718161.1	880315.38	1822006.47	378944.54	1241849.73	1017382.88	20563896.99	4971665.99	13866885.46	3454014.8	4963390.34	26423849.1	3768403.84	12235299.08	11631116.1	5694840.64	8164337.69	13931401.92	25421483.39	9382669.17	14836412.86	12485919.23	44728191.15	4512300.31	2241128.54	3632054.33	3286181.14	3268731.45	1189825.2	4878952.63	3932533.59
10.71_1709.5543m/z	10429183	28776607	7722902	5742344	9257854	2914246	6706156	17047752	5898929	15387732	6994308	1026922	1370194	4593070	2012677	2737306	8035290	9625363	9921852	2900750	7956552	3118231	9161683	5932256	28841454	13104504	35372833	13892838	15847679	61864934	13611125	31888582	26028716	21068495	22847730	31138972	54566366	25964974	37736758	32691193	81831202	15562880	9505035	14855213	10781719	14319934	7445666	18705082	12632818
10.72_1735.5699m/z	17108637	37352575	20512307	9090722	26191264	6232207	21983409	46616299	15517057	33618243	21400905	5415114	5171499	21617070	10807793	7292033	13446270	15500054	21606902	6822434	19965514	10097105	36627342	20876146	27168228	20300311	66426192	32842207	36403228	146942149	38389023	67016829	44692176	52417407	50371706	59350043	108425485	54379790	68173981	63569795	126354423	32960499	22653761	36958566	20739598	36212437	26419005	46203409	27723543
10.74_1761.5859m/z	6414045	12726089	7258553	2405370	9595864	3009153	14188444	20049664	5803776	12634266	6201914	4799583	1902469	11761163	6471707	2631268	5277563	5940217	7355855	2998148	7549327	5969736	21570594	8483116	5609521	4373720	29323394	13734046	15887474	73281789	24664868	44932687	23897320	32155353	38170798	36801428	50719739	37604228	46277126	30930476	92040637	17549022	13004356	28488226	7662922	19231676	20939530	36110197	14735034
10.75_1319.2346m/z	132518414	93685683	139359537	104673683	102499862	145399603	128510109	157248858	211160486	141812365	172933839	25276087	28468719	15975206	9279330	95038565	38861684	9625993	89619540	21298999	56445328	44092320	17964458	193773272	112227867	170975142	63724161	100258716	107435610	29565740	69592020	40202497	109859801	27899357	23881344	36727866	54827824	30140429	34989151	51641916	2578489	86090603	26359516	2630869	67992211	8904279	10610608	9046508	44199706
10.75_1787.6016m/z	413023.22	790844.19	180072.18	54697.35	1061328.67	153631.83	3977163.5	1944474.62	425255.11	916698.04	503563.26	1422893.43	74948.64	3063397.19	1329258.3	170693.71	510424.86	619212.68	197460.18	346459.33	770509.13	765082.54	7148661.57	704984	10939.47	100484.36	5292274.71	1764259.55	2887748.31	17059929.25	8507024.99	17144984.09	5236915.52	9958534.79	15420552.46	11494491.77	9676595.63	14066424.03	15351047.26	6706647.5	35947306.44	4683463.92	3036826.95	10296631.03	584095.92	4522454.29	7835326.63	14090466.68	3668412.69
10.79_789.8175m/z	6.50E+04	1.47E+04	1.30E+05	1.73E+05	9.30E+04	1.20E+05	5.12E+04	2.67E+04	6.11E+04	8.97E+04	1.89E+05	3.05E+06	2.78E+06	1.96E+06	1.84E+06	4.79E+06	4.96E+06	2.10E+06	6.32E+06	2.91E+06	4.17E+06	3.43E+06	3.37E+06	1.26E+05	1.05E+05	1.68E+05	2.21E+04	7.24E+04	5.23E+04	5.64E+03	3.41E+04	2.86E+04	4.10E+04	9.60E+04	2.47E+04	3.73E+03	4.98E+03	2.00E+04	2.41E+04	6.11E+04	3.55E+01	1.14E+05	3.20E+06	2.26E+06	3.87E+06	3.03E+06	2.98E+06	3.70E+06	4.09E+06
10.80_719.7771m/z	60261.49	52709.173	257456.98	250682.601	164853.839	165221.612	191519.298	69972.686	131291.663	112638.644	212619.064	1246089.879	930506.832	752096.155	710131.572	2488004.828	1955382.395	904724.885	2964138.466	1230025.734	1885698.917	1646386.224	1253413.755	211207.199	141795.838	238825.008	83976.678	83138.165	90729.286	2636.302	71532.847	16152.636	48294.134	100836.745	94701.026	19557.543	24522.102	19684.602	38564.517	49179.959	2636.302	197395.196	1372844.445	1033900.103	1921760.662	1292691.13	1364502.779	1696166.178	1757216.378
10.80_817.8479m/z	717463.5	634802.3	1305576.5	1593721.7	1069256.1	968459.5	1312337.7	788538.8	901889.8	951963.1	1040130.7	1553012.1	1288342.5	1049044.4	940012.4	9591671.3	10440183.8	1795383.4	18338394.6	3102604.1	9811680.1	3683019.3	3013979.5	1200774.4	1181041.7	1279810.2	818802.4	748976.2	889718	703060.8	671280	529955.5	972304.6	1165552.8	981123.9	470705.4	821195	859464.2	1104396.5	1059643.2	286001.3	1629986.6	1471578.7	1134449.2	6069412.3	1714401	3149795.5	3849512.9	5850431.2
10.81_886.8569m/z	498564.28	158993.75	306791.24	275156.99	208264.8	518074.4	221830.01	417367.25	960822.59	306452.37	765183.07	167946.77	169328.09	49293.57	86606.26	157816.45	259498.47	103268.92	303062.6	212243.55	154001.02	304853.18	229887.14	289332.33	185096.38	311393.44	430905.24	413010.4	403326.62	355844.39	446789.64	99939.38	420356.99	223844.16	242728.31	447725.5	109971.95	453875.65	694635.91	687014.83	44500.74	770449.22	404117.48	92576.31	566809.39	149599.56	276421.26	157630.69	350767.62
10.81_912.8741m/z	2082827.2	1097592.7	1672292.5	1357338.6	1543882.2	2826091.3	1668637.7	2206359.4	3313478	1893244.7	3129219.2	1349694.9	1417444.8	1052394.3	865066.5	1255118.3	995910.5	806691.1	1404717.8	1220487.7	1086842.9	2161737.2	1829579.3	1385925.5	1024493.9	1473514.5	3004052.8	2839088.4	1681382.6	2350989.4	2223829.3	1656357.3	2417901.8	1601162.4	1720121.9	2569053.9	1776192.9	2616951.5	2571464.1	3482814.3	1561368	3500154.1	2287659.1	1895731.8	2347609.8	2199576.9	1857150.3	1584069.9	1867137
10.81_940.8320m/z	1018823.46	520384.47	301369.58	285045.32	242663.52	89422.96	515018.3	131515.77	201248.3	353471.64	347176.73	302013.6	247639.69	152620.29	215995.55	432291.96	576794.37	274083.15	116172.14	177331.81	209358.86	339900.41	361707.7	255239	109460.83	55319.98	701530.11	539850.27	1028739.79	47472.66	148015.09	477845.54	686273.98	126483.65	274769.51	45411.15	194578.15	170714.39	349460.34	493138.31	148005.94	313005.31	153472.76	23513.12	111843.65	251301.21	47981.45	307314.57	402442.76
10.81_980.8621m/z	2150209.2	2664145.5	721446.5	435685.9	1232419.4	646923.8	1340396.4	2462129.1	1508814.6	897760.9	820870	1019191.7	290019.3	292914	755987.3	662671.7	1052804.8	885144.8	472833.6	227344.5	750426.7	603470.3	341669.4	353534.3	564599.4	772227.6	2835855.7	1254384.6	6274669.3	2987795.7	1360854.6	2787766.9	3649253.3	2142412.6	3345124.9	1745676	2619730.1	1906972.1	6519194.1	856438.3	3450279.4	1120772.2	1012376.6	1200617.9	902109	705758.6	833492.7	1498878.9	1777048.2
10.84_772.7908m/z	206332.225	130109.774	401860.715	594993.633	737464.913	338400.393	387771.495	126294.649	365312.644	278692.675	399826.98	1266464.874	1039173.316	863800.38	565780.833	4801245.716	4855399.81	1405413.012	7250541.467	1743776.391	4334743.011	2477368.618	2080556.361	400006.267	279961.444	407569.468	70064.824	127327.925	169871.19	2759.327	200782.065	13796.635	221325.267	314493.573	287364.317	61473.002	48310.533	110004.803	99238.652	142510.321	19352.98	472237.456	1205501.545	711584.24	3898557.365	1698057.801	2384023.157	2939937.508	3173249.133
10.85_1002.9395m/z	503663.09	1248534.93	388125.28	250564.23	411180.48	119087.45	225392.88	826543.7	301549.83	454293.4	221279.79	85679.72	70935.85	155227.48	77265.5	263729.28	420487.82	268962.58	547765.99	134076.89	412769.2	137921.51	394538.23	301069.55	1052864.7	408184.8	1304485.17	716459.86	658051.99	1619993.75	409515.22	1229327.63	1175990.78	491246	757493.92	1246045.83	1482152.02	668853.92	1727345.52	891332.99	1568012.61	539331.24	237097.97	356167.53	478882.29	344227.95	235530.39	775049.89	541017.93
10.85_1739.6022m/z	1662268.712	8672678.93	890870.244	672513.482	442785.588	203773.34	94097.564	3220616.68	333010.688	1543733.88	359614.845	888.327	8338.892	15215.531	7510.141	59612.875	949750.049	995253.908	811427.149	113708.987	350788.362	4441.635	399041.189	155445.661	7769129.47	1167264.472	6865487.687	1802896.811	2700672.547	17847323.56	1093327.425	9038653.64	5645372.598	1217467.845	2902149.819	8561268.972	15051275.07	3849820.294	9346463.1	4334253.682	31863008.15	1351555.168	183194.461	700469.211	812931.423	304975.541	116605.748	2390322.869	1015089.504
10.85_1744.5557m/z	1996074.935	6593955.089	1008707.778	795852.932	531257.651	187714.316	114943.707	3214774.307	432945.863	1639836.96	321364.918	8819.385	1359.879	72757.041	6799.393	104372.583	1281900.113	1117442.35	1085442.518	121956.581	509953.432	19334.181	464978.071	309068.712	6584383.287	1576133.487	4836011.279	1551339.865	1985696.164	5287222.412	1154702.727	3952629.621	4330006.737	978503.168	1994776.955	3982458.332	6425768.3	2725046.028	4593795.271	2842874.264	7217983.03	1465225.191	238289.264	716420.251	1219904.652	468107.497	196012.882	1947185.386	1261606.371
10.86_1765.6182m/z	2419099.67	7152004.45	1384445.92	784018.45	1214589.3	460374.85	930176.81	6870063.45	1032329.76	2687871.4	914213.26	119700.69	34725	374959.7	46965.29	104961.48	1049434.94	978308.94	1337098.28	141735.55	810968.69	255317.22	1350543.46	989569.88	5665319.39	1509748.29	10379129.63	3703032.16	4787682.54	31531367.62	4015870.15	18692537.62	10600085.95	3997153	6965560.18	15072565.22	24892603.93	9563229.4	18602319.3	8436514.72	46343114.39	3431035.68	605580.92	2220421.16	1318123.57	1141252.94	1099784.16	6750740.42	2474693.67
10.86_1770.5714m/z	2720643.32	6151619.09	1889598.23	1028834.06	1351716.52	593444.54	787146.25	5697866.37	1449866.7	3054707.8	1070024.58	178192.18	53326.04	474925.63	97470.08	286075.18	1695672.73	1169895.34	1906993.06	231584.43	1183683.68	275285.02	1920424.23	1541632.11	4633655.71	1636828.08	7309139.06	3631935.02	4276414.5	11903681.68	3823074.46	9003280.43	7671498.52	3884302.25	5867374.36	8749583.02	11421901.69	6332882.76	9849419.84	6003292.81	14632952.58	3859201.44	1018714.29	2566551.11	2411456.92	1420115.14	1203730.44	5644175.82	3086251.56
10.86_803.8338m/z	17331.954	1105.551	76480.698	107074.391	47151.584	60945.475	48558.789	1105.551	26786.168	46350.889	98586.177	191175.141	189049.231	74994.654	86586.488	740243.993	958199.388	178196.536	1809364.777	278502.587	788493.509	311140.618	172224.052	26159.303	24322.876	81019.71	1105.551	6747.307	8561.079	1105.551	23327.68	1105.551	9008.985	5751.622	33551.485	9521.213	1105.551	8874.39	1105.551	1105.551	1105.551	94373.979	153240.458	73487.253	402962.087	156887.913	260975.211	165658.705	399998.023
10.87_1028.9582m/z	726043.14	650367.88	321205.54	164185.37	397548.6	156941.69	567868.72	1132107.91	347092.54	482625.18	313007.41	182931.86	49735.26	227661.18	94832.98	325737.84	500879.5	153183.38	625651.16	70372.49	572608.34	178596.22	588509.23	553005.91	429182.34	230576.93	1033578.43	850854.41	1309457.51	2692361.19	1100406.75	2381766.84	1885917.26	1049977.01	1396992.03	1676316.78	1969029.76	1453772.2	2730753.29	1003213.75	2966859.46	810177.74	399091.1	564562.17	653002.26	582802.76	533397.47	1580261.91	920487.55
10.87_1791.6329m/z	1378522.54	2465932.35	578142.44	214580.93	1094472.9	281783.22	1373987.72	5132847	1067446.92	1977279.06	667131	130646.87	19099.29	273449.47	18474.08	52521.08	510448.52	250644.44	618943.67	19082.24	611785.54	104113.38	1522914.69	1433850.2	1433012.37	448930.82	6112539.14	3087978.7	4255061.67	25584635.27	5707228.05	18709563.21	9387746.59	4511988.44	7840657.95	13013426.13	19023617.53	10126843.62	19368442.59	6073059.48	37525213.23	3494634.96	710973.37	2327590.45	864372.23	1196800.56	1734435.35	7273545.05	2090918.04
10.87_1796.5866m/z	1388733.85	2111560.77	712054.95	334353.86	1225812.04	584614.06	1570201.71	4545830.1	1016873.21	2080110.83	791826.57	195741.62	17680.27	556147.84	81045.86	176834.38	841683.56	407006.95	1236085.46	69459.54	1054848.23	199360.99	1782200.35	1779382.62	1179065.54	595061.43	4757879.57	3082188.8	3749852.96	10654393.86	5257689.07	9539989.73	7133452.62	4764397.89	7107319.07	7593039.56	9496041.27	6821083.94	10296677.52	5354443.24	12349904.41	3460942.48	1220249.93	2843042.05	1539588.61	1482972.66	2033084.09	6596962.7	2777265.13
10.87_605.5508m/z	1264324.8	2352462	1076314.6	691075	957770.5	615192.6	945676.5	2282139.3	967137.1	1345518.1	890674.9	352906.5	179377.8	386773.7	235316	443597.5	683254.9	533878.9	961835.4	256014.7	647088.5	376406.9	913425.4	1019516.7	1895221.5	917112	2725687	1562625	1890717.8	5521403.8	1945442.6	4381354.6	3216309.6	1819818.5	2801225.1	3584365.1	5099408.4	2816579.1	4626236	2666326.8	8418656.6	1681202.8	784902	1153778	958977.7	818474.9	787311.5	2139834.3	1226242.1
10.87_904.8320m/z	251828426	352046705	235708006	144671829	232415621	164480277	259107818	487948519	244701813	303404451	214181628	96137221	52434355	105929899	64206557	101049621	126781601	89374235	192088746	55298420	143402165	97892026	225966722	251163948	254209988	162275393	512453084	331174374	422236624	1065800585	473395358	891664216	661617124	453991268	646493457	697677440	915973709	610931866	936217678	526880906	1359636224	405587666	186682773	279733443	198824997	212842612	210386592	470626659	276417878
10.87_988.9260m/z	15014069	21927399	14161552	9330306	14536623	10083130	16841339	31296538	15295125	18658329	13426574	7586776	4388395	7943386	4937182	11193880	11979193	6348669	20795590	4398314	15717716	8704411	17549541	16999143	16916323	10576011	34449990	22208035	28005675	71326302	28977420	57030272	42927762	28602757	38767699	44860986	58616041	40164104	62320989	33350612	81598120	25323995	13544755	18664316	18167482	16063708	15197948	36066671	22110518
10.88_730.7805m/z	47841.1084	23565.8328	56782.8845	78878.5797	108200.5491	44725.1541	54699.5027	23929.4087	111115.8065	51795.3424	81133.7052	573603.1167	464684.2359	350600.7774	345633.7655	910412.9243	630003.8227	377903.684	960426.8457	468932.433	639255.0972	711509.5375	564038.6882	47174.6022	47147.9918	136908.4499	11123.6359	47841.4519	10201.8311	972.8174	30807.4588	4864.087	9333.4381	37692.2036	23746.4663	972.8174	972.8174	22237.571	972.8174	18954.2944	972.8174	99138.9811	615400.6242	505108.8477	647857.9272	584298.8885	560175.0176	680342.5224	643841.459
10.90_786.8057m/z	21967.796	12355.839	29698.085	46441.829	38397.961	19344.221	37961.953	23413.794	26616.618	15530.583	26062.554	249325.304	208999.205	155178.996	104424.822	725980.309	673136.96	200460.894	1023772.061	264787.847	605019.954	400776.649	254427.99	34086.711	21796.629	26272.424	12494.396	15235.161	12069.519	6456.821	10245.387	5982.069	14315.476	32806.989	22129.668	3984.256	22895.747	11306.424	9155.483	12614.421	4791.655	17234.377	247060.249	151460.175	518887.069	268953.924	305558.342	314732.915	404533.719
10.91_1040.9586m/z	439667.53	151231.1	48031.2	35676.22	149392.42	195312.92	156525.29	1541786.95	287997.01	39947.25	74837.99	102130.39	25290.75	18312.13	49536.96	124245.53	252886.16	52879.94	125508.73	25639.42	303519.83	87745.38	74774.22	25660.39	46644.6	46617.49	357815.71	171693.05	1837238.68	1836710.83	260382.05	635148.24	886295.42	335046.29	346460.8	351945.33	185378.49	321731.37	2795965.51	85369.1	1423786.92	136004.02	120603.58	102118.96	316953.93	101510.41	123415.18	375676.96	531942.21
10.92_1006.8804m/z	516384.9859	368146.3004	28444.283	15163.1413	49236.5683	709.0541	64715.0608	190739.9982	41289.3973	18629.0102	13604.5276	32123.4604	3545.2706	709.0541	44800.6967	46776.1782	163150.8514	84364.0896	14484.4364	6104.0583	45800.2766	24727.5309	15565.2792	20138.7221	24739.8386	23443.5414	251478.2564	61851.0497	2389782.228	680096.4693	22196.7424	137775.7066	134353.1253	7627.4048	209385.7755	14478.6163	20943.0715	18287.8516	662334.6028	42407.1249	551571.6074	44848.5762	709.0541	709.0541	18148.392	5565.553	11661.6779	26858.6303	92216.405
10.92_888.8739m/z	8.53E+05	7.21E+05	5.52E+05	5.54E+05	5.42E+05	1.24E+06	7.75E+05	6.42E+05	1.51E+06	7.14E+05	1.26E+06	1.26E+04	1.07E+04	2.94E+03	9.89E+03	1.32E+05	2.30E+05	3.22E+04	5.94E+05	4.69E+04	2.13E+05	1.34E+05	8.56E+04	1.05E+06	5.33E+05	6.98E+05	1.33E+06	9.73E+05	7.63E+05	9.98E+05	3.90E+05	2.62E+05	7.23E+05	4.59E+05	5.10E+05	8.65E+05	5.54E+05	7.24E+05	3.21E+05	1.07E+06	6.63E+05	1.24E+06	2.15E+04	4.22E+03	1.31E+05	3.00E+03	1.13E+04	2.67E+04	7.33E+04
10.93_1003.9466m/z	241137.74	290019.72	154687.65	162883.23	132695.92	164544.82	123739.31	428496.03	120851.17	106270.7	121934.76	52442.77	45318.7	72149.41	35385.18	214366.2	212569.12	67930.29	336037.29	68264.66	170073.82	101893.14	154015.68	195714.67	275892.35	160477.45	400291.62	331724.41	502876.85	1026309.75	267344.63	564745.43	436643.8	215999.87	443160.4	397848.05	522084.31	294642.12	567264.6	222711.35	1063313.27	167936.75	116834.55	116452.17	213700.48	115903.73	80226.75	309576.74	222164.01
10.93_563.5403m/z	171072.483	201493.191	133379.806	149210.892	185040.685	294143.048	101689.096	441109.629	238601.343	271534.816	294217.925	35812.935	40930.456	23354.634	17186.708	103807.166	68466.825	25160.23	110932.38	31125.236	106096.692	106892.971	91244.038	554789.524	203015.817	273413.842	311090.988	454390.7	477043.873	213228.711	39322.252	65805.501	200239.711	40129.237	35560.27	42087.925	226807.473	74116.36	61376.015	41405.197	144851.47	56972.587	15108.799	4208.24	45772.003	4510.075	4496.298	23558.749	92429.898
10.93_817.8488m/z	77099.28	68157.27	156541.26	190935.83	151134.89	94553.34	182145.88	75595	91817.22	105289.61	141300.13	621509.73	550692.53	440001.9	305333.99	2279646.33	2573215.4	655936.57	3925818.71	917959.63	2209440.77	1219655.64	1083970.11	160047.96	113037.46	154643.48	63103.48	72508.66	57965.21	25217.7	85993.13	39109.3	104668.09	161761.63	173529.53	39350.92	96798.31	96965.26	81819.62	127532.49	23273	203151.85	699711.15	463032.15	1710085.96	686563.7	1019018.15	1425808.57	1628917.88
10.93_886.8183m/z	122886.92	175881.11	98346.28	124241.35	159337.11	283257.15	119630.62	219394.22	194537.28	186094.15	257222.02	33032.77	37603.58	21811	16666.54	150467.26	61060.13	27783.65	105293.5	43155.52	86615	165994.32	99762.88	392720	134391.95	160914.85	268382.2	442819.38	683015.34	172742.46	64879.12	118952.01	174295.53	59576.7	109871.68	171582.14	217997.16	151909.97	156412.03	171514.72	334860.46	115020.22	37453.71	71423.18	62500.04	42855.76	30713.72	93773.69	104816.83
10.93_914.8893m/z	1418319	1230856.7	954955.7	894386.7	1007918.4	1715001.6	1368786.7	1301259.2	2418215	1306076.6	1794797.7	421348.8	352041.5	298627	225562	568211.6	583995.3	279203	932236.9	390094.7	560408.4	734363.5	606440.5	1242152.8	770791.1	1047091.2	1935782.2	1708284.7	1353802.9	2211031.7	1152954.3	1381537.5	1743325.9	1128527.9	1043674	1854915.1	1769244.9	1565863	1305375.1	2067943.5	1521055.5	2021115.2	721847.6	414584.8	941640.1	419942.7	483808.4	481094.1	688166.7
10.94_1016.0088m/z	332117.07	165150.99	316648.49	233782.75	254667.74	473594.34	319901.01	166330.73	720417.44	294248.72	567378.11	141732.4	126615.07	97767.54	68800.73	332013.11	265410.41	105439.1	433198.71	179494.37	306015.81	341572.35	258520.29	346053.56	132256.22	292606.35	534760.62	400082.93	240790.13	267023.9	210897.59	48445.85	246130.24	233732.03	126665.68	307962.24	101742.15	328788.38	114059.67	509219.05	153260.46	621602.25	270773.63	89760.99	440156.55	102516.98	137820.89	51295.35	219851.48
10.94_690.7488m/z	59910.77	69247.9	102094.73	102772.04	100208.42	74261.44	90705.59	39246	78869.46	90720.4	90072.1	371224.58	281740.01	281081.01	206600.3	710209.54	542189.1	255388.65	761388.8	282972.89	569965.36	500198.68	423454.01	94956.19	85967.17	92017.07	72232.68	55450.12	68040.32	52915.32	55397.38	37692.76	78163.77	95612.16	97938.45	42034.78	42895.74	77107.4	59070.38	71756.31	13670.85	122422.96	457115.99	359913.43	630210.61	455546.3	361989.91	557945.43	580963.75
10.94_728.7646m/z	4205.103	7554.3308	12434.8166	19237.029	32167.7294	13889.1889	25170.0162	3264.6932	13572.2683	5289.6371	11411.9902	213777.8716	146257.9973	149839.1174	96923.7566	511719.1468	403124.0706	163209.1083	580517.7985	176794.3532	398539.7132	313658.5696	240574.2378	7261.8994	19824.4405	25616.7319	14422.6339	8035.175	12148.1705	231.2787	18284.8374	3361.4966	10715.5763	15434.642	5428.8632	1248.6672	2805.9349	9414.5745	2926.0827	8839.1652	231.2787	22185.8531	249156.6104	188781.5532	410373.1596	242795.0959	231780.4233	342317.3157	371078.7226
10.94_747.8074m/z	711285.5	697778.1	1026648.6	1026022.2	1069487.4	835760.7	979687.4	755684.4	932742.1	859703	940198.7	1105969.9	844149.3	794827	587011.4	5471375.6	4607283.1	1397462.9	7483890.1	1688673.8	4784950.8	2482774.8	1972923.4	894081.6	985977.4	1007831	893676	747628.8	894609.1	933439.1	680562.8	599402.9	1048445.8	1000438	1079949.8	646479.8	926350.3	857671.8	1101011.1	893276.6	639229.7	1295536.2	1498701.8	1100479	3898299.6	1482584.3	2092351.8	3431329.9	3573539.9
10.94_754.7800m/z	32010.631	38173.7859	99862.6858	121458.9291	64582.4326	27338.9857	57390.468	22462.7971	32571.1145	40026.2213	34655.8207	173164.6008	119433.9598	99998.3319	56171.1884	613761.0532	430750.8578	144396.4563	1061917.396	178809.1558	508785.9929	266824.3681	200451.4785	100838.2278	71496.013	76310.5465	14867.268	55332.8074	80289.8844	539.2936	34872.7697	539.2936	12741.5828	105014.1927	32032.4781	11022.623	539.2936	18141.9921	7654.0273	7835.823	539.2936	62782.3991	208708.5368	136790.1388	446362.7418	189574.53	198809.3414	299263.6835	319123.4472
10.94_791.8691m/z	7600.21137	3063.31508	13127.52008	17143.98575	15227.02414	13092.7709	23389.3543	2504.60345	5958.22169	6111.78149	22252.22299	156117.6982	114835.1317	127503.9186	76846.47497	559574.9733	347214.4281	106146.4375	702171.8732	119531.8799	468755.5186	244084.8741	199706.823	18003.29809	8243.54997	27608.2095	3401.27946	10140.22359	3773.74622	5402.61711	3808.97137	28.97645	4528.60682	4635.27347	7376.0265	28.97645	28.97645	8624.72745	4950.0262	144.88225	28.97645	16425.87455	203424.2355	142149.8077	394752.5079	189546.8631	161962.6554	272023.4909	327063.0881
10.94_848.9277m/z	286931.76	277357.97	440375	425963.75	514622.76	346204.6	431988.1	303289.2	354313.2	371569.46	371596.76	684327.39	521223.33	474427.16	342996.21	4645969.36	3442968.57	875976.86	6822934.08	1064733.8	3983635.07	1660720.3	1226923	433076.58	481294.51	451125.63	420491.46	324447.33	412239.12	339922.48	281736.18	214730.66	447737.15	446129.39	467653.04	263986.5	385440.88	345797.63	418918.79	421102.05	92053.22	588671.86	947064.56	638609.31	3006863.74	906762.53	1282116.41	2310307.29	2526847
10.96_718.7447m/z	58164.962	42447.842	73030.072	86818.662	90038.666	53382.46	79700.774	33581.019	54574.812	57638.628	76348.804	47247.644	41874.261	47317.15	14367.379	534932.171	292304.678	61320.895	687679.655	69098.099	450442.51	160134.863	91804.958	58458.333	68433.667	62931.77	34925.184	51426.51	47984.311	10661.4	31243.934	8433.379	60422.507	74017.048	48771.479	16362.295	6644.42	42801.553	13083.422	54963.347	5771.18	71476.336	87000.027	70628.996	330716.171	77465.674	81520.739	173858.551	229224.436
10.96_733.7971m/z	55096.71	48553.396	91810.802	102623.902	93684.8	73810.895	65828.452	60075.135	54755.115	78412.094	86088.079	62909.55	49605.664	38238.463	34082.291	384266.314	395472.357	75130.243	592661.513	94470.2	406852.239	104815.254	90453.173	56266.051	64647.631	78647.893	33530.546	47129.657	46996.714	43389.462	61843.794	29226.557	73410.912	90797.041	81872.263	33037.259	34969.149	52610.446	70414.969	57915.79	6441.141	111876.486	92242.181	52421.414	207880.979	73312.198	125413.549	186976.17	216505.587
10.96_744.7950m/z	10261.76048	6742.07577	21253.39606	34895.81142	36679.88944	9723.85267	7417.7958	12538.53189	18519.86868	12562.62441	27732.75062	306318.5571	204347.1598	176848.5857	157778.3608	548292.6936	440158.6988	214429.5973	648201.9496	245120.5661	430098.4073	363390.3982	280150.5165	14717.84825	8142.12287	18667.33455	3744.19083	7566.65883	2858.67643	242.90657	6792.46719	9424.60982	9802.93522	17924.5434	7340.57514	7204.50129	2235.27922	12236.28249	4521.86954	9643.72717	48.58131	24240.1751	340672.6526	238441.1434	440881.5766	307429.3772	309270.5264	461443.5966	401683.1172
10.96_970.8804m/z	9238430.2	1455620.8	632316.4	499235	814439.2	1148030.6	1052388.3	1556584.6	1139844.5	709167.6	2482568.4	304218	173638.4	225631.6	180656.6	603568.8	3103698.2	284528.7	464574	180460.8	533764.8	394562.8	556461.8	561905.8	686686.9	336454.5	3097278.7	2366561.8	1816510	2114172.8	1074259.1	3497110	5292667.7	2459958.5	1408339.6	1486200.1	1729878.9	1484615.6	3815323.5	1747000.1	5153369.7	1263637	511077.5	407638.5	756279.9	777629.1	461853.7	1260790.9	1601881.2
10.97_730.7802m/z	122218.07	77248.83	180483.41	232853.32	226961.76	156897.14	169039.34	130528.99	127676.56	167261.16	218020.74	957797.94	654815.67	535599.99	533383.69	1687595.83	1541068.71	654318.86	2024062.47	713244.77	1334777.25	1145231.35	823072.5	170607.34	176046.95	172370.71	124631.21	100931.81	125504.42	99802.58	141812.09	85632.99	213613.66	203058.13	171052.15	104457.02	155830.45	161436.01	179083.42	176676.72	27618.45	280148.05	1066693.17	690765.66	1547679.8	1050158.37	1039776.74	1551885.27	1398172.17
10.97_831.8992m/z	7729.6765	1754.2719	14409.0344	21465.1507	7936.3007	4045.6488	8861.3877	4308.7154	234.2646	4955.1166	8330.4279	208365.5732	130246.0445	104205.4092	113075.3032	510857.9059	464951.1963	144115.0953	773217.5186	161443.2062	459960.8203	279784.7664	160987.9101	7178.4776	8625.0503	10954.9427	2137.8171	1694.9229	234.2646	234.2646	6359.4947	234.2646	2525.2877	2046.1465	11117.3688	234.2646	234.2646	1171.323	7144.8843	5713.817	234.2646	12936.7749	227881.3682	131687.0009	388739.1024	220751.2189	228553.092	385234.3659	340871.7347
10.98_1008.8944m/z	1024138.172	965233.771	168154.242	123351.388	294322.392	289256.962	451429.595	770524.543	430241.274	299474.357	370060.265	124897.932	15383.472	36025.423	105538.343	179787.395	408108.963	189556.408	152198.559	24344.306	233453.744	105072.594	64592.022	127436.807	363018.787	252844.56	1127220.182	511515.709	2383328.53	1771613.005	313999.439	1265550.864	891025.605	454036.054	685736.584	441160.374	712609.053	626967.54	1916516.751	254175.009	2437507.078	322651.912	107319.74	82407.59	158894.957	21842.711	64891.628	363452.117	304905.153
10.98_532.5459m/z	3577.349	4135.349	26375.921	17828.045	17163.784	8178.647	16414.892	1637.64	17338.38	10682.557	18541.84	261308.5	188207.088	183445.458	132728.253	491765.182	417794.299	174076.526	706672.476	215666.694	383004.742	314862.245	259273.616	17574.98	17414.989	21931.079	8259.208	7391.7	11556.118	327.528	2443.517	4386.781	12066.562	17385.852	9738.73	6521.508	5835.15	8373.365	5889.284	7315.202	327.528	24552.51	318974.811	211208.556	485683.792	297898.872	236096.876	408035.05	411499.968
11.00_1016.9587m/z	1993976.9	1622086.8	1091281.8	873337.3	1133522.6	1397240.8	1045388.1	6312881	1160752.1	1068957.2	904267.1	406001.4	279690.8	401443	312114.2	924398.3	1196071.7	332065.6	1750662.6	298528	1257755.1	547732.1	664943.7	1288042.8	1873620.2	900812.2	2790523.1	1829242.1	4941144.8	13130975.5	1883757	4204715.1	3612326.2	1767316	3842309.5	2833463.3	3092335.7	2489167.4	6926592	1465708.6	9743046	1355265.5	705494	694862.8	1797066.2	589907.5	654758.4	2196206.7	1681204.1
11.00_761.8221m/z	98684.2	93200.23	128274.23	157864.08	127218.32	97528.81	128523.71	79542.68	114360.22	122114.58	132466.84	153394.37	117718.55	107427.28	82686.72	722044.54	710281.54	197862.46	1105526.71	256473.16	736765.6	342230.52	263989.71	129161.41	123376.55	149269.32	101865.09	104853.84	102047.52	65811.57	97080.87	75305.71	132520.83	149147.05	130327.47	61349.72	115623.14	125690.72	141387.18	99128.14	34528.87	174340.59	216175.27	160340.01	570416.91	219632.5	309556.33	508612.31	495473.57
11.00_862.9441m/z	34237.456	12245.5104	36593.4313	53245.4059	46603.0299	35937.9609	50273.9805	15904.4109	26777.9436	22409.298	40010.417	71493.565	45220.9944	38479.6557	22526.6633	667586.4726	553678.7357	99784.0452	1214975.183	123428.8731	744332.078	176122.9194	123871.1669	52348.6294	50947.1172	51511.9927	18326.0132	35198.5344	31500.8366	2949.7015	21166.201	4242.9801	32732.3205	41871.7094	49613.5649	8618.9015	14443.663	19795.0463	21035.8465	30070.6273	589.9403	58124.524	95265.2618	54704.7208	386704.2853	90773.0073	162521.7931	312110.5957	319327.7288
11.00_996.8947m/z	1107273.969	364940.0456	35310.5898	41210.9924	78549.4833	189609.1274	103287.9318	236570.1284	90437.4572	87056.166	289037.1521	18349.1696	2724.3135	7618.6191	4584.789	46187.2751	356665.5442	42348.9876	30302.9183	6094.1259	55081.8847	23998.0531	17231.6494	87112.2914	58600.9012	41822.3235	525103.1145	278862.2104	353233.2395	55673.0241	168330.1542	805698.6812	435300.0454	243119.5317	141063.8978	103575.7777	230713.8936	163586.4544	387788.4161	102302.0236	643531.6162	109145.739	25647.2278	2827.2609	114905.0327	25674.4904	30197.9653	227558.6465	116016.8218
11.01_1042.9733m/z	1000204.21	605233.82	319733.48	266917.9	442505.78	520025.14	411573.22	3705679.44	473769.69	327794.87	268042.07	95443.81	39118.15	101721.96	108026.61	296101.06	533538.38	122104.51	569819.29	61576.61	612359.64	166951.32	178428.92	296616.58	676257.65	290989.99	1314089.31	644599.47	3045537.05	8019250.85	832027.87	1985905.26	1856637.39	770362.11	1394490.6	1022000.97	985614.85	938001.85	5021267.66	464687.51	4909112.39	478343.35	226162	200157.82	717528.75	183386.88	271360.23	994603.33	951211.92
11.01_704.7646m/z	647892	616053.7	847549.1	876773.1	885168	669498.7	793071.5	722196.8	710988.8	720176.9	823897	1636509.1	1229094.6	1297398.5	835331.8	4320538.2	3226352.3	1313045.3	4480381.4	1489709.9	3441816.2	2640700.3	2058178.3	709250.8	778296.4	773300.6	751753.5	632458.5	711751.7	905782.4	636667	575493.8	920939.2	875228.9	891353.9	617770.1	857494.9	741921.7	942244.9	744353.3	715309.7	976563.2	1987973.2	1659827	3686082.3	2105654.8	1895057.1	3163465.6	3214171.8
11.01_758.8113m/z	86218.92	99222.27	95763.57	133276.02	166078.7	96468.04	103784.54	75857.68	160052.94	105195.64	111632.21	299563.45	241389.71	204489.22	171203.19	808829.39	526854.58	249676.8	958238.47	310622.62	579309.1	474359.04	332386.03	109706.25	129701.01	152287.17	124364.88	127372.21	107347.51	92847.8	78723.72	58494.15	134521.95	122028.13	119589.4	77855.65	105480.61	93041.09	117574.08	100053.89	56174.01	143141.5	346175.28	287594.36	507403.36	343312.59	353754.27	515896.97	455796.2
11.01_805.8851m/z	253651.5	223104.6	364915.4	399976.7	367296.9	289209.4	352954.5	264707.1	293508.2	280442.3	347021.3	790539.9	588163.1	644347.4	372743.3	3421154.1	2153991.2	665648.8	4479212.2	748368.7	3045322	1411343.3	1086901.8	307513.8	332753.7	345551.3	297092.5	274083.4	282164.5	334339.4	234210.3	203598.7	354302.2	356125.2	352709.6	220416.1	322866.1	295375.9	390083.6	299819.7	207839	409395.8	991497	791553.1	2397551.8	1089636.2	950812.7	1707113.3	1804602.4
11.02_1068.9892m/z	267967.484	140689.417	46550.959	32251.426	88860.052	138367.98	136807.204	396940.145	212218.522	54984.828	47609.233	15412.777	5356.94	8034.115	10385.684	66618.752	113033.687	9250.342	123757.211	9420.856	161468.219	22554.303	13969.191	56065.593	87932.919	41852.371	434898.128	135123.318	575246.757	976422.188	146291.201	467187.476	343294.995	198272.493	272520.885	211150.714	190378.438	234885.191	1067631.877	111547.55	1200542.799	117875.171	31312.754	27207.971	86425.779	8076.644	16205.314	216048.336	138809.191
11.02_768.7958m/z	36442.33	36298.82	54443.42	63587.09	66259.71	31045.65	43357.34	23479.83	44517.08	43863.01	46391.08	80438.24	49310.68	46342.18	20690.63	482067.34	288339.38	83293.7	597442.12	82666.73	374358.22	169273.12	102812.16	41193.27	40268.52	61682.49	31905.12	36358.92	29511.21	16976.96	40664.13	13624.03	37544.33	41455.87	34974.87	13967.97	26704.77	35654.11	32217.41	35228.4	12401.03	60947.1	109370.39	69885.3	295306.73	113111.79	121308.31	223328.19	233670.02
11.03_989.8516m/z	299499.0003	146923.8869	23184.6178	14185.6009	90338.4749	182389.0034	119401.3506	407599.581	167674.9032	45344.8511	43374.5794	15127.9732	241.9343	5709.2531	6750.3283	1938.2342	27735.7619	7616.0597	241.9343	1209.6717	6602.9093	3746.2722	4312.7734	21338.8341	58649.0955	21412.0072	340449.5722	81117.8952	565659.6358	832667.5555	110951.9594	530416.618	348490.837	158186.7404	340068.6356	218624.9962	137991.5383	201612.5943	1201387.572	56588.7003	1338383.563	93934.5168	5053.5552	17071.0217	17151.5742	241.9343	11590.1019	96112.7789	33936.8108
11.04_1034.9106m/z	422593.654	219797.3623	43633.7457	55541.5213	37742.0036	11193.6302	28592.5727	175127.7644	79511.899	47764.5038	40632.3214	357.8495	2028.6937	1789.2477	2625.2562	17846.0139	106169.7584	11560.4756	71207.1711	9822.0815	36646.6346	2024.4922	2946.1956	58652.4943	124321.6081	64265.3567	304411.2881	217358.9158	932719.4048	522474.7554	19088.4346	268705.8457	198465.8282	39079.0392	94138.1455	53401.4785	95113.9703	47267.8422	506460.5434	22773.5293	578219.3657	38970.1279	4972.0088	357.8495	19218.7938	2230.5739	357.8495	55846.9952	29850.1109
11.06_775.8382m/z	977493	993015.4	1366366.2	1386640.4	1500381.2	1136000.7	1340447.9	1044289.2	1255865.7	1119031.6	1269872	500313	287347.6	284742.7	304616	4913930.4	4689324.6	718519.1	9441455.4	868283.4	5234106.9	1054558	713867.2	1143388	1277270.5	1331962.7	1256052.5	960462.1	1204836.9	1365362.8	951095.4	940757	1449771.4	1387170.6	1480979.8	958294	1412011.4	1134373.3	1559636.5	1213516.3	1085297.8	1625425.4	692356.4	481551.5	2436129	610218.1	1193773.4	1947955.9	2237850.7
11.06_876.9591m/z	477042.7	481538.8	728679.4	733471.2	805510.1	583121.9	705691.8	499568.8	647107.8	579494	637695.2	331689.1	143289	146372	175774.4	5012920.8	4043448.7	462011.1	10689096.8	565456.7	5494611	743433	487627.6	587632.1	655045.7	719631.4	636409.2	512347.1	629202.2	708456	463880	473093.8	694467.4	764675.2	774344.8	477669	703184.5	603451	740840.9	647526	486452.9	844161.1	406161.5	275025.9	1970775.7	384622.7	752402	1295185.3	1627790.3
11.07_1056.9890m/z	524872.535	105145.3694	21891.9196	10904.8292	37574.5366	68957.8431	66736.9211	166224.8245	47810.0921	18884.5765	124013.1957	6754.8651	349.5878	4872.4253	1747.9392	37350.0841	251305.4459	3831.71	58731.2826	3185.7626	70311.0887	3838.8737	21902.822	47359.3125	65286.9671	20767.4863	253458.8488	185708.5518	249495.6361	476524.5212	87237.31	448866.9299	486447.3896	193222.8568	196764.5546	105233.5847	158680.6989	138501.6795	367212.9831	99092.503	601536.7725	33265.2395	19903.5169	6395.8025	104262.9382	9831.2379	9117.6159	127237.286	132813.2573
11.07_696.7026m/z	87423.17	64342.03	115655.54	129471.79	75120.42	83867.99	124321.66	89398.87	40726.15	100984.05	126594.17	247502.8	150845.17	183336.32	94842.33	869657.24	729427.93	171938.51	1186676.98	198985.53	961490.19	445235.12	301649.73	102891.02	69575.14	74054.8	55963.98	54180.69	69506.04	107716.16	78834.04	77953.18	137959.39	124652.19	112921.36	77445.69	115212.49	100111.76	137540.23	108562.12	69308.78	144990.33	318781.67	234130.75	750560.45	298372.94	236684.02	491916.31	570925.07
11.07_718.7802m/z	301054.2	281526.3	402724.7	422005.7	437838.8	338034.2	389136.7	289728.9	326189.3	327198.8	371893.4	545705.8	392478.2	445663.2	258916.6	2108584.5	1532516.1	496634.1	2384126.2	593753	1735677.1	1035356.9	803588.4	337873.6	352889.3	367271.4	327299.7	288964.5	344352	407749.6	286978.7	286104.2	410307.5	414263.2	420826.2	263921.2	402106.6	331065.8	449621.9	366719.9	328435.3	487207	706090.6	557503.2	1648254.4	724985.8	711084.5	1217465	1328143.9
11.07_756.7955m/z	41864.1	35665.84	47354	65789.73	83648.7	43278.59	70949.5	43622.98	51894.06	49454.76	69731.08	184129.43	113988.11	133558.19	66652.88	716699.89	558417.59	150297.49	1113815.15	160402.54	594586.92	297252.73	204053.68	60025.18	71683.04	67244.96	33990.77	37793.44	38209.09	45559.84	30880.49	20894.85	61809.04	72498.52	60340.31	43312.97	57508.74	57287.53	68102.08	63016.05	30938.54	111952.94	228513.84	146118.93	481131.42	214992.61	218882.94	354970.6	406549.98
11.07_761.7893m/z	229333.32	186744.78	323837.56	365018.21	303506	233280.72	341418.73	245549.45	203311.88	253392.08	287695.81	164210.7	119234.66	133000.61	44422.19	1831594.09	1275488.28	183579.38	3707707.04	248661.69	1690258.66	448222.03	298233.89	311513.55	307401.13	316567.38	226408.01	224964.4	229866.96	231104.32	183935.96	167315.61	354579.37	303577.53	273907.78	195482.76	269712.65	255565.39	363194.18	278628.81	144240.91	338952.28	207345.45	172098.56	1218224.86	262249.62	281330.86	585433.38	732273
11.08_1036.9262m/z	365167.764	401165.017	161831.566	97595.119	100854.777	110322.112	117986.918	418049.666	194066.674	130232.591	82377.092	16672.994	6185.147	15327.654	10559.143	31780.707	121281.813	33160.564	124487.543	21790.305	52733.483	14337.988	17714.01	157447.268	198698.205	191412.903	442517.155	313369.981	974721.648	907807.803	114035.021	572277.819	302680.249	110206.016	200028.055	146932.475	354768.866	174497.063	814195.418	70068.833	961602.304	72867.941	13288.496	20262.181	49526.861	4419.722	6722.898	145881.059	51460.884
11.08_746.7759m/z	243065.25	249860.17	318007.03	387640.94	381941.92	285563.02	315150.95	267295.94	282919.37	301056.75	324231.56	71822.86	47548	68604.84	21655.59	1618227.79	867495.95	138618.2	2347460	154528.2	1383865.35	318301.74	179979.55	265743.95	288945.5	293654.89	252603.16	250072.14	242767.72	258206.25	240916.33	255497.95	382248.87	347124.11	335246.76	237919.27	317326.04	282088.72	403512.76	273961.34	247879.95	412281.83	121729.57	89160.62	806202.29	137731.04	202072.66	467544.7	567084.17
11.08_819.9007m/z	121315.4	118672.7	181547.9	197301.8	187073.5	152539.3	185727.2	118328	145447.4	139878.5	167898.1	286696.4	181800.3	227143.7	119019.8	2018823.5	1153136	268998.4	2967816.4	313600	1715845.7	634791.4	465121.4	168167.9	183032.8	196863.4	151352.7	134747.7	148953.6	178837.6	117191.6	130864.2	199480.7	196504.1	208571.8	114660.5	160977.9	155965	183836.6	177496.2	118720.9	236389	374083.2	287038.8	1185069.7	352031.8	386993.8	714273	844383
11.08_942.8844m/z	280818.2397	315619.5488	125270.1921	53531.9659	272939.2673	263575.118	274204.386	898219.4926	526982.2115	397862.4215	268445.4457	11738.3871	7155.5211	3626.8344	5376.3208	130084.9113	80568.6912	5716.8813	93138.3635	655.4646	216956.1097	58153.4303	9232.0001	370237.2223	269295.8905	79011.6787	210793.0892	315024.0119	404543.1097	470389.8824	63070.1779	359181.7593	434883.1402	96781.8905	42206.2787	485053.5435	678472.0708	173599.6956	1149340.462	634494.1498	682103.1428	356765.9953	15221.6781	6745.2096	67449.3384	11172.5747	6914.0692	54751.5258	78701.9154
11.09_758.8112m/z	256687.4	208447.6	355187.6	398667.4	402376.5	296210.6	304148.5	261772.7	278536.5	316360.1	377467.7	720517.6	464163	435345.1	328509.5	2447241.9	2005032.7	620294.6	3202364	662855.9	1944935	1148477.6	784392.8	298910.7	299246.2	295972.2	273886.7	218163.3	261999.3	303188.8	290732	242191.4	451769	376245.5	351357.5	266113.1	366449.3	314245.8	438446.2	329209.6	239352.4	474978	836148.2	544919.1	1920712.9	855471.6	964380.8	1536995.8	1560998.6
11.09_771.8208n	157224.55	161258.39	226604.73	264651.7	259097.05	188870.81	228200.85	177358.34	194504.83	195513.94	247071.19	134330.97	87014.66	85313.94	49568.69	1109612.51	1037586.47	171720.62	2265000.71	201914.73	1143710.79	291778.46	192863.34	217766.35	247261.3	239627.26	192999.12	180381.18	181742.72	202754.83	158402.67	166044.66	270689.74	262385.09	244542.86	155681.05	225584.65	210550.41	254562.6	204857.31	172689.47	333360.53	189897.62	124215.36	621000.29	180765.21	263939.28	457350.23	525132.44
11.09_859.9319m/z	58613.6	43313.31	64348.6	107995.88	103360.12	64001.14	79754.18	46554.91	48992.78	82008.38	96031.71	288205.01	164159.63	170445.35	102860.97	1803363.9	1148859.12	281884.44	2644448.41	312249.35	1476329.49	606993.86	376464.63	104778.99	93715.93	110740	64122.95	59929.42	64934.98	52541.53	53586.76	47125.78	104020.68	111286.87	60894.79	57399.53	81149.02	73101.57	103588.81	84843.95	17508.65	155075.48	363588.37	225161.37	1108746.31	378649.69	433016.36	772811.27	765286.95
11.09_968.9009m/z	203510.7042	246798.9715	70538.0409	60124.0143	241289.2065	184689.5893	314042.5885	563635.114	416104.5985	336368.0508	238035.4489	5102.2575	5906.7877	223.4236	1509.5536	130474.4585	57847.8613	7725.0055	56378.1966	2472.797	168395.5117	56221.3564	5762.9782	236786.0627	195271.6477	104117.7412	160884.825	242352.2897	319803.1865	186150.0025	73690.0848	272807.5401	310626.3157	49422.9008	23575.9731	355880.3651	443330.7008	163282.1482	788486.5411	544847.6289	446345.8557	353149.5189	6571.0295	1639.1679	26049.3018	223.4236	2241.3268	20777.145	56876.1212
11.09_998.9105m/z	1160274.454	523179.218	156546.806	112744.188	233861.525	433057.798	290264.539	404716.719	345794.504	240437.31	374866.396	38683.551	15745.16	50391.102	22016.189	96974.682	324265.603	52107.113	115578.904	18486.019	156934.714	58346.896	56295.209	194992.696	226353.947	148689.485	839064.354	425943.134	602206.332	492273.294	345123.986	1276604.288	765602.684	411062.594	419892.489	415734.231	617479.471	508152.419	830460.83	241285.313	1701032.798	296551.955	36639.852	24492.626	314112.724	74224.555	56866.861	300153.073	190907.783
11.10_1172.9589m/z	208840.233	114899.488	170780.583	116588.14	101893.952	291539.448	118669.176	219502.401	347812.649	91079.269	335867.682	19901.376	7744.779	26383.901	7018.754	59014.29	73623.33	12502.368	116891.39	43268.306	81123.96	115772.54	17914.566	383688.242	120804.272	215645.389	52119.895	110579.69	151032.706	34335.001	219977.399	302243.907	206363.896	173861.462	74087.148	144929.393	186057.644	238248.709	140983.415	170095.598	107519.074	154342.119	11828.83	8264.214	149056.275	17617.61	55906.312	99636.465	79495.787
11.11_890.9769m/z	42875.313	33027.919	78389.924	85812.442	77743.806	62636.963	77966.522	46496.039	49241.226	56269.362	71654.642	16122.536	1590.905	2928.955	1723.476	545532.729	561826.261	33871.711	1805403.493	24812.61	821871.274	32661.416	16496.018	83364.382	83642.047	82984.175	50507.419	51597.69	66659.729	36161.762	43896.096	41480.679	89344.19	85213.682	64773.611	35944.758	71223.041	67302.437	78003.953	71269.379	9726.012	102384.137	16949.229	10175.907	192520.571	10237.327	60583.234	124272.985	122060.466
11.12_1071.0039m/z	527673.07	375243.632	160228.562	172301.197	238237.183	366404.337	252481.283	928666.635	332689.766	190662.809	158170.51	31156.213	1684.014	23631.748	18237.331	210759.23	239185.336	26726.84	334380.965	21006.073	275259.333	83412.247	28802.539	212829.295	385999.8	180050.454	907382.644	453272.634	1289535.3	3659804.261	307902.205	1228892.501	753074.329	387587.33	838382.958	524620.482	549906.781	556918.022	2089237.145	201194.579	3703833.003	284727.303	34635.072	51760.509	245332.229	30458.934	37300.464	364307.893	204675.329
11.13_732.7958m/z	2304983	2231533.5	3055948.5	3312446.1	3271841.6	2467709.2	2847000.3	2386259.3	2542789.6	2471897.2	2959388.2	1778945.3	1318387.1	1480322.3	821916.4	13268147	9130350.6	2427677.1	15425124.1	2761234.5	11029956.4	5007623.7	3417203.3	2442247.3	2746778.3	2715330	2481843.5	2273940.4	2407275.5	3124091.3	2279940.7	2141441	3348533.7	3202998.5	3213262.7	2131703.1	2902028.8	2532797.1	3435120.3	2586036.3	2758635.5	3634131	2390523.6	1905303.4	9039010.5	2589766.1	3702026.8	6341519.7	6855621.9
11.13_833.9163m/z	1161472.5	1127187.1	1560466.3	1732715.3	1665712.5	1219925.6	1479184.6	1141436	1252330.9	1214263.7	1559476.7	1022877.7	708279.1	815787.9	445610.4	12712096.5	7104167.9	1402868.4	18933421.4	1566589	11569219.8	3088616.8	1943361.3	1345452.3	1501931.7	1507071.7	1284583.6	1175153.4	1243649.9	1529877.8	1141047.1	1034493.6	1678626.7	1656503.8	1558070.9	1052169.9	1407158.5	1262670	1698171.2	1295108.9	1318177.5	1885373.3	1381101.6	1045251.2	6604326	1545175.3	2106978.7	3997600.9	4444927.5
11.16_1212.9908m/z	173309.6752	81081.7315	73501.1745	95893.0497	94751.5973	210508.8518	91888.8486	189707.3301	254704.9013	67643.9144	318324.7702	11152.159	5433.4602	10162.6859	379.2497	73209.9438	48955.631	7787.4707	53100.7054	19705.1012	70978.775	57724.4788	18953.3729	260811.3859	98463.1914	235964.0679	43677.639	83503.3493	110990.3407	32221.6538	143861.6851	268250.9295	179628.4621	201489.9016	64114.7932	163284.5949	257326.0179	286322.5041	156331.6982	262181.2536	178707.5016	317352.3972	10208.4323	30240.3999	104765.0085	19337.6554	32912.5578	80846.6865	53298.1923
11.17_789.8198m/z	388445.47	355817.1	542538.12	625644.16	542046.3	429928.49	568764.62	436038.02	403046.05	440125.32	571218.49	80379.3	48728.52	45312.81	12419.25	2113998.78	1384053.22	136015.67	5090247.02	168092.67	1979184.43	305646.09	184499.86	495799.01	537489.88	525364.56	436837.43	367139.72	416783.31	540063.45	327798.75	363337.9	595652.58	580513.19	535703.54	364788.42	510980.19	452846.12	650580.64	460616.15	400495.87	620829.65	85625.58	63389.32	1129849.7	121016.17	215081.52	486848.03	605324.83
11.17_904.9903m/z	241119.862	285249.454	373457.782	399643.253	446950.176	287699.122	371678.648	277503.011	353815.581	313472.462	358226.213	63149.244	6395.979	19287.791	20058.405	1357591.53	1516979.792	59352.603	6007513.158	61014.865	2393712.511	44366.906	25699.319	327564.873	390423.033	412461.909	343428.099	266184.553	309664.931	341618.336	268838.808	259491.234	382799.112	414584.824	389680.144	243949.993	345566.62	318190.333	443951.32	339875.209	248117.79	511487.709	69965.788	53283.226	329414.345	77455.167	128256.915	284680.69	234029.832
11.18_746.8113m/z	513531.3	512473.6	726951.7	712313.7	765957	582889.1	681980.8	519687.3	582548	591252	688771.3	233442.6	160020.9	202274.5	101768.8	2825856	1914029.2	414941.7	3710367.7	448639.6	2487483.9	783591.7	534381.5	570763.8	640664.5	641280.4	572343.9	506148.6	586623.1	713458.2	486715	508413.5	756206.9	757300.3	744738.1	493766.8	665505.4	585737.2	792336.8	629013.5	612877.6	830047.4	333100.9	248990.1	1658636.8	358437.3	624085.7	1150598.1	1249937.4
11.18_847.9321m/z	240286.75	270722.74	389732.23	387440.79	412734.92	290760.16	372179.47	276006.18	302390.72	296981.02	370609.24	116006.49	68609.77	87640.3	40677.93	2981494.54	1619422.44	237645.18	5226692.86	239720.77	2808537.37	483780.61	300586.56	331608.42	372192.85	369299.78	315424.54	274761.93	286919.84	357979.22	238079.82	243340.97	390090.69	411864.43	376801.45	238900.62	348963.59	305923.21	410284.01	335540.66	262249.06	468077.8	165016.78	124803.54	1277423.8	190849.68	344775.45	724613.38	805086.24
11.18_944.9005m/z	330187.46	410754.07	200134.53	163560.58	366418.41	319290.02	327814.73	972149.71	623852.87	526883.8	407014.29	38903.01	36635.12	35047.96	40851.64	143392.04	93406.08	24655.94	152538.47	31261.76	207371.31	62273.63	41177.21	512170.87	390867.67	141716.33	362953.39	379941.31	437607.47	793980.76	169678.78	567918.05	649142.9	131572.7	147215.89	550449.83	796467.32	230416.27	1501166.19	613466.42	859498.45	376847.95	47233.87	48553.84	94060.55	48091.42	43367.84	82013.14	106803.42
11.18_970.9164m/z	234306.1891	287800.4267	115793.5896	97421.128	286632.2812	191248.0288	314191.7192	821075.4206	482633.1955	360144.7567	334037.2103	2338.3325	2254.6305	1592.1054	1051.6813	121067.2873	41285.5059	3363.3363	98094.4475	720.1892	162262.2781	17236.2307	4000.8831	317224.1441	223218.9228	89449.8536	241477.7954	291300.3751	312725.5219	385743.571	93986.1261	406033.4752	445421.6971	69916.6808	50933.2958	431003.0904	561531.1659	136437.1449	1095451.149	551004.7397	539071.5833	344914.0235	3391.4266	2096.0642	32611.4983	2273.9674	492.2942	34800.5707	61404.0768
11.19_774.8068m/z	439254.35	431195.4	597822.64	668351.92	648398.58	510546.22	591529.02	481964.73	514906.12	498398.49	618751.46	33028	19984.57	31939.1	11527.36	2046842.02	1133207.46	123175.1	3891659.15	110323.24	1887678.09	202082.53	108545.67	477841.02	527951.7	501968.2	478989.87	423534.41	442227.42	532158.42	421990.31	435307.26	652543.13	654385.85	685017.7	438010.28	587073.88	493486.93	759420.22	536495.12	539111.07	708724.87	79765.03	46252.27	738672.44	86090.53	206782.87	435212.87	516223.4
11.20_696.7024m/z	47622.942	64892.858	60208.408	62969.371	108345.292	45039.793	68725.851	55494.577	100692.202	49115.297	64314.18	43294.633	31274.082	40465.713	9652.579	1019462.048	262740.008	55875.646	1480488.877	48635.017	580312.101	134797.146	59537.314	66359.417	98135.165	106988.679	85351.205	77878.399	71374.015	55989.35	32962.464	36559.229	71204.671	79443.361	54572.617	36705.607	80081.869	46308.61	67657.917	51748.42	51902.864	95414.844	70863.447	40451.613	316372.077	66737.945	61218.103	178303.584	207134.541
11.20_724.7340m/z	73788.35	61320.2	109167.61	132079.84	50560.09	81812.12	119641.78	80476.53	36276.41	85750.77	110516.34	92733.85	51613.04	79865.04	31353.92	730790.31	491119.76	89235.21	1043095.55	104296.7	751128.23	247557.7	148122.64	107976.71	81129.8	63949	51044.41	49978.78	64949.18	101714.45	83624.27	84014.24	131381.14	116610.24	107999.5	71400.96	99485.57	103696.87	132648.83	101675.21	94079.5	146604.52	157119.57	98012.8	519148.23	137003.47	118492.36	299438.52	343176.73
11.20_786.8424m/z	244521.07	218919.39	301429.82	379768.59	398394.08	244716.37	315213.02	259414.68	290193.15	300246.05	371903.68	145438.77	84489.86	84970.48	58187.85	1760724.17	1364107.68	257496.49	2993406.1	277200.83	1511129.93	463591.54	267009.38	279575.08	311165.88	326744.06	261581.95	243907.35	231213.79	260309.22	274888.15	220872.73	428207.39	349103.52	323491.6	238119.16	354058.54	298404.37	368720.41	293106.89	216508.18	443895.08	219103.99	128389.79	995925.02	229201.3	399653.59	729533.35	696435.11
11.20_887.9630m/z	19497.6772	18947.0842	37874.8557	54738.5817	36386.324	29973.8805	40506.561	13557.3805	36213.0947	35152.0533	60542.4467	10818.7011	2742.2173	4806.6003	308.6005	1006643.516	591954.4016	62137.8012	1812808.547	57699.58	914366.9347	132211.564	55229.2827	49037.6346	46849.3	49399.2611	25777.1488	26537.297	23719.9262	26964.4466	12898.2892	15600.1382	73920.9557	52794.3386	43119.226	32639.5472	45431.5227	39062.2852	41898.9018	42555.3811	11809.0261	64516.9797	24268.8104	9651.0423	456761.2949	26216.2628	104014.9364	255643.5972	268066.7591
11.22_1073.0208m/z	731716.34	504522.25	329243.43	300199.24	307581.37	602784.26	248022.33	895453.25	454303.04	304214.29	295150.35	37521.78	64569.35	66359.44	49621.42	248983.29	246060.11	47322.92	656942.97	42365.63	222150.77	117637.68	77272.81	301350.53	543610.99	367850.5	974711.43	579361.49	1153944.84	5598079.04	373827.14	888192.7	544233.61	348171.48	954579.16	547177.33	552501.72	619354.32	986440.38	263247.86	3935588.44	346477.04	72149.91	62041.88	264808.97	78724.91	66166.84	176123.18	130393.88
11.22_1099.0366m/z	1.59E+05	1.22E+05	6.61E+04	5.71E+04	6.50E+04	1.92E+05	8.53E+04	6.21E+05	9.49E+04	4.56E+04	6.35E+04	5.81E+01	5.44E+03	5.71E+03	5.68E+03	7.45E+04	3.63E+04	3.90E+03	1.42E+05	1.39E+04	6.91E+04	1.60E+04	8.06E+03	1.06E+05	1.00E+05	1.07E+05	2.36E+05	1.30E+05	6.33E+05	1.07E+06	1.05E+05	3.82E+05	1.41E+05	8.98E+04	2.10E+05	1.25E+05	1.27E+05	1.05E+05	1.00E+06	3.43E+04	8.70E+05	6.34E+04	1.95E+04	9.31E+03	7.69E+04	1.11E+04	6.04E+03	6.08E+04	3.21E+04
11.24_759.8196n	3232547.4	2993684.7	4329945.8	4547087.6	4620618.3	3467009	3939132.3	3276010.3	3462765.9	3422301.2	4084899.6	564493.8	339448.2	383856.7	296152.2	12794882.5	8851158.8	1407230	20925136.4	1443984	12660187.7	2116603.6	1243566.1	3399680	3734401.5	3637739.4	3291831.9	3092755.3	3227142.9	4024597.4	3031673.8	2991274	4509465.7	4365089.2	4528409.8	2879550.2	4008650.2	3426460.6	4585069.6	3526306.3	3603545.5	5130219.1	843610.5	593007	5647892	860868.9	2212860	4078751.8	4351131.7
11.24_861.9475m/z	1785282.8	1655232.8	2335058.9	2541547.4	2600930.2	1892828	2190297.8	1717686.4	1883011.9	1866165.1	2260272.2	315529.2	182530.9	213335.6	160025.7	12492807.9	7234305	823704.5	28028507.9	833237.4	13367368.3	1321250.3	735282.5	2018124.3	2186385.6	2174163	1849241.5	1791121.1	1896414.1	2239910	1681290.1	1599646.4	2571882.7	2491486.8	2504009.8	1567471.8	2230678	1959472.3	2522704.7	1982588.8	1892634.8	2968716.1	524330.4	352301.7	4453945.7	525958.8	1317625.9	2628758.7	3003111.2
11.25_1241.0219m/z	298270.5153	183807.6999	259264.2401	253693.9181	94522.2701	407620.9667	202442.0409	357713.1687	469748.2483	147429.8616	578243.2894	8726.5684	8450.9247	8680.3559	1843.2342	122643.8604	100104.9476	11552.719	147250.6174	39189.7447	71972.7671	90412.1489	12987.1603	598556.0461	202047.1329	252990.7514	104349.8057	207198.2089	250730.5883	110931.5972	338168.3851	545498.6411	360836.4721	251205.0437	141347.6393	253391.3182	297307.5397	338905.1931	257368.0138	169941.9558	220195.7309	255798.8425	5379.6377	2121.3712	260123.9773	7494.6355	46636.6193	157588.4469	116724.3121
11.27_817.8509m/z	1.72E+05	1.61E+05	2.27E+05	3.26E+05	2.33E+05	1.84E+05	2.79E+05	1.96E+05	1.76E+05	2.01E+05	2.70E+05	3.71E+03	3.77E+02	8.90E+02	7.53E+01	7.52E+05	5.18E+05	1.91E+04	2.53E+06	2.08E+04	8.17E+05	2.50E+04	1.79E+04	2.54E+05	2.60E+05	2.45E+05	1.90E+05	1.88E+05	2.02E+05	2.53E+05	1.47E+05	1.47E+05	2.46E+05	2.91E+05	2.46E+05	1.51E+05	2.25E+05	2.08E+05	3.20E+05	2.03E+05	1.86E+05	2.75E+05	5.93E+03	2.23E+03	2.53E+05	9.76E+03	3.62E+04	1.03E+05	1.30E+05
11.28_774.8420m/z	339793.528	335553.113	467869.252	473793.651	458538.211	380891.354	467513.575	333568.36	376359.263	394426.692	451736.14	33419.114	7745.772	20375.423	17532.74	1161362.941	842816.244	97783.743	2288849.15	89547.395	1344160.251	126080.965	69994.496	380841.307	419087.974	413997.718	348821.434	314184.348	341050.303	393480.243	309525.052	325733.842	483848.622	486256.421	491977.391	317632.542	455399.765	386392.673	509676.129	408747.294	386807.478	532948.323	57115.266	37158.936	437477.549	66376.471	166236.729	336420.852	337832.794
11.28_875.9631m/z	165761.0283	175699.2563	232251.8472	241727.4704	243538.8263	188500.342	235218.4256	180226.1828	196644.6086	185767.4293	210061.0711	6105.2059	1492.8946	2201.0703	3718.0771	1246289.371	730442.9524	44808.9668	3361346.552	38095.8506	1547106.031	61588.5033	23061.3691	213624.9527	224198.7381	239424.4749	188820.8947	171384.2328	172311.1692	195623.3115	146335.4725	148958.9061	250525.9678	246100.6209	237071.6515	154797.7667	230630.0791	205683.6458	266982.5805	210957.5621	171734.0244	298044.2465	16245.341	1323.0163	332736.5971	30361.9939	85877.881	190114.6661	207957.1767
11.28_972.9327m/z	157972.541	196947.207	68380.94	70957.53	159820.433	119239.222	152137.783	477287.167	317359.108	228977.918	217722.04	8070.158	6185.879	7882.786	9196.121	51546.707	11161.365	4666.134	50245.43	3628.083	80693.771	6764.517	11987.301	310762	144839.126	55364.622	195213.369	198017.701	203170.757	328672.646	73571.737	314874.425	344363.241	30026.125	41338.325	222952.571	367500.158	76672.397	672888.24	244572.253	349217.095	137423.569	7173.696	11302.97	10975.072	14975.898	8618.828	13971.752	15028.615
11.29_748.7909m/z	128873.7925	80489.5218	172690.3223	192833.3531	90525.1033	140366.9468	168909.8049	129156.7925	56384.7323	136977.5762	197928.4753	209.9386	209.9386	209.9386	209.9386	170309.0402	218755.7544	6742.4771	784107.4026	3136.8653	449564.3325	209.9386	209.9386	135826.9859	105056.9628	95933.0833	73377.9448	74295.986	83510.5559	172871.5797	118680.3808	118034.0997	188319.9394	170307.428	166332.9908	114916.2514	155044.6814	150787.3088	185585.0434	151674.3597	136790.4684	194083.0213	209.9386	1821.3872	52114.7712	1049.6928	8045.8898	38115.9671	27997.5897
11.29_802.8376m/z	209558.302	194652.035	284121.524	352297.098	288247.012	293989.459	288193.215	235134.397	239862.043	265285.742	339024.482	1311.015	262.203	262.203	262.203	609044.492	373754.395	8834.935	2088659.469	9521.233	747269.468	15294.036	5272.189	239868.858	283581.432	269642.864	283945.844	200473.043	211609.702	280290.016	217332.32	217064.339	342127.084	354078.605	371322.421	215651.831	323493.866	277055.724	496460.451	286211.463	300091.109	385572.045	1952.323	3059.565	149353.877	1523.308	16543.968	85401.115	71811.665
11.29_922.9289m/z	8153.7207	24473.8138	1899.8813	6898.8369	1326.6404	3212.3549	5564.1693	3545.29	29186.8616	5014.7379	44938.7619	558.218	371.0743	275.7399	201.6738	807.1641	5882.3546	549.988	32931.518	267328.098	4129.7626	503.8828	661.5257	96218.858	88090.0813	30592.5985	31906.7178	8787.1406	10984.88	8492.8561	671416.2962	94047.957	12359.5905	526216.9068	4236.553	64914.3343	284574.6732	271672.0988	10623.9255	23019.2499	75524.174	26198.2028	302.2736	249.6431	471.5029	559.764	20733.503	9586.4607	95415.0752
11.30_1281.0529m/z	1166648.73	612220.789	864642.706	948561.159	492547.366	1208039.208	798088.647	1171300.373	1312352.938	521004.218	1413577.261	73025.116	27409.435	41074.514	512.089	573250.26	419507.384	61445.016	568160.333	161275.369	315366.205	284784.327	139050.345	1844846.087	624942.424	727304.219	413098.395	639462.884	680965.469	527927.775	1173220.701	1805559.248	1230177.368	1286114.47	730335.159	1083665.364	1829013.104	1432924.618	1018235.769	1018474.425	1011176.448	1335823.145	130354.386	79662.06	690074.46	156032.879	189073.661	559185.316	356187.565
11.30_1365.1475m/z	283859.7928	149845.9179	197197.184	229275.1847	110154.2437	296093.8124	167237.8663	309056.3721	331628.9828	101473.5435	416146.0396	419.1175	419.1175	419.1175	419.1175	235691.0929	127693.8049	5921.1267	281015.5712	13402.3959	139554.7203	43663.9121	11523.0044	587795.6466	160758.2513	214227.3781	79807.5945	155493.1394	186737.121	82622.4288	304454.0424	487824.8861	329343.6314	341303.4847	133240.8005	271075.6824	483105.6727	423066.8795	245221.596	288991.9088	223988.4677	381271.7816	9874.6268	2095.5875	217708.8757	3238.5307	32563.9126	135012.3142	71538.8579
11.32_1101.0526m/z	131243.72	88891.224	90613.204	103909.652	73083.804	252254.791	80317.842	173001.454	130755.945	87063.022	85071.355	11334.765	7969.177	16948.782	3425.997	68661.32	33173.688	11953.704	233432.996	7060.827	39584.386	19093.207	16218.515	62301.058	110326.63	129332.228	188656.189	142711.357	281007.554	1073304.751	111926.517	186984.603	109415.592	89816.639	194235.613	120916.024	112713.603	92962.744	131087.154	70474.448	837109.639	66853.021	14390.285	6213.863	47703.536	12761.54	6204.787	20127.371	29807.339
11.32_724.7338m/z	36987.8386	55950.0165	53379.2307	54112.9422	111949.9566	50850.2776	59286.1375	48393.5861	90183.321	57728.4264	53505.5832	8298.2235	5566.8488	7420.3173	988.4985	720523.5591	163796.6518	22903.8544	1109010.119	19024.1738	428453.0106	62018.4096	18071.6395	50766.6073	80479.607	92978.3999	66552.2973	72754.4236	63048.5313	60457.5633	34616.6807	38606.7345	78798.8941	57924.1599	63799.8743	30015.3143	70583.7428	44903.8875	70267.8538	37551.4216	45061.6727	92512.72	21756.419	9964.6634	189895.5365	18830.7826	26109.4377	88529.4342	103340.5444
11.33_889.9790m/z	657337.8259	610456.3568	902532.3612	983153.9318	952522.9194	720381.8326	865678.0746	734573.4056	713023.1374	715158.3266	870113.6921	22771.2227	4175.0352	2314.9785	5549.7081	2447320.411	1671254.689	93931.5789	9703734.739	67321.6592	3746040.308	53096.9639	16916.7759	746525.1495	833637.7286	856080.9986	726693.4389	659629.3129	668240.4132	902823.5334	582929.6003	616787.0904	985114.3651	996383.745	907835.8777	633700.6463	879886.5451	743162.2268	974511.6741	752194.7446	735728.997	1159284.217	35498.7657	20410.3519	458966.2964	51186.7282	142576.1554	361230.3486	316304.29
11.34_760.7920m/z	126193.2074	107814.9437	165677.0754	193657.6394	152395.5738	141902.3537	175101.485	142034.0426	132421.6258	145958.9959	183644.8863	2023.84	1872.735	2810.2776	352.3534	656160.5757	203197.8046	20561.1456	1132444.106	16356.7607	548520.0057	33272.3652	10939.0785	139715.9537	166561.3867	153757.8686	117584.6235	111383.3582	121328.3603	161033.5623	111940.6621	122488.3418	198309.2609	178154.6946	193852.0437	113319.3766	173725.7498	160534.0596	195390.1183	151613.6489	135489.0707	212403.1671	8804.9533	5543.7653	176987.4361	9206.7581	18400.3516	83123.648	105906.1885
11.37_710.7541m/z	63721.9178	60041.0904	87693.9063	84537.8466	96394.1561	69828.5014	82672.1678	64989.5309	72275.3036	65977.0181	81011.0004	7331.0269	4885.9346	10351.2408	179.8497	492962.5851	161049.3643	23095.2152	739430.144	25237.1136	364288.2644	62504.2035	26361.9407	76926.3587	88922.8562	90132.6049	58807.5856	71000.6826	62508.9708	65743.4151	52975.4269	54601.0757	90532.6893	92199.8261	86488.4234	57463.5258	86527.2377	64310.0865	91146.1693	63889.8731	59305.0254	110386.5817	25663.9283	18589.774	172378.0168	28805.0576	31652.0016	95957.8635	109047.3532
11.38_776.8220m/z	212525.0897	151646.518	266727.9665	307270.9702	149327.5132	231084.9383	266508.1898	215644.8253	103191.4387	227528.5648	318418.6255	145.5697	145.5697	145.5697	145.5697	117294.0021	169629.3915	727.8483	981201.6144	145.5697	317091.3722	145.5697	145.5697	230584.3564	175213.0445	165079.7558	121009.2598	121014.1453	141906.398	285158.9046	193229.7501	182873.8583	312588.6613	292922.9826	290605.4618	202343.358	259949.6488	256662.2053	304327.363	236088.9687	220507.5627	309159.4326	145.5697	145.5697	20497.1739	145.5697	145.5697	16401.8309	5975.0777
11.40_950.9585m/z	24737.935	35224.693	7791.374	13204.377	5667.061	8449.996	10005.01	9544.411	43434.698	19170.119	76270.421	2902.184	1750.858	1315.451	1422.976	3423.051	3610.947	2476.564	37624.44	51501.963	2893.727	2139.275	2888.718	127115.895	117849.765	59576.866	63713.633	11695.456	27547.761	26168.676	696973.622	126137.543	16686.014	595013.209	9579.509	97519.727	372264.08	334962.12	27747.643	50769.599	96032.624	49293.551	1809.595	1638.237	2269.674	2622.436	8393.876	3908.357	20843.503
11.42_788.8229m/z	1.89E+05	1.89E+05	2.82E+05	2.94E+05	2.77E+05	2.47E+05	3.09E+05	2.32E+05	2.24E+05	2.34E+05	2.99E+05	5.65E+02	2.50E+01	2.50E+01	2.50E+01	7.13E+05	2.32E+05	1.13E+04	1.48E+06	6.21E+03	6.44E+05	1.71E+04	1.24E+03	2.26E+05	2.63E+05	2.57E+05	1.93E+05	1.87E+05	1.92E+05	2.49E+05	1.79E+05	1.84E+05	3.09E+05	3.10E+05	3.16E+05	1.95E+05	2.87E+05	2.49E+05	3.42E+05	2.59E+05	2.27E+05	3.41E+05	2.85E+02	1.25E+02	1.39E+05	6.78E+02	2.28E+04	7.25E+04	8.22E+04
11.46_1051.0004m/z	1.10E+06	5.53E+05	7.28E+05	2.22E+05	3.77E+05	1.25E+06	5.72E+05	5.99E+05	1.61E+06	3.21E+05	2.69E+05	1.96E+03	5.50E+01	5.96E+04	5.50E+01	1.83E+05	5.77E+04	2.98E+03	5.24E+05	6.12E+03	2.37E+04	4.97E+04	2.75E+02	4.16E+05	3.26E+05	1.06E+06	3.44E+05	6.20E+05	1.45E+06	5.95E+05	1.26E+06	4.96E+05	6.85E+05	2.55E+05	1.78E+06	7.11E+05	5.45E+05	4.01E+05	6.99E+05	6.50E+05	8.37E+05	5.34E+05	3.66E+04	5.50E+01	1.56E+05	1.50E+04	8.09E+03	3.61E+04	4.83E+04
11.46_1135.0955m/z	822436.1311	423452.4625	541084.6607	135434.2223	263141.5301	1020159.507	433511.8936	453219.1091	1253109.276	258673.8164	184097.1108	342.8139	342.8139	35178.0481	342.8139	155859.4065	47968.1781	342.8139	472717.1166	3672.1587	15751.2122	34170.7732	1714.0697	328410.9259	256431.9997	880299.3518	263485.8139	471950.4829	1124825.021	451543.5451	923295.9798	355129.5368	519731.6433	145959.3135	1454993.949	549478.507	396172.3541	262978.644	528071.6655	529922.4129	623295.1944	402021.5528	11563.573	342.8139	127807.0211	1953.566	6309.0709	14780.3225	31147.8294
11.51_986.0369m/z	86536.9009	62233.5032	104557.2717	130854.5061	96274.373	79093.2685	108463.8979	77769.8344	66712.4948	101244.995	131942.5949	195.7038	195.7038	195.7038	1395.594	433247.5746	313753.3864	9351.4181	1141910.009	978.5188	550296.2877	195.7038	195.7038	94800.209	90692	105760.326	72668.4887	55830.5092	67262.8325	129129.6384	76380.6795	70200.861	169481.7687	129205.9174	131421.2364	78702.7813	125195.0952	118570.8894	168176.0192	90758.5087	76252.6534	159627.8181	195.7038	1377.0158	93389.7255	195.7038	20465.7318	62587.0924	55090.7159
11.61_958.0053m/z	77354.6975	29172.5055	51602.4303	69089.1042	78264.9207	61620.8304	61359.3193	68385.8042	30011.5971	65783.4162	131364.07	615.9352	615.9352	615.9352	615.9352	555400.868	255804.9169	12573.0002	1014975.503	7799.168	552309.6246	6503.2555	615.9352	72825.6166	54134.2662	81669.6793	38496.5727	50879.5845	31006.7409	93036.4755	49211.898	37575.2133	117637.0891	69428.1094	67016.1427	51854.2162	76656.3136	50290.7664	121987.7009	53913.416	37943.3083	99099.2428	615.9352	615.9352	119022.5944	615.9352	15837.9419	64508.3203	52056.5529
2.01_446.8144n	311559.1815	555997.9716	480818.1896	630271.8744	235864.7021	978003.0316	168004.6838	306175.0206	826984.0989	812985.5238	625771.239	505276.8145	523701.6022	965559.6986	618678.4246	754973.4919	142882.7851	299939.1618	500741.2391	662044.3224	165608.9532	579870.5769	554060.9844	326548.5157	358115.5079	178440.1907	753964.8634	210763.1786	658712.7983	694412.7737	889926.953	828113.0156	570436.2582	705318.6555	604251.6542	1106378.949	719940.4918	1131771.514	750046.9523	980703.0755	846112.8124	861735.8499	641275.9362	838796.7965	670250.8153	664685.3093	807321.1402	667880.6283	509789.9431
2.01_516.9727m/z	738.97244	1215.43901	989.39438	1472.69756	2386.63858	603.70908	888.60428	45.42176	1416.1834	276.88429	1538.11589	309331.195	453023.0143	254413.3119	348605.1588	255625.6448	441302.1289	447438.9993	482800.4331	566509.0672	266748.3757	365787.137	386886.8623	1922.07392	1043.86031	611.38963	45.42176	445.58111	45.42176	45.42176	1515.7667	1970.32097	1574.25041	1959.43415	992.25152	1016.3894	859.11235	1100.79208	45.42176	45.42176	1031.49345	1648.25174	339274.9264	376287.2984	328516.5827	467396.4856	499835.8316	605871.7756	509260.9882
2.02_712.4949m/z	127508.562	206122.059	98747.388	152141.134	122350.43	162421.736	114130.629	192520.919	146861.088	189188.812	109223.12	97088.216	99992.465	194925.212	98780.279	141002.548	57376.307	97626.028	80722.868	123379.974	86902.96	98449.169	103424.417	339443.149	337227.74	185001.543	163193.488	185893.002	159090.315	146705.765	268754.303	167573.937	157085.355	205199.938	161836.174	281378.377	160467.247	322379.093	133136.589	182368.062	144876.433	164470.426	138734.29	262474.229	178816.498	131359.149	208278.077	137408.282	125971.25
2.03_1128.7834m/z	46843.403	110866.891	77432.655	100337.149	38597.448	138375.966	12345.078	44428.923	130255.231	137707.204	81750.132	65682.411	67690.373	193438.59	79347.534	126026.986	12547.703	53329.446	53896.856	85691.064	26262.926	83270.938	82315.835	65378.385	58803.773	26721.395	105633.68	25249.173	98506.378	93861.757	203747.659	122289.632	112475.549	145096.275	140334.202	223254.251	122062.608	254950.942	114642.996	173206.083	139569.497	158278.307	120518.23	185390.247	133113.78	121838.977	174887.347	104013.522	94416.177
2.03_616.4635m/z	263691.137	462717.223	615913.874	712026.21	201727.789	1131991.024	29432.48	46351.098	917729.3	901331.413	763284.637	655587.139	703200.652	1071376.297	765284.144	941524.915	135926.811	290962.001	707728.137	821095.701	121507.695	753505.964	756246.373	52790.273	51386.525	29030.365	901319.659	32395.508	783823.675	856379.787	933911.498	951215.958	637602.276	738068.642	657371.408	1224955.013	1133374.727	1300496.021	911868.248	1217550.018	967035.39	883802.067	856555.823	953650.569	791549.054	770869.71	930387.638	850806.933	608678.383
2.04_365.3551m/z	26844.51	21779.87	29014.23	35147.4	37512.2	18496.54	23479.57	15387.79	16088.92	17870.31	17941.95	1750680.46	1957934.83	1201060.13	1557130.5	1342629.38	1498595.76	1455491.93	1804317.27	1959775.18	1146348.5	1778147.08	1805569.05	59458.52	49215.93	43304.67	26806.13	28297.29	24228.46	12087.82	41858.09	32208.95	37506.91	38989.76	33263.24	16952.31	20294.43	22149.66	26280.48	12741.97	23407.93	36800.17	1730796.47	1632366.81	1383580.76	1882604.83	1772207.67	2072274.34	1790754.08
2.04_573.9098m/z	139108.51	234199.62	179425.91	222613.98	118605.2	322640.41	97556.63	171994.92	278082.63	276152.35	210333.41	175792.58	181037.92	298147.07	188654.15	250143.48	73166.18	126313.48	167760.55	230785.2	101094.36	200778.55	207960.04	225561.38	235658.38	120005.99	284498.13	137889.96	282922.11	268590.89	316034.47	273016.89	214475.05	255785.89	212295.04	359322.97	241108.16	391485.9	257485.34	307717.74	263862.96	284591.49	217908.11	336357	250795.87	231654.98	278204.82	229708.99	199469.88
2.05_1084.7572m/z	84336.777	239942.072	154094.558	228571.347	91230.031	326213.499	57612.071	112157.577	301262.097	333450.774	166164.432	107581.812	174098.891	394124.546	162588.762	265344.311	29324.573	100993.498	140669.43	211998.376	59281.735	189775.538	141316.004	146723.391	160307.463	72414.889	199065.94	63369.266	202641.806	200539.826	406020.235	326388.17	257889.797	311514.868	277495.992	469407.984	275062.331	514774.91	267994.366	364221.074	327065.079	347076.993	264261.024	388504.639	266506.617	254879.839	355647.647	241940.366	196195.856
2.05_364.8538m/z	119770.23	105992.51	146754.53	166597.24	175121.84	97811.91	132649.6	107350.35	116818.22	108164.81	133318.33	4931607.84	5231538.7	3135835.86	4056262.54	3316949.16	3654772.44	3561750.74	4402134.14	4726551.2	2712754.43	4247219.85	4448150.66	176066.22	177073.82	153612.77	111446.71	116252.58	130274.89	98460.37	141791.9	128365.53	173091.82	154389.6	155019.91	101200.65	109966.18	99608.89	146297.73	102312.87	122883.29	169759.72	4670301.17	4290684.07	3530408.19	4794960.75	4415795.97	5028363.01	4342261.08
2.05_434.3220m/z	72974.276	138623.604	124143.214	152671.621	63112.734	249316.584	34879.041	62284.007	201394.189	210184.473	159203.416	135859.743	156704.404	249467.684	162258.1	210713.506	47334.309	91256.704	159266.282	192662.225	52208.572	182144.47	183165.727	79743.125	87439.212	43345.146	215873.268	55720.98	201265.148	214379.979	212212.014	195061.42	147569.574	167068.144	145539.46	260552.174	184238.22	274310.842	187614.949	246086.147	208130.431	210029.599	172114.054	228375.252	178946.328	181692.957	214266.998	188379.039	139395.625
2.05_573.4088m/z	266657.99	500143.4	334407.95	426017.78	247611.05	601615.11	219814.62	375168.09	537991.69	538503.41	423613.51	350190.92	335576.64	572486.68	380943.31	481242.99	154047.87	271154.32	334524.91	467659.68	207743.92	393710.02	380257.86	486927.96	497249.53	286583.46	572194.08	324288.96	498244.51	533131.28	596492.54	502556.58	411707.32	491334.96	419509.88	705813.01	438793.8	744259.79	492812.17	567082.89	491529.98	526874.21	414532.45	609137.41	459558.21	445192.6	546597.7	438825.35	371038.41
2.05_850.6097m/z	359081.41	705550.37	693056.99	827097.92	320845.3	1339952.61	179209.3	297462.8	1120877.39	1068139.11	863220.64	682954.76	740615.82	1238277.4	799663.61	1047385.94	197551.75	412597.79	764621.82	903933.77	226021.5	852983.48	802146.07	333408.61	375292.6	173586.6	1020212.15	197617.17	881359.08	957635.24	1120698.03	1074377.91	732649.1	900128.54	776703.11	1388633.98	992550.89	1441845.1	1032428.84	1286679.18	1102728.22	1079011.67	877315.75	1108883.52	886555.88	882590.49	1025903.29	916272.89	679023.39
2.06_300.2897m/z	680811.6	840482.4	1001683.3	947585.8	1024737.1	773966.9	702706.1	891084	1076349.9	923534.3	1029833.3	665243.8	600602.9	560199	456924.6	394144.9	285250.3	331340.7	454918.8	394955.3	376169.3	557218.4	427435.2	454246.8	451515.9	471994.4	560311.8	507989.9	549979.7	473221.1	863321	835192.5	895959.4	829475.7	1040805.8	779994.5	807128.1	663342.9	917066.7	819739	964867.9	915970.1	778748.7	704314.2	598823.8	641282.9	506028.2	507128.7	533076.4
2.06_690.9837m/z	102538.69	181810.418	114024.497	145464.219	111916.712	171710.285	83991.356	147093.515	181737.672	169984.779	120854.611	87563.537	93907.661	177687.928	119412.624	154950.599	47715.934	98593.212	85677.512	147058.007	79886.167	111706.477	115281.617	225331.465	212101.983	121010.845	150207.15	126980.057	158232.623	188061.087	236548.813	163773.619	146194.089	187856.125	157529.187	258288.314	155866.889	298719.176	145798.457	186693.97	146108.093	160448.549	124946.647	238847.035	159302.26	143491.953	186894.068	137157.509	118008.47
2.07_551.8972m/z	138779.9362	263093.1945	217587.947	266239.8104	133053.8523	381122.119	114229.024	175674.1004	334788.498	327465.4967	243452.8381	221910.3254	218616.993	369359.6427	242555.3785	303990.4782	91035.46756	157814.4568	214441.7489	262004.9371	110246.6975	258725.1038	269958.2928	222824.2778	241517.2454	123582.7093	332900.1716	146154.2991	308052.8263	331820.2682	347232.8288	307094.9319	240851.4345	286154.2028	240550.9647	419355.4625	289600.4166	458666.4641	304873.0311	361101.7122	307955.7421	324620.6831	247830.1774	354181.5977	274629.5679	271711.0811	314347.9271	257749.9034	225706.2049
2.07_690.4806m/z	1.96E+05	3.42E+05	2.00E+05	2.57E+05	1.92E+05	3.13E+05	1.88E+05	3.24E+05	3.25E+05	3.08E+05	2.09E+05	1.57E+05	1.40E+05	2.93E+05	1.83E+05	2.34E+05	7.63E+04	1.52E+05	1.48E+05	2.12E+05	1.29E+05	1.85E+05	1.90E+05	5.02E+05	5.11E+05	2.84E+05	3.05E+05	3.00E+05	2.99E+05	3.12E+05	4.08E+05	2.94E+05	2.59E+05	3.24E+05	2.73E+05	4.36E+05	2.51E+05	5.10E+05	2.76E+05	3.48E+05	2.76E+05	2.94E+05	2.29E+05	3.90E+05	2.71E+05	2.26E+05	3.19E+05	2.00E+05	2.11E+05
2.08_372.3110m/z	83139.2	107166.02	75199.15	87960.64	127227.31	71689.29	142050.41	175838.41	196429.05	164059.21	287373.58	129611.27	52317.64	75136.33	64030.07	93008.19	55273.65	56552.2	73525.84	71765.44	107029.03	91159.17	98111.04	93563.17	125334.62	70366.02	226077.34	81881.62	127794.99	163449.47	105576.23	93898.88	162695.42	63287.65	194286.15	161714.29	181169.21	125295.57	49381.63	161967.35	116029.51	150174.23	117059.16	48357.84	70046.17	73650.11	85526.08	80289.85	98100.52
2.08_478.2932m/z	1517832.6	1040491.4	1274416.2	1278131	1018519.6	2574584.2	2515219.5	2965853.3	1721816.2	1307339.3	1396306.9	1459375.6	950404	733959	644058.6	1105940.5	929117.5	595864.8	1168301	1185471.5	789065.2	988516.9	1904133.3	982952.8	1491168.6	1975412.8	2868099.9	1674390.8	1079855.5	3780393.4	302162.7	1095229.3	786467.4	669948.7	303431	888059.6	801410.5	1486380.2	2018652.5	714435.7	2028795.1	438557.6	225574.2	1032516.7	445810.9	516435.4	287202.7	1304644.6	664981.2
2.08_526.2929m/z	1000669.1	1090380.4	881461	802405.9	776982.1	589001.4	1915702.7	892052.6	1220094.9	1034590.1	1283778.6	954403.4	613550	589945.8	734439.8	778676.4	631391.2	650137.5	854691.4	755158.4	606510.6	706270.5	1520105.7	606795.1	741474.7	800300.1	2334564.2	825861.2	1214920.1	1974110.2	647170.7	2011096.6	817567.9	815699.8	720671.8	1493557.5	1232343.4	1455894.2	4662229.2	2102478.8	2642914.9	1148209.4	641316.2	1024221.3	325010.7	962869.3	575389.9	2546744.7	555927.8
2.09_1045.6259m/z	281731.135	191773.603	124299.273	126621.241	79770.634	115470.723	500006.031	173347.982	204123.827	154754.169	232886.271	227044.087	155167.644	69046.251	146381.27	181870.229	162548.896	118137.782	224141.739	196748.207	107299.602	114297.337	549449.961	103175.363	137261.009	134691.625	679863.662	197857.399	263209.485	516888.436	20036.807	361679.468	104733.424	43873.39	6643.546	166639.672	156613.133	201785.354	952499.642	265310.324	253685.02	61998.938	12627.692	136649.493	22142.697	76125.897	16194.761	611291.225	53864.478
2.09_1061.6547m/z	1028653.022	386481.5605	519073.2163	678542.5249	103844.832	1567689.592	1001078.637	817116.6631	484691.2444	402365.3669	796476.6826	969360.6791	1367823.264	123844.8781	514943.4808	721502.5226	701451.3033	230790.3514	1082361.609	1166030.848	274301.955	435291.4703	1944149.225	762387.2783	865319.5571	515460.0742	1612634.001	1456314.815	831340.0125	1716838.951	806.596	268622.5328	85009.2779	6667.6869	161.3192	86158.282	230861.0889	104505.8749	372887.448	264370.1608	33764.1844	2260.5841	161.3192	201051.6764	42765.2029	28370.6301	1147.198	567520.59	57794.8435
2.09_1128.5614m/z	5.11E+05	2.69E+05	4.57E+05	5.78E+05	1.44E+05	7.35E+05	5.05E+05	6.46E+05	6.40E+05	3.56E+05	4.94E+05	4.13E+05	4.58E+05	1.37E+05	3.07E+05	3.50E+05	2.26E+05	1.23E+05	2.21E+05	3.26E+05	1.55E+05	2.53E+05	2.70E+05	3.89E+05	3.04E+05	3.05E+05	3.32E+05	4.37E+05	3.30E+05	4.66E+05	7.34E-01	2.74E+05	9.87E+04	1.62E+03	7.34E-01	8.93E+04	1.85E+05	1.55E+05	2.69E+05	1.74E+05	8.32E+04	1.01E+03	7.34E-01	2.22E+05	5.74E+04	1.21E+04	7.34E-01	2.76E+05	6.30E+04
2.09_464.3351n	1.53E+01	1.11E+03	1.53E+01	4.20E+02	8.78E+02	2.28E+02	2.30E+02	5.96E+02	1.53E+01	9.13E+02	1.17E+03	1.00E+03	1.11E+03	2.10E+03	1.41E+03	2.17E+03	4.71E+02	1.25E+03	5.78E+02	2.10E+03	7.80E+02	1.03E+03	1.57E+03	3.31E+02	2.66E+02	7.97E+01	2.57E+02	1.14E+02	9.57E+02	5.35E+02	1.76E+03	3.73E+02	9.54E+02	1.52E+03	1.66E+03	1.77E+03	2.08E+03	2.74E+03	1.53E+01	3.99E+02	6.76E+02	1.82E+03	4.89E+03	2.39E+03	2.64E+03	8.16E+03	2.88E+03	1.19E+03	2.21E+03
2.09_519.3330n	139865567	64355536	99051897	103710575	45933316	194426307	131196115	119751819	124057379	74872187	123228046	122693584	135733448	37273664	76292498	94057485	78884274	38041458	127774737	122259359	44554715	68047785	192332872	101479530	104940139	89735444	199621065	166820146	124257338	193829645	12290248	66298504	35036956	20079086	7933080	32406276	47902174	38599855	83007908	51341238	38763837	17964497	10211982	53080907	26188128	26119526	11886635	90628617	31423172
2.09_523.3486m/z	684985.98	319292.89	499018.54	502596.57	236920.6	919059.7	651964.81	589832.62	622058.05	390742.94	607892.62	581264.7	647413.14	183984.26	362462.78	444513.61	393172.09	185853.04	594995.49	558906.2	211655.67	328991.75	848279.89	494582.66	524930.5	441871.32	910128.76	780784.84	590393.01	907335.36	141175.63	340461.81	177609.8	99450.92	37708.34	164040.66	228499.01	192673.02	410801.39	243638.49	192618.47	97536.19	59652.35	262953.86	130592.79	139824.35	54536.65	429026.62	148993.67
2.09_542.3221m/z	2729789.2	1744203.4	2454596.2	2668273.9	1342738.2	3621350.2	2814217.5	2958568.4	2379756.3	1924374.4	2896250.6	2439429.9	2817008.4	1020507.7	1687163.6	2085856.7	1609363	1008472.8	2046508.4	2274539.6	1119792	1782035.5	3064465.7	2364546.6	2442294.8	1978098.9	3314457.7	3173665.5	2484371.2	3654725.3	349630	1604809.2	1081402	593880.6	224262	936732.9	1155605.8	1086106.2	2013835.6	1263868.2	1039074.6	528667	297974.6	1392898.5	774927.2	779163.1	340132.6	1812218.8	839226.5
2.09_551.3952m/z	311354.48	532646.36	409014.67	526629.31	273355.64	747141.35	258869.42	413975.43	656422.96	647491.77	508786.63	434229.66	438243.27	692007	486380.85	604137.78	184497.23	312144	446021.14	560130.99	214427.04	502427.86	523383.04	490926.01	529487.52	285553.3	737115.37	352635.61	620215.69	657161.09	683081.11	610312.84	468292.96	563632.13	474267.89	824207.61	550448.79	875672.36	592978.9	712238.57	599215.47	628021.35	489396.06	723957.88	534478.01	515505.02	631740.26	559032.15	435102.87
2.09_558.2961m/z	702476.08	455808.92	616555.53	687888.06	306658.65	902978.7	747989.19	796911.56	541342.35	488632.63	731366.86	618030.99	732147.74	237924.65	406476.74	535978.06	411195.66	250802.59	485555.27	559536.38	284496.37	438383.17	777553.13	591006.56	622559.64	503980.83	843667.65	807603.13	619752.42	951029.56	48097.16	422339.19	322809.26	122652.45	24624.4	231620.9	276718.48	275665.97	583835.4	319869.26	246595.35	93562.08	37390.95	346845.43	162800.06	146403.06	48749.69	485664.27	199381.62
2.09_568.3400m/z	12774675	5129193	6799523	6433650	4104390	4228292	8260307	3746494	6639359	6609255	10597645	7480798	8546868	3368031	9340206	5591983	7688707	3255114	8426143	7482587	3854424	4325583	16977701	6522206	6552648	4864048	11612128	6297832	8181440	10074384	2632312	9079516	3944611	2277284	1830261	6408551	9592146	3139236	19526022	10887124	5534020	4081711	3236502	3563766	2077148	4389600	2586803	11807767	2968890
2.09_572.4368m/z	190214.362	323151.78	497130.187	555518.93	140983.566	891191.569	2492.866	5480.875	754033.14	726743.441	599192.166	519114.132	546128.622	858735.664	598703.854	731965.756	93582.376	213629.554	551186.884	642260.154	79767.423	570001.933	597717.401	5794.389	5079.767	2831.158	711986.138	3598.081	609132.198	634344.59	713835.772	757999.569	495330.401	555808.637	501142.496	983020.222	949201.089	1024884.375	727393.675	996616.434	751903.211	670622.4	629260.092	725509.215	618773.188	603255.922	702114.497	667350.988	482917.898
2.09_590.3229m/z	228015.33	117169.11	143430.16	139877.41	113411.16	35142.21	146672.9	67450.94	87387.83	143495.84	235845.67	116061.02	142085.04	72427.73	187439.08	101020.68	140028.61	75417.9	106595.05	113907.39	86489.13	85695.87	251181.11	130681.08	126592.63	87948.97	153219.65	88646.01	132974.37	157956.39	67475.88	210130.24	114211.29	59215.12	44992.25	177636.14	220331.39	76820.68	477602.34	252351.22	130801.97	110999.52	83713.68	78427.67	49629.25	119841.23	63394.41	228241.42	64809.65
2.09_806.5838m/z	488794.34	893956.81	918943.68	1087673.44	390665.52	1782419.73	172152.14	313447.7	1450753.62	1398067.89	1161700.15	941459.14	1005930.82	1653862.96	1104175.64	1357481.96	256952.06	517257.25	996035.06	1235496.48	278270	1112191.65	1123789.83	380257.04	420344.42	203174.32	1430551.85	227774.48	1209172.36	1264534.43	1474722.25	1443143.54	996024.45	1166426.04	1012052.24	1859711.09	1402536.29	1961125.21	1384958.42	1741418.81	1435323.16	1402601.7	1138550.11	1421462.2	1166687.7	1146393.14	1348510.5	1208889.7	943044.03
2.09_997.6250m/z	346051.4679	160403.6982	186705.458	215556.581	100414.2088	706878.5246	642502.8593	646385.1935	302486.8879	202115.7661	273326.7434	262351.5504	185263.9941	51140.3978	62489.5606	201180.5726	213620.7143	95023.0683	334088.9711	274515.099	148183.6366	145266.7927	595599.6837	192418.3567	311939.6451	401533.3747	791811.5669	483226.4643	189204.5263	1005156.753	183.5706	135554.935	61780.4708	11644.2811	183.5706	74923.7561	74570.288	161360.9943	311393.029	79943.5706	174790.0285	1112.1396	183.5706	106467.8524	17626.8875	10477.2888	1027.8243	234184.476	37321.9939
2.10_1069.6388n	3056367.136	539790.7516	680836.0689	624160.3956	120956.8258	949345.0099	1809361.871	419172.5659	833277.3999	601754.1138	1394626.485	2068387.983	2761651.245	158081.2858	1879457.399	1060697.356	1922343.343	372601.1688	3024338.233	2135844.536	464007.9924	530558.3072	6622845.412	956767.6345	1483040.192	752997.755	4461020.204	1971459.929	2161311.552	2679937.123	1098.0974	805102.7606	157761.1641	4361.7072	995.353	207915.7622	723033.5777	135741.2627	2242894.196	747274.7572	103958.0517	33365.4384	12761.1301	179557.4444	72254.5012	57335.0923	4396.8877	2240130.227	104002.5679
2.10_668.4691m/z	279187.33	438749.94	306513.81	379840.76	266649.13	524007.33	244779.62	436020.68	456252.79	475108.85	342819.6	297736.98	293754.77	475205.19	300136.89	392092.96	141022.29	251117.53	276329.61	393590.11	211508.18	314555.43	350358.23	640454.67	627450.25	333791.25	471925.98	381107.48	474113.77	486138.01	599046.04	427826.16	388099.01	460598.64	374468.36	641164.39	411127.33	726673.86	421376.93	480970.48	376963.53	447819.54	350068.82	598522.75	410041.92	359112.86	495305.07	366268.68	343266.04
2.10_668.9699m/z	158454.69	244816.02	180846.91	215047.65	149652.1	294564.85	120309.4	211982.41	262917.95	255683.43	185199.25	183156.5	150924.95	280876.59	179128.79	229735.19	86094.01	142554.56	147357.27	220267.1	116817.18	187356.17	198451.62	320577.45	309881.86	172822.09	306962.91	172353.67	248428.44	258305.49	348358.8	245988	218443.22	267805.8	215609.7	386648.01	224867.8	429945.46	251054.18	270166.03	222040.3	252696.21	199562.33	350892.67	239965.52	211455.98	291298.06	207531.97	198622.18
2.11_1021.6247m/z	282650.7951	171372.165	116357.3128	108363.1834	84271.4316	247224.3676	496133.7732	225466.1221	224548.1499	151392.1061	227915.7061	220820.6254	141420.2664	46183.8001	89682.5593	152923.6293	158247.0882	96392.6647	243109.5807	135267.2512	89319.0578	120125.6166	335704.8352	88233.4739	201420.1738	168985.7498	666414.6199	307791.7467	215765.7679	560870.7763	5379.2349	196576.2744	118639.6607	36927.6235	945.0522	100590.6352	110911.5901	190629.0353	601756.1044	167446.6204	163679.7272	25697.2744	5737.9866	101082.717	17584.8181	32664.7581	12027.159	323169.522	53695.1095
2.11_1063.6718m/z	5.58E+06	1.31E+06	1.72E+06	1.36E+06	3.36E+05	3.42E+06	4.48E+06	1.39E+06	2.30E+06	1.49E+06	3.14E+06	4.69E+06	5.78E+06	2.72E+05	2.95E+06	2.42E+06	3.08E+06	8.01E+05	6.43E+06	3.49E+06	9.99E+05	1.30E+06	9.55E+06	2.08E+06	3.92E+06	2.36E+06	1.14E+07	6.02E+06	5.63E+06	6.33E+06	5.89E+03	1.16E+06	3.65E+05	3.41E+04	2.11E+03	3.15E+05	1.34E+06	3.56E+05	2.52E+06	1.27E+06	1.48E+05	4.95E+04	1.58E+04	2.66E+05	2.01E+05	7.04E+04	1.83E+04	2.59E+06	2.52E+05
2.11_529.3825m/z	307395.9534	521410.8945	462442.8684	537985.5105	267568.9741	815339.1594	202801.6624	326685.9178	709743.8345	695446.2549	573401.7794	447644.759	505416.2077	746001.9069	525983.504	640529.1776	184012.764	315419.9717	486932.0895	591261.6342	218477.8968	548389.3197	539927.7089	409509.9855	442101.1139	238434.8929	760895.1627	300674.4935	670527.6829	715956.9052	702675.5159	645172.7958	496059.6298	583500.396	505484.6684	847189.8028	589273.9949	920995.9683	620267.0344	762104.2704	648496.3576	667011.2067	524741.1972	748155.6439	564152.0706	553728.1838	650227.8682	560622.8767	465885.4022
2.12_228.2686m/z	132615	200283.2	243230.3	217950.3	238476.7	209385.2	158624.5	197518.5	211218.4	222896.6	258294.5	274673.3	233582.7	173139.8	191357.2	162266.6	117498.4	146530	173829	170792.7	135834.6	210005.7	188049.5	124311.9	109683.3	121740.8	138860.7	138430.6	132826.6	143238.1	170589.3	182408.3	202343	181847.9	229475.9	181247.1	176020.4	146345.7	201734.9	175006	190704.1	204804.1	240383.4	237553.2	209688.4	203271.8	193836	207459.3	192773.1
2.12_502.2934m/z	1432164.9	1156855.2	1247756	750528	953887.2	1163295.3	2185572.2	1117604.2	1414742	1204376	1359244.1	1378739.4	922377.5	591265.2	978252.9	941848.5	744784.9	633423	992623.9	715681.6	716201.8	1038428.5	1315878.8	663636.1	957089.8	1094808.7	2592861.6	1349063.6	1364094.2	2104217.9	629061.8	1606123.4	1158395.7	844792.9	586332.6	989693.7	1065220.2	1637762	3844455.5	1203306.1	1789150.7	824372	520820.3	1099406.9	492168.4	569709.5	527708.3	1730692.9	819031.9
2.12_529.8835m/z	160824.62	256917.48	210620.73	258833.12	126704.51	392318	100583.8	160525.86	354035.59	330989.55	256322.85	224798.64	260056.13	378916.2	256071.93	302497.19	85172.8	155057.07	232704.06	299072.7	102835.22	267861.14	280909.38	206001.09	217253.05	120392.27	355070.53	147410.87	321209.87	342637.03	348075.83	335129.6	245269.6	287780.19	249784.81	447745.76	285152.49	449571.76	300793.98	386358.67	324592.4	340790.87	252150.68	372514.31	288172.28	268451.91	332129.22	270866.36	238006.44
2.13_1015.6721m/z	3475220.712	1224507.741	1341502.398	1193472.474	322593.0621	5277279.747	3879067.2	2723611.053	2706101.725	1567012.311	3719715.751	2015201.725	2177630.97	339678.3537	1534571.988	1883434.336	1776560.618	564719.8619	5290301.351	2347761.633	954284.6226	948161.9901	6235048.722	2771658.705	4595285.998	3164218.358	9751879.189	6163386.554	4122102.575	8937080.424	3243.5	437621.689	288679.4756	23924.0497	136.632	388027.6616	1660638.826	311348.9207	572515.4475	1250336.067	167742.3721	31616.6343	2151.1164	186670.319	140226.5564	96767.2259	3450.695	796840.5195	170764.3005
2.13_1040.7291m/z	873967.9	487857.5	478276.9	650776.3	175180.5	1644153.9	738517.6	590333.6	860561.6	679367.9	733478	840132.6	981104.7	722248.5	539235.4	797041.6	527625.8	269358.5	1300619.1	1231939.4	236525	500571	2039484.2	646527	805463	471619.5	1854704.2	1313711.9	1000497.1	1687617.9	681920.8	665087.6	440279.5	547648.8	456672.8	862734.6	552824.8	927158.2	693391.9	698579.7	588948.5	649448.5	455174.6	679465.8	519523.8	497046	599717.7	793563.3	389187.8
2.13_544.3401m/z	33556484	20347065	25156925	15077643	13343619	17065085	31455839	12803331	23623867	23912183	30940849	36537505	39363841	8062359	35744307	18653818	18118676	12333132	28088878	17681448	12113397	19309720	39075536	15944575	27964473	21551068	54957776	29258425	41418997	29266634	5654334	17115278	15539351	5605992	4552392	10815988	24820909	10412369	31348427	23242711	8107981	9825193	8738250	6713064	10468645	7411220	5803422	19858668	11127967
2.13_566.3222m/z	628138.6	529737.87	595076.97	377527.36	367526.78	291596.89	645025.95	294016.14	444373.55	586617.19	690130.65	735403.57	867872.34	214278.38	763929.97	391922.3	380554.63	320204.07	442835.51	341975.24	290065.25	484558.71	700532.75	336411.31	615791.47	433390.09	897263.4	538324.46	792694.36	557210.46	143123.19	384451.77	459789.83	159276.35	129561.05	298780.83	572874.94	281461.5	765503.83	540322.07	198776.63	275759.41	260473.95	166439.89	292104.29	206892.25	159751.67	402466.71	278361.75
2.14_646.4554m/z	320194.8038	514783.0319	393185.7531	469536.9847	301863.5441	665331.8475	233369.7667	405540.0426	618466.3562	597212.7666	469250.3361	432183.5217	414696.7278	630775.4919	443243.869	553029.7499	193210.1168	288607.2564	368590.3212	510652.3213	229788.0209	442509.7326	428931.6334	543862.0909	569369.8864	298886.3649	618407.6268	374803.1074	580585.0469	635599.6117	698607.9642	543198.0244	476932.757	577154.3755	469292.7598	800319.1811	487723.4293	889409.4405	523081.4894	619573.1965	521041.9225	570228.6034	486359.5692	757101.3684	545989.8783	508513.0241	648652.024	476626.5803	458248.0656
2.14_646.9578m/z	205724.9	310138.99	225846.75	288332.76	176879.13	382431.7	170515.67	259376.89	350946.3	343679.94	247519.24	228245.5	224503.95	356768.86	244166.79	276146.14	111739.3	176655.37	216319.07	287142.19	137586.33	234991.8	263735.31	373367.17	370139.49	197472.84	355379.77	230907.65	321124.73	356817.3	417219.95	307369.72	278239.51	348120.51	283914.28	488511.17	295937.94	522887.87	310133.88	356210.1	275262.1	336112.29	252175.58	429240.76	304214.64	279248.75	370789.04	266922.86	242404.24
2.14_762.5574m/z	579302.05	958618.84	1108005.59	1311069.77	426229.9	2089630.59	118114.68	246872.3	1736047.32	1669744.01	1369668.15	1142537.37	1220348.83	1861267.45	1340429.93	1612878.02	289185.21	594174.04	1201586.66	1474500.56	283214.5	1317611.44	1378294.17	292473.5	328582.74	148228.33	1653322.34	151020.56	1454415.81	1545749.73	1691512.97	1700061.04	1182376.85	1370735	1187867.36	2247779	1857699.36	2311554.61	1646316.46	2119454.3	1688462.78	1634911.15	1401802.38	1693511.74	1380379.81	1375151.31	1569331.06	1462422.46	1108584.24
2.15_507.8713m/z	138671.13	216939.72	194874.25	241585.7	111637.27	365380.97	76335.14	118387.91	320270.63	296947.52	253574.59	209476.33	220205.03	334198.05	241647.02	302312.99	77007.78	139546.02	213636.93	263678.94	86758.45	249644.22	249412.42	141974.09	152383.3	87870.7	318785.21	108764.15	297778.07	321458.62	328997.25	299186.83	222139.8	264407.57	228265.9	387887.05	255644.64	414457.26	286276.85	346089.27	293061.15	317783.59	236604.74	327699.44	264052.22	257818.76	296276.8	259237.46	219768.97
2.16_496.3402m/z	37865650	30679216	35303391	24383404	21771641	46029280	44900573	39145129	42949786	40383416	59395588	35172197	34152240	19441181	39028650	27912611	20784200	18435213	40924104	27259931	20722848	29323892	55017901	36581374	52411738	47326623	76355609	49184256	49014488	70340897	7095072	13255400	20213738	8541329	6140413	22225341	51283763	15195294	13807169	41152322	13779239	10749192	8316220	13046721	14536575	16495536	6388879	15104382	14605939
2.16_499.3489m/z	194983.23	185174.98	175003.63	134090.97	125148.44	248611.81	223076.41	225754.23	233742.84	220741.78	292266.59	183327.74	167075.27	120504.1	193754.58	149402.44	103270.03	107310.28	209311.41	146691.61	117250.55	152150.82	278538.02	233989.99	310573.37	264384.75	401504.22	267759.02	256438.79	366333.77	75961.24	83053.92	117010.08	69023.66	49556.12	147968.05	278999.98	116608.53	74172.13	229242.31	86956.28	67422.21	55560.87	96384.13	91866.68	100042.46	58349.78	83003.59	86634.19
2.16_507.3696m/z	260321.931	447128.3488	435713.1312	489845.8383	229502.9439	801574.5561	177945.4897	266089.9556	655665.8429	653093.5226	530415.5422	431664.0611	471585.3149	741667.4149	503412.2433	637638.077	159387.6519	286661.8183	443136.9608	558440.8048	189426.5556	544457.7505	530164.1988	325848.7962	368081.4556	199535.4264	712793.7338	245769.3084	634195.1536	646331.8208	684928.9849	625322.9691	487620.9823	559139.9962	483546.7769	843138.0183	566083.0049	876452.8783	618512.1493	766589.8282	653608.2888	681950.5506	527560.6305	701287.3941	570444.2739	557285.4584	629874.6233	574122.4283	451217.5044
2.16_992.6759m/z	550025.7941	377623.1332	286103.0746	136988.8085	87362.7484	780648.9794	802355.0624	504767.9609	537633.8444	526360.425	1064737.921	509294.6913	536843.5229	154521.8279	775122.365	388540.1162	355129.1581	242557.5708	1314926.663	489094.4063	296200.907	339310.8726	1868156.649	614277.5417	1500179.579	1088482.38	2668468.136	1242452.742	1000194.408	2275768.988	876.4729	37963.3256	102375.1632	1690.8126	151.605	159068.4937	1173140.808	67606.0659	34334.868	627056.8549	19284.7473	8266.7191	2135.7403	27176.8603	57474.78	50154.3719	1888.7463	76751.715	51088.7804
2.17_518.3223m/z	671580.2	774501.1	803493.5	617772.1	578855.9	918383.2	898515.3	947069.6	898929.3	939010.2	1288746.7	664458.2	741917.1	489811.8	761794.9	604727.6	449331.9	458181.4	659475.2	577119.4	466778.3	710034.3	1059429.5	765049.8	1086405.2	906366.7	1303418.1	918545.6	868992.1	1415386.6	193020.5	280049.4	586897.4	249079	173226.5	602528.2	1127895.9	392711.1	325391.3	912348.3	322356.6	295884.7	245492.8	306743.4	401548.5	479381.8	180030	290422.9	342971.4
2.17_528.4112m/z	1.07E+05	1.96E+05	2.95E+05	3.25E+05	8.24E+04	5.71E+05	5.44E-02	5.44E-02	4.35E+05	4.37E+05	3.60E+05	3.10E+05	3.39E+05	5.16E+05	3.65E+05	4.47E+05	5.25E+04	1.15E+05	3.35E+05	4.06E+05	4.37E+04	3.59E+05	3.58E+05	5.44E-02	5.44E-02	2.72E-01	4.24E+05	5.44E-02	3.87E+05	4.04E+05	4.39E+05	4.26E+05	3.05E+05	3.49E+05	3.09E+05	5.96E+05	5.87E+05	6.11E+05	4.08E+05	6.14E+05	4.50E+05	4.13E+05	3.96E+05	4.33E+05	3.75E+05	3.75E+05	4.18E+05	3.89E+05	2.89E+05
2.17_996.7040m/z	252682.14	573999	472421.33	651834.47	236008.45	986933.79	102781.46	211349.48	815506.75	857737.6	618159.34	532505.14	510422.33	951951.48	569491.94	748804.66	124175.08	310847.63	515355.63	669381.8	157242.52	600594.32	545817.02	259040.03	262504.84	113189.91	651195.48	125850.97	656800.98	623920.09	939131.91	812141.8	619585.2	737647.98	650092.79	1092279.13	707435.16	1183500.91	727655.83	931831.18	792367.9	870599.57	670730.6	896950.51	709785.15	676400.7	814786.41	668627.66	522434.76
2.18_624.4422m/z	435909.24	660938.82	486910.47	604488.69	373902.89	856638.66	342872.64	569061.07	759222.35	764546.15	592233.84	487422.3	472621.26	792965.39	558754.13	670428.37	251790.9	376731.19	467618.49	639507.19	293785.96	549002.19	596459.77	713012.38	800428.45	417000.35	803017.04	501254.16	727092.52	753561.28	886298.91	683367.32	569787.14	705114.72	588300.13	1023544.57	631629.13	1088090.93	714638.55	745687.01	644937.46	748516.47	575185.21	900763.33	636620.31	622165.24	774881.36	600505.36	548456.08
2.18_624.9440m/z	199081.77	357512.8	245332.79	324450.65	193579.48	457542.9	171431.76	281098.44	415431.74	401807.93	304761.65	258268.99	245235.29	415085.95	279366.38	370998.69	118649.71	209802.41	248995.28	333118.27	153950.37	278453.88	302818.11	361164.47	392396.54	212164.25	427426.18	242231.83	386991.74	385078.9	488080.77	369324.81	324617.81	397661.44	343068.37	564091.85	353901.57	604413.22	372703	422086.15	358281	417192.01	304632.36	496294.52	359614.94	325281.05	434956.35	315341.03	298548.97
2.19_357.3264m/z	25649.76	28865.8	46314.59	43598.87	49626.3	31423.17	30047.22	30579.08	32729.72	36660.26	40040.84	435843.54	422430.78	250259.41	348158.9	271016.07	255382.73	253271.36	323433.37	348980.56	220471.73	369952.48	372868.6	28313.83	26312.34	25949.05	22830.32	26348.86	24608.55	22816.13	36124.72	31719.42	39067.19	39867.57	46456.33	30848.32	30511.19	28023.62	32937.69	32783.78	36875.2	45911.74	405614.99	343899.4	308283.52	391782.14	335177.53	374583.08	336119.28
2.19_399.2168m/z	21155.83	23328.85	37449.07	38767.49	45404.16	25462.19	28174.01	29342.05	24634.93	30192.66	30302.35	329234.5	314256.32	223881.43	277926.97	216157.25	199833.78	210775.26	233435.34	256600.13	182474.41	302202.11	248617.42	33164.57	28376.81	29447.52	22673.11	22239.6	25615.3	25826.94	40486.63	28422.83	38566.91	47006.13	60710.58	26553.03	28277.19	32197.37	43645.37	30342.41	35331.94	53848.22	399722.45	326365.53	279075.42	368519.64	334055.17	330661.75	311165.75
2.20_341.2435m/z	137595.8	96193.61	70860.73	78862.03	65227.94	67187.61	84786.01	74533.38	144762.99	322136.1	165612.53	66176.07	103657.06	71641.93	43536.72	66503.9	158503.62	57811.31	47709.92	42226.61	43502.2	72640.65	56742.91	61004.24	66812.09	60546.61	77047.48	65500.8	71328.24	91991.74	1090260.92	108974.87	102911.16	70889.22	106889	91835.07	97198.93	78813.56	109525.52	75958.32	97071.78	300170.07	300501.9	60651.97	68870.64	307440.4	117764.26	54425.49	51547.22
2.20_444.2746m/z	43557.5	44550.74	79058.54	74944.96	86298.84	46121.09	64336.16	61290.57	56846.1	61064.3	67553.23	505069.28	484479.79	350204.61	420240.65	357244.05	284420.76	325067.74	302654.84	364501.25	262494.35	451058.43	350432.31	60637.7	50835.63	65486.66	42511.76	50498.29	48558.76	46384.47	56151.57	46856.98	64789.17	79457.58	92478.05	51025.19	51247	59492.42	77095.26	58279.01	68700.49	93066.52	593779.06	491928.08	418199.96	559796.65	501874.59	478110.59	464213.22
2.20_485.3563m/z	214787.6712	370649.0023	349923.2889	441002.2164	174447.7274	679196.283	117809.5313	191020.4863	560330.7514	582267.2702	441374.8408	379705.9754	403144.0769	641520.7836	436158.1997	535822.6277	120290.258	225159.7436	411129.576	501067.7525	138732.6594	463158.8306	446938.3567	235577.3372	232630.2881	131974.1434	596585.8428	163035.4715	523013.4855	553245.3674	611327.9643	523429.6694	406146.795	473279.3935	419431.0974	732192.461	491741.2207	775253.5002	514905.1565	656430.0677	551523.5471	563858.617	444804.6177	614956.3994	474476.0144	479807.8161	562872.2723	485913.1522	389826.2943
2.20_485.8581m/z	99210.648	160251.41	162113.253	190029.351	78996.336	288340.657	47270.863	85049.711	241793.486	251298.682	197902.955	164432.648	184949.337	291464.179	195695.632	259353.209	48410.925	103277.414	175722.665	226171.643	61953.555	201430.732	197233.749	101217.685	115221.488	50833.564	262377.217	70691.252	248078.823	240787.52	268367.657	242192.297	179663.004	214603.308	193223.357	318898.182	209871.002	342308.438	227388.625	285920.419	242591.466	268325.991	204472.86	267666.368	215953.514	218174.394	243873.975	222421.943	170147.697
2.20_508.3403m/z	560267.33	382556.99	393765.43	364640.68	250144.49	481007.39	533665.54	422844.72	721818.16	395654.21	475112.63	435391.84	423570.87	207031.17	416825.45	377902.67	335981.02	205633.43	479881.42	363735.81	228122.7	293357.88	1055197.11	547841.38	368229.22	551278.46	696736.85	607553.96	720988.63	522394.02	41104.24	164070.89	113475.56	76469.79	25796.89	95823.63	554926.65	89067.36	130149.19	154875.44	108396.03	70102.14	37828.36	82533.89	78560.27	138309.33	36463.67	175987.59	86309.17
2.20_718.5313m/z	398097.09	717455.31	940525.83	1092602.68	310779.34	1733867.26	58165.87	120335.21	1449081.51	1407572.43	1159153.93	1020349.6	1115025.44	1607310.91	1156561.79	1402982.88	208203.97	468026.64	1073849.54	1295764.16	182910.36	1146653.43	1162070.57	132096.17	139990.08	64224.01	1389872.64	74106.07	1212655.77	1301680.81	1507767.93	1444381.56	1040788.61	1196519.72	1063934.84	1979098.57	1766274.51	2054984.93	1372662.82	1853379.82	1458003.71	1417127.37	1281284.08	1463288.61	1217642.48	1208078.8	1426348.68	1264702.32	959459.44
2.21_397.2700m/z	420452.79	240364.03	76488.15	128121.57	97448.31	126544.69	183195.35	124765.17	280477.98	1284838.65	443908.37	74392.05	235323.49	194512.5	38070.78	125093.93	593574.2	165060.15	48369.97	55602.25	33257.3	83974.96	50075.53	53483.67	81481.58	73037.19	84379.87	103951.15	66560.42	123582.74	4983125.57	279140.22	257670.97	111528.85	272188.97	253596.49	182707.31	167586.17	190606.14	141108.86	93456.04	1185433.1	1188232.77	89710.85	144690.62	1239181.24	321112.58	89382.2	76712.11
2.22_242.2841m/z	279194.4	358902.6	469467.5	413983.5	443905	396000.1	341340.5	392467.9	421489.6	424392.9	513033.4	664007.9	566609.1	357080.8	489924.7	452705.4	355833.6	380614.9	501980.1	488660	360519.7	536729.2	530485.9	282719.7	263587.8	282193.1	326055.2	309427.3	311630.6	281356.3	326483.9	353546.1	398641.3	365918.9	483396.8	324474.1	349150.3	273901.2	362589.4	333403.1	349498.3	398746.3	643909.6	499960.3	521242.8	475119.5	518522.9	568799.9	477542.9
2.22_602.9313m/z	219827.16	343974.81	328890.28	399173.71	188136.99	541693.89	147045.83	241029.28	459189.35	460113.42	354866.75	291555.38	300485.22	531816.52	320997.05	426651.46	104621.47	205359.81	302752.03	376146.27	141540.8	338313.26	337289.97	316898.87	330615.41	184425.38	474327.73	210076.07	416530.56	425706.13	559615.99	448506.37	372711.25	446947.78	391079.28	638962.54	395462.81	674300.44	433267.9	501770.37	433050.91	492701.95	384117.61	567883.01	407100.85	406012.05	503806.64	374369.18	346692.16
2.22_741.5154m/z	189525.1827	336098.4987	161513.8586	199851.8524	206783.1275	266412.3174	196548.7602	350112.059	225580.0713	243955.8404	167316.9408	177424.775	145954.8246	248028.0444	165076.9615	179072.1965	88110.35229	177179.8267	132185.4935	191581.4898	156630.7938	159107.0908	156716.7178	596873.0777	548951.8697	302673.2891	237749.5606	321383.0519	249103.5199	255281.5103	386722.1815	228171.4783	214398.0938	308541.5878	244299.6646	377164.5158	188930.0276	434528.3128	235001.9093	249135.8201	201078.3265	245783.3312	188549.239	390456.5176	246636.0216	187196.2495	303015.1396	197705.6393	203895.9701
2.22_742.0175m/z	94357.77	166661.9	86725.96	141744.32	100618.23	156913.1	70553.36	139275.47	137783.22	165971.8	96658.14	100418.76	93879.43	163319.07	96611.22	131640.93	63288.69	90027.89	69898.58	128690.01	72670.26	98487.73	91451.55	225495.91	233064.04	120776.21	163668.73	125375.01	156469.49	146847.42	231253.87	132332.24	124396.85	175461.62	140945.96	229079.83	109905.49	284640.65	121530.85	145651.56	123342.95	144964.47	131160.06	223086.09	160704.02	125193.14	185442.37	112116.62	130980.56
2.22_952.6778m/z	330268.2	680513.6	609434.3	809942.1	279686.3	1256462.3	100336.5	218807.7	1078767.7	1022802.4	808662.6	665153	730449.7	1218274.3	772550.5	1019562.8	153119.9	398673.4	660437	893760.1	183121.4	813947.8	810684.3	255250.4	284128.7	122885.5	1005422.6	129742.8	858538.7	926129.4	1184272.1	1051287.6	766003.3	947776.2	837382.4	1436807.5	915675	1502229.8	955526.8	1189800.4	1086407.1	1143374.5	866863.5	1151955.8	909398.2	869961.9	1058856.7	859661.3	697479.6
2.23_290.2841m/z	1725912	1686394	2391009	2234937	2228534	2090986	2191930	2060177	2302842	2222206	2588657	9978867	9299444	6249054	8574226	7688385	6648653	6616285	8787302	8333048	6255740	9372646	9573497	2173137	2311876	2273568	2719937	2200066	2361311	2684597	1703071	1691727	2029411	2142207	2407750	1665642	2145457	1751969	2381127	2102386	2133939	2340893	9974578	8023270	7506893	9303327	8562982	9594889	8716041
2.23_602.4286m/z	553565.36	908577.13	628755.4	736709.29	491812.67	1099604.12	485678.17	835385.37	935864.37	963968.66	717275.75	618110.77	663124.33	1003865.69	669735.89	839685.88	332168.19	519464.29	581051.65	799671.23	442536.1	684523.91	726260.78	1180930.71	1168233.55	703579.5	920026.14	725057.68	874367.41	954298.07	1136443.36	847446.46	727159.46	887314.08	766031.92	1297371.83	798281.92	1347123.13	855768.05	1020757.03	862537.05	965508.23	737222.01	1115614.18	863295.42	808806.33	1002267.68	758717.57	715795.13
2.24_1186.8257m/z	54636.381	129418.773	100445.016	136725.13	47882.839	225490.445	19935.491	45724.257	176900.837	211442.612	131290.402	101573.77	112236.142	248776.454	112723.732	162423.733	16066.515	69240.929	85674.29	159673.228	24154.63	131837.097	116272.582	68593.326	62633.155	15048.559	154377.2	20816.94	132804.402	137838.848	297379.111	189803.466	154653.766	212217.895	170232.117	307597.8	151992.215	372203.043	190357.466	193868.909	199367.201	218798.537	182873.513	299462.547	169835.484	188813.398	254153.841	151661.39	132449.194
2.25_484.3849m/z	48620.39721	75541.91554	118113.9294	129303.5735	29863.368	209917.1458	28.92041	28.92041	176270.8422	167846.2317	137264.0798	120930.82	144098.242	215315.4798	153445.3478	190504.4668	22430.37758	55534.98496	136647.2139	163161.6601	17642.53592	151527.7999	152055.9083	28.92041	28.92041	28.92041	173916.3993	28.92041	147766.7775	151302.7902	178704.6888	173635.1583	118409.6927	136672.6192	125699.4216	231672.6579	217974.9171	247273.6986	169422.8479	226433.3572	179224.6132	175848.7431	153621.3058	184738.2775	158061.9065	165860.6209	184151.1231	161800.1306	118334.6275
2.25_719.5035m/z	298585.94	530816.92	269542.27	321629.56	336859.18	445053.21	314325.76	548322.31	389087.55	432367.25	275593.56	282068.7	261815.89	448526.78	255486.9	371128.48	178378.38	277546.44	197131.38	334510.96	256855.22	288861.03	267851.53	834189.94	809045.57	425109.4	393050.77	461900.8	429194.19	396381.97	645900.66	437154.14	398150.54	518737.35	405253.65	693422.15	316936.37	753995.87	418945.05	422203.19	377449.45	447469.13	362399.86	631354.32	396542.37	381072.24	513099.56	353276.88	341353.07
2.26_1142.7991m/z	82579.257	204067.621	129941.678	233611.813	69141.456	387451.423	32485.108	80406.088	308961.738	312312.638	159745.122	178725.312	190344.454	370645.966	211798.85	277061.983	51629.374	122617.794	188444.247	278796.476	53095.451	187332.973	222408.931	127284.719	117863.424	42337.313	210148.756	52906.842	224834.617	212049.591	496206.076	334965.347	235342.79	346588.321	315129.289	490238.389	225449.354	594785.729	305140.876	302427.552	300089.456	400722.259	310107.008	471355.037	301166.37	245462.835	405846.323	285080.506	210332.708
2.26_720.0044m/z	143765.76	242456.21	142687.58	185405.8	150362.57	234017.58	137560.22	241402.05	217195.21	224139.04	139483.57	154756.71	143838.18	266264.69	143974.78	210906.64	77080.74	149030.98	139479.77	205685.33	121781.78	152777.56	151460.79	371428.9	360632.45	201646.73	198093.56	227750.15	227210.2	227719.76	344349.42	217590.2	208017.23	286457.16	224206.24	373884.22	191629.04	403311.16	225517.65	214805.37	200565.66	246715.39	196725	333902.41	233916.89	186812.57	288531.23	201785.39	195069.78
2.26_908.6516m/z	360403.61	743578.3	765707.52	1033981.35	275021.72	1615309.73	100104.74	195674.93	1285111.14	1298828.19	997434.33	891292.66	897027.2	1556481.72	933131.31	1291418.22	167658.75	439946.74	856995.08	1095024.24	169097.79	948256.3	941214.53	230553.86	255370.91	123082.05	1263502.43	156167.48	1035643.57	1079408.39	1488507.34	1298483.73	933688.71	1162789.22	1004613.41	1844910.75	1157890.5	1865059.16	1254086.57	1524954.3	1350940.25	1416923.32	1058518.63	1386745.23	1111497.87	1102729.04	1327374.24	1085668.86	892078.71
2.28_399.3583m/z	223367.42	128792.22	149734.75	169068.31	208878.19	570241.42	154323.21	225135.56	382107.48	112542.21	122618.62	72816.91	124904.85	95813.97	74072.78	64823.12	81584.48	63900.81	143624.3	154110.58	17573.9	139331.25	72758.65	159229.64	82352.95	372131.69	137237.33	305707.42	402973.53	102167.99	165039.18	192207.89	124219.65	107513.88	187325.86	156007.29	167262.69	95726.45	153321.75	225134.29	384042.26	123359.04	138578.97	118003.2	92798.79	160550.53	140716.31	164665.13	186306.58
2.28_814.5625m/z	118517.244	205864.167	52548.254	98871.083	125584.987	101008.785	121578.471	252746.48	75527.248	106649.208	53954.472	48760.747	53496.577	112943.986	38135.498	54903.384	57584.303	92823.87	29952.913	88750.165	107267.114	42593.706	33897.234	483884.69	451865.691	239087.854	76877.683	235374.183	108976.597	79447.563	241903.57	114365.438	102489.805	187009.821	143810.575	195000.736	60053.027	259655.226	112220.456	95849.001	83685.437	111369.803	82210.404	181474.965	103866.986	60467.268	165833.641	78366.558	80686.202
2.29_463.3428m/z	161605.0418	268364.2168	293243.5417	337267.8157	111998.2515	528556.6821	59327.2272	92502.2842	450811.679	446517.3687	363341.7302	294360.4322	311790.7251	519614.8465	335542.0136	447788.2148	75822.787	173473.6696	327538.7721	391355.8627	89942.3413	374249.8335	326528.4902	110369.8369	131575.6457	67890.7899	467268.2123	88362.3976	415646.2156	423197.4447	462351.5113	414692.0741	335256.8283	379714.7291	336026.5437	568909.2142	404540.2186	608697.5785	406044.061	504265.7486	472569.4059	478422.9979	356783.3379	471171.4291	394472.5732	361381.1974	438275.3517	383461.9511	307643.8113
2.29_674.5049m/z	298795.168	518187.958	701864.615	875503.259	213671.426	1358456.5	19035.446	35933.158	1095352.64	1097741.189	913381.806	756172.831	838404.322	1294894.415	910869.271	1071842.346	139647.372	344159.189	821261.742	965365.308	117723.167	900947.295	885423.839	42481.53	43731.147	21337.869	1099770.893	23777.348	932268.542	973623.905	1189074.517	1105963.071	811074.203	950811.369	834449.378	1604576.706	1432423.052	1635453.891	1076408.639	1485303.588	1168077.585	1113714.027	1024404.071	1164273.123	1000181.63	961835.63	1146976.626	1004999.721	772698.924
2.30_1098.7722m/z	113991.148	287920.264	347410.916	516963.11	119648.036	720000.698	58353.849	118164.262	568093.523	638541.204	395308.935	256680.237	339408.874	745207.264	347716.28	547149.78	49779.636	187365.675	261721.125	467774.442	63189.645	398601.984	310994.508	141305.506	157681.538	71588.123	434240.532	80606.324	450381.504	334134.585	827031.633	632817.092	439352.456	630523.854	548611.034	999608.348	433328.539	1045476.868	609693.404	696880.936	629375.276	737899.614	457014.952	720865.405	545001.818	453778.464	720535.486	463250.692	411218.211
2.30_463.8448m/z	61793.717	104183.797	117242.483	138307.923	41302.862	233652.868	17418.708	37839.123	190928.193	190004.045	145026.187	103920.755	125791.176	216078.248	132776.144	191950.761	31758.035	65053.955	123389.893	163518.992	31787.527	160341.47	158358.71	42605.642	41133.161	30192.922	184884.042	28189.28	155630.91	163356.887	209843.706	177951.82	131212.954	157879.658	139980.62	247902.837	139589.948	259344.391	171801.442	211622.867	199987.732	205920.935	162459.528	194362.85	172324.256	160592.622	181111.336	163405.352	130573.272
2.30_570.3554m/z	1511110.3	1278019.4	925174.3	766957.2	548960.3	753305.7	1335258.7	661272.7	1420782.1	1407388.3	1110120.7	1020814.5	1692094.1	554899.8	879077.9	1015242.1	911030.7	774269.8	997566.8	830808.8	477372.7	570093.9	1293624.7	876155.4	1045048.7	745618.5	1634637.8	881703.8	1386509	1354051.3	333298.1	1176625.3	586069.4	384156	234898.1	722909.1	1310309.3	453080	1759990.8	772709.2	646391.5	589807.4	355162.7	419559.6	524322.3	550031.8	335031	1294278.5	462712
2.30_580.4164m/z	419539.35	746171.45	627280.48	792096.92	364828.57	1154957.06	284214.46	447399.52	982581.25	1022996.64	789411.77	646168.3	690917.05	1107708.78	723170.17	916590.73	260912.64	425166.44	623801.9	859208	305291.02	778274.33	757867.36	615145.1	637831.1	355114.9	1047461.3	427723.38	955864.91	927281.07	1125795.35	891684.01	734535.04	888819.84	783762.41	1302734.58	848905.62	1379650.13	892834.39	1081655.6	948129.2	1037520.92	744037.52	1116703.7	878160.55	850966.05	1020132.95	798239.4	708837.2
2.30_580.9184m/z	223425.67	400256.57	322044.41	411448.64	197902.62	640126.77	132401.76	223756.75	506014.73	545347.48	411747.9	354256.63	355993.14	581289.85	364836.64	494118.84	122430.26	230068.76	292431.95	450398.5	143297.48	393814.52	365402.4	280847.67	318009.23	181518.38	555678.59	193302.92	473921.84	450118.38	599233.55	503942.27	417582.23	463239.06	417754.99	697117.62	441024.67	746304.06	487482.63	575618.64	503633.55	569149.97	403615.79	605624.43	452213.97	426755.96	536667.97	425355.72	373840.38
2.30_697.4894m/z	406898.27	694618.85	421008.15	546427.16	402733.91	695837.3	383669.26	650796.98	637294.89	633280.04	496167.25	394427.59	405395.17	674417.85	408023.3	586150.58	232373.9	378334.16	335486.11	562985.92	326504.88	413951.86	414444.94	985173.56	999597.68	571044.37	610289.29	612190.16	617105.34	596462.31	868711.8	615655.18	587476.36	701875.58	568251.54	982751.33	528749.02	1061508.18	631011.65	651011.62	606298.06	695125.7	508835.5	864564.04	636797.14	534017.69	732185.44	487882.99	511963.9
2.30_697.9909m/z	219334.59	382836.74	270169.77	324496.42	221958.98	436112.16	209232.65	381986.2	397336.41	401725.66	227666.02	239518.42	223735.72	420102.74	245201.74	328947.88	133252.83	214180.73	191256.99	340102	183693.83	241188.77	251206.93	508817.38	504508.16	273517.3	374708.35	301727.08	377851.43	391666.81	529011.33	336243.2	347488.28	437827.32	356690.51	584400.33	316903.37	671907.88	355490.27	381463.68	351278.22	432075.39	327023.39	535081.82	374190.81	352893.07	457631.99	279762.94	317148.61
2.31_1065.6872m/z	448394.866	421867.586	207339.418	166474.428	67815.086	166118.812	397152.823	141818.916	461796.354	438345.843	245537.01	216394.412	460223.516	102061.852	235999.023	289496.386	279358.494	225822.679	355886.09	197196.084	104807.263	115806.793	419145.284	250071.721	306890.751	224243.265	478590.84	265661.358	412015.671	457081.579	289.781	187494.016	79279.459	1878.56	289.781	150851.728	514598.277	43598.495	221089.745	226597.341	42142.522	12782.732	4968.71	10964.165	82401.034	56722.079	8047.477	247050.747	42238.518
2.31_398.3265m/z	98540.27	160155.79	140665.53	108186.3	223815.4	109993.64	315006.42	225667.82	405212.27	313351.36	604602.71	263798.93	78488.47	178504.71	91755.92	117938.04	57327.71	84273.68	121690.06	91436.98	170467.99	195335.67	166938.78	157280.1	89252.53	124145.9	203502.95	115001.09	125853.78	216482.57	298201	240969.6	272784.99	173003.17	388438.02	296109.2	455619.17	280492.94	82364.19	316601.15	176919.9	372132.02	252439.38	98511.12	96394.47	169512.05	259704.17	205544.51	159925.33
2.31_558.4028m/z	426245.06	737277.76	683609.32	859945.05	365760.95	1307773.25	242478.1	429655.56	1076629.71	1084070.85	895777.34	726168.87	752873.73	1236368.61	786064.75	995575.08	249440.49	450522.63	665415.9	906880.19	299990.74	870304.12	822667.33	527413.48	581918.73	316587.38	1058205.65	330537.11	1048373.68	1053508.32	1159463.4	1009430.69	856266.18	952737.3	807116.97	1434465.24	901241.19	1473144.49	981109.41	1201323.38	992275.95	1149465.61	837972.16	1191400.94	965080.1	933391.08	1056756.69	891264.6	767979.25
2.32_441.3300m/z	86968.911	136971.575	179854.321	198732.465	66805.543	321916	20708.515	24066.196	266147.307	255964.623	252787.061	168070.484	195738.762	328688.869	214347.531	281130.905	42350.858	81487.43	192457.943	255020.241	43203.092	226813.781	223426.248	34537.42	35499.495	25093.706	291678.581	29410.93	270725.51	264117.005	276989.984	258948.224	199061.997	231714.346	223944.847	365785.776	247663.622	394773.495	255850.851	312299.18	289255.229	284790.621	220245.443	288625.531	224470.838	226984.496	267698.515	246405.67	182546.754
2.32_864.6252m/z	472229.39	816162.22	951248.75	1260877.25	327033.24	1987611.16	94288.26	183263.06	1688097.52	1571334.72	1219424.86	1038612.64	1049317.5	1748855.79	1123580.3	1522913.82	189115.68	494556.64	986439.97	1363142.31	200109.51	1192279.55	1120474.64	265381.64	260355.07	126278.19	1458227.01	140883.81	1258316.87	1289570.41	1672467.97	1542134.53	1160360.8	1376487.25	1181992.07	2159033.64	1501190.55	2222434.39	1491261.17	1943938.89	1586474.85	1676448.94	1240410.2	1600182.13	1296039.29	1251362.49	1494152.34	1282915.18	1005484.97
2.33_454.2929m/z	1075945.3	632152.6	593193.4	583236.2	674152.7	613410.6	1271033.2	863283	645449.3	846014.4	876098.6	599311.3	555359.4	400675.4	460410.1	383874.9	589515.5	370042	474460.9	523837	465532.6	615897.9	979678.6	523972.5	757479.1	812582.7	1482752.9	793384.9	706556.9	1482892.8	433849.6	404421.6	572852.3	461152.9	528645.7	1003555.9	1132515.9	834111.8	899801.7	1156018.2	792952.8	643124.7	488631.2	566052.4	585247.8	474920.4	428952.3	398132.1	424413.1
2.33_514.3101n	963198.04	904937.07	1124922.49	813416.6	689423.1	1067861.61	1109265.21	1158444.36	1136003.95	1118811.89	1564031.15	859904.71	937216.84	565349.88	929595.86	612788.29	551209.36	470234.06	775434.6	657035.56	537709.79	818049.7	903737.52	883925.95	1043397.19	968910.61	1279172.88	987440.41	1097962.87	1392174.59	143095.57	325660.24	657718.92	164921.27	93177.94	721441.83	1174622.72	418086.12	287025.51	1080934	351505.88	250148.55	154742.12	302121.13	461413.23	515322.38	142052.09	336267.79	357345.78
2.33_558.9045m/z	227990.35	385482.34	325158.38	432426.82	199091.83	601454.61	102996.88	206703.01	566853.29	557985.73	492205.21	379462.34	385077.55	623172.36	387615.12	520965.94	109211.59	226417.97	355828.98	485182.67	141726.37	427303.3	428146.51	224249.57	279233.8	127407.54	583008.14	159859.25	516881.82	504858.75	592233.06	488395.96	407636.94	499268.21	425597.87	758847.79	451682.23	783159.95	497657.94	549638.56	510473.41	592011.49	431314.7	603344.27	492526.16	467399.34	548654.65	461627.84	396558.14
2.33_675.4770m/z	547537.9943	917802.9571	595388.5521	776013.88	513316.4331	1083048.416	429562.8854	748545.4728	991967.0737	983242.334	760465.822	568555.7666	542108.4674	990063.9764	626649.8653	828466.6214	296980.6013	507166.7766	512534.577	749390.6645	409509.4698	635421.28	637308.2498	1104488.165	1078564.498	580365.2057	956911.6387	640043.3989	913873.4583	802683.9809	1160832.452	859621.889	810581.1385	945216.745	780657.9743	1357515.329	710325.3503	1451092.07	876753.9424	981523.6704	822652.5209	997412.3654	693314.4802	1191055.988	823196.3287	742246.2361	1010303.444	737585.7607	703691.9192
2.33_949.6250m/z	470651.98	213401.43	205132.89	156327.84	203431.35	192912.98	608398.73	330524.09	243410.62	293949.31	294691.77	218799.97	177600.26	110790.32	188612.75	95187.4	259616.43	145277.1	190489.48	213272.07	164660.21	218739.68	391017.5	165377.99	255450.68	344476.76	734400.21	350343.89	284143.8	735326.65	66967.1	104774.54	186482.87	87370.34	74090.82	427037.8	487115.47	319191.31	258563.64	596655.58	253160.79	136602.02	91008.76	167183.83	202826.57	139244.68	93454.49	102550.88	98639.8
2.34_1002.6578m/z	1498229.73	1416446.78	1929383.05	1452930.38	1326702.13	1550242.69	1642337.18	1739228.92	1761778.48	1741230.96	2158144.39	1285811.97	1266815.49	832563.16	1217941.58	1069821.65	789597.39	653985.62	996970.17	969271	799243.61	1272740.89	1307071.72	1353885.88	1391404.58	1340551.47	1665817.97	1393965.87	1503804.43	1705863.01	195040.62	673821.11	1195067.67	280982.31	36148.42	1251126.45	1490605.33	806290.9	525234.45	1557131.49	686397.44	464593.23	229488.62	623392.29	837994.34	898912.08	197956.69	589072.08	650471.14
2.34_1010.6460m/z	617482.6132	574181.1348	737744.7574	394310.2047	410201.3746	578431.7359	662951.1155	609900.2045	551239.13	607508.6242	885209.4178	479255.8866	530919.0126	260293.9995	549626.6487	358441.7174	324673.5351	233803.1623	308312.5124	352691.5008	273059.5044	467467.2006	520778.1984	506228.7373	598357.3287	528780.3829	601531.8548	585925.6919	511687.5013	571167.1455	10768.4531	120489.0913	432864.7086	23703.9821	3437.1318	304290.387	696550.6466	170727.3768	75859.6651	630974.7314	125319.7097	59636.3018	47829.2976	138229.419	246058.8778	260221.4395	34648.3401	198791.9019	208717.0285
2.34_1011.1468m/z	426424.0001	425745.7786	551361.109	356365.2489	325948.762	513299.9568	487880.0625	505716.0179	465502.801	544949.4656	683418.7049	370566.2892	417960.5119	224390.7367	360212.5121	367269.7086	251853.6563	214575.7569	268203.7693	336686.9001	233371.317	411514.3113	347112.2236	359399.8317	525120.5596	501740.04	429662.2123	466611.6327	474058.7401	595296.2987	29467.6194	166904.427	269634.2501	50379.4198	12991.7488	322074.1575	499526.0253	183795.6014	93074.957	483867.5056	155287.5379	54360.9924	34279.0555	120802.3125	231093.0669	242374.4915	29529.651	161065.3124	155926.7931
2.34_1013.6538m/z	8219385.7	7443347.7	9388520.6	6425393.4	5976900.4	9163208.2	8969544.5	9094179.8	9428095.5	9069857	11596280.1	7297932.4	7315506	4274603.8	6980680.2	5636068.7	4268696.1	3564077	5892560	5325398.1	4198644.1	6304438.3	7974211.4	7144364.8	8161851.3	7930905.4	10623649.6	8378475.1	8570491.3	10849230.8	1003893.1	2732408	5504177.9	1366741.1	492249	5825126.7	9256961.2	3678756.9	2457908.1	8576932.3	2955350.8	1949067.2	1267699.2	2764202.6	3946159.3	4116724.1	1103459.6	2867689	3174091.4
2.34_1018.6298m/z	1421891.469	1112605.126	1282766.66	1019191.606	923788.909	1541773.92	1702010.926	1697786.59	1608040.609	1523251.662	2097934.748	1289523.084	1298609.352	787187.43	1344163.939	964083.328	742190.299	654339.866	1102282.3	1032966.779	706460.911	1208017.706	1367045.186	1415150.859	1456114.778	1406033.8	1848312.976	1409009.914	1521167.763	1961383.457	43154.437	365452.552	796869.335	110750.92	5536.09	998678.311	1764240.072	539121.373	286447.2	1566472.644	368547.387	172445.132	101806.226	432286.383	676174.523	623676.135	92584.997	464565.874	477912.225
2.34_1044.5832m/z	411883.39	376905.15	522450.81	502637.82	492650.54	395492.12	410474.53	454248.92	491673.98	461993.56	540766.23	328412.03	308904.58	263403.55	318219.91	300529.97	145368.28	149652.31	99499.38	210858.52	207468.88	331680.64	168374.56	326569.45	192148.99	245087.41	190601.26	220194.99	346316.49	228715.43	133682.83	261085.44	370877.1	175246.23	69670.7	307411.4	312014.25	269810.84	272119.69	312391.57	282135.74	261247.08	156984.84	282395.28	297737.44	323951.24	126270.65	231513.2	263458.69
2.34_1258.3119m/z	768301.5511	629745.4455	637525.442	279358.4996	289023.4965	787523.1354	852663.2084	785033.9317	750269.1244	725241.6637	1332807.256	678001.4166	807624.4525	320024.2342	761856.2396	476821.5727	371055.6482	324709.5202	785913.9392	659502.2192	405044.6788	635695.1031	981939.246	853168.7904	982962.6707	822360.0817	1565240.86	991083.8778	875745.1794	1445855.346	693.2643	37502.0775	250531.4582	7715.0144	693.2643	418010.6393	1099374.898	120483.3441	18882.8197	898844.9739	35268.1189	24446.7662	3466.3213	51832.1844	233570.3627	138496.8434	693.2643	142176.2943	121734.4934
2.34_1258.8138m/z	715609.7994	629767.5245	595144.2322	283173.4951	231558.5774	772411.1792	776658.7066	678021.0421	667458.2024	795212.7074	1031145.933	612920.4299	713157.0503	319626.5497	674980.9951	381036.3137	360731.4121	333638.2198	676769.5524	555879.896	358048.6664	562319.7391	914185.5842	641932.5529	992613.84	891670.6433	1283951.091	683836.7603	816899.3659	1183347.122	672.9338	44618.1347	239308.4191	4559.0862	672.9338	378270.0635	1006726.789	117167.4889	9241.958	779178.6165	35770.7211	672.9338	672.9338	67395.6745	175804.351	154158.9631	6037.0462	115381.5644	121631.3233
2.34_1261.8227m/z	336010.8448	403553.3054	362217.2669	224708.6189	205433.4892	466473.7899	396091.4337	419988.0827	410252.5035	428483.7371	558468.1649	413067.5814	461217.0585	183546.0319	471781.7786	294817.1519	208530.1952	174184.9478	334175.1832	237856.4896	198278.6932	388509.3819	448096.904	403082.0479	437378.5388	428739.5536	542864.8067	497449.0906	425908.1563	620427.9501	3665.5697	32681.5359	151454.9185	666.6857	666.6857	236796.3484	491858.9906	83259.2576	23854.3063	466927.6158	28831.2458	666.6857	4276.7705	74916.3555	107583.2903	121784.2739	6778.2866	72100.0718	85719.559
2.34_1508.9867m/z	2960860.095	2694626.792	2924396.727	1638560.496	1436822.743	3267178.754	3622384.053	3256183.688	3212572.215	3314908.45	4502155.077	2538505.344	2759856.18	1374434.816	3001314.868	1995435.754	1567822.491	1325705.104	2824461.301	2265437.709	1537545.306	2333363.709	3515660.45	2668349.815	3655744.041	3179225.286	4895199.715	3448671.059	3332647.321	5080950.908	786.2468	371115.5484	1340662.268	49764.5481	786.2468	1841211.385	4325725.02	824113.133	268376.2982	3614609.444	361267.8765	152985.5822	74585.7267	559686.7356	1056687.751	877730.4724	67062.7968	596999.8749	657937.1205
2.34_228.2686m/z	40054.83	48427.89	66204.86	64219.75	76958.13	51268.53	52020.38	48638.26	57680.87	52276.86	56165.8	237553.29	228704.95	183882.63	192898.17	200804.38	142345	156023.05	151601.75	190712.37	131328.75	243418.36	176555.7	46355.28	39593.54	54067.21	46905.81	45542.65	48516.86	41699.61	63333.17	51312.1	61117.76	73024.54	89674.09	41417.7	38912.97	48704.18	76973.45	42338.43	63412.12	84861.16	325922.07	246231.8	193147.67	262122.33	256563.31	253287.83	249270.68
2.34_478.3288m/z	447830.99	322403.17	399458.72	301678.01	309951.29	426057.12	458125.67	502405.16	438783.47	428709.74	567228.63	351189.04	381287.71	218999.15	390033.93	252863.54	213164.34	179253.74	359327.31	273195.71	195016.44	293880.85	435251.08	400754.43	453250.82	456198.09	623701.06	456342.62	447416.85	653517.63	113028.21	172666.57	258180.58	119093.22	73808.83	271263.33	555958.71	199108.83	155814.42	468141.38	167889.76	150493.2	100955.22	145625.05	206579.21	207177.2	82828.38	152309.79	163962.36
2.34_495.3326n	468212742	394894992	475200515	319854288	303380721	507698721	527412777	486077268	507758955	498356053	680052659	410388953	426410778	228925823	423077220	300313110	254252680	215449478	447054730	327755312	243574866	366062818	576491432	427508640	564670540	522067938	796419390	525637197	528030012	786387215	86292269	153304954	276641138	102420462	64449836	306136152	626527239	189885046	149744627	518102662	172513517	132387145	91045344	156000081	207366359	214839611	78859637	156235536	173697532
2.34_499.3483m/z	1747563.9	1524194.1	1920228.3	1336954.2	1290802.7	1905310.7	1973330.2	1862314	1939053.6	1895522.1	2530224.6	1588703	1619806.5	950355.8	1588214	1203334.6	951242.1	819394.1	1605041	1225936.2	926832.7	1402687.2	2051244.6	1639156	2074465.1	1937391.6	2853415.7	1998148.4	2015332.7	2897670.7	430503.7	691221.9	1171082	516337.4	330754.1	1246370.8	2342305.2	826345.3	696528.9	1956790.5	793499	619050.1	421519.7	695432	849229.1	924368.2	383439.5	662759.1	730246.5
2.34_675.9782m/z	298823.87	465644.21	315074.89	454398.67	283061.63	599873.82	236111.43	415018.34	509826.97	519451.7	391637.87	355486.28	334705.34	542794.67	305589.61	440079.11	169253.64	251920.35	291495.02	439919.26	211864.41	360943.21	332407.67	586492.24	603832.48	349182.29	520352.09	354617.22	472800.85	530178.76	682029.75	459222.76	427196.04	539243.06	436998.72	775382.65	424752.83	843849.57	486999.34	543372.08	441914.41	552550.55	411957.57	684020.04	485158.08	434519.1	587991.35	386846.9	407385
2.34_762.9789m/z	220409.08	218337.51	302488.04	255723.71	274719.42	260201.44	279941.63	291032.22	272336.93	319854.64	326379.77	214054.29	224107.34	171683.56	226195.9	184582.47	118721.05	116010.5	153824.31	180402.55	164072.73	227329.32	187828.98	219054.38	206684.8	203473.41	225380.4	267001.33	259665.84	254574.37	66995.26	139191.42	221505.81	62712.54	54001.28	204207.37	225977.54	146013.79	134560.28	279305.05	155118.82	121151.13	78463.73	126050.07	154563.9	184638.2	54210.59	96467.28	142558.2
2.35_1003.1591m/z	1281325.944	1220547.625	1523184.641	1208569.988	1140683.118	1269610.773	1300341.772	1336119.777	1441049.971	1311446.042	1745294.484	1028350.394	1081515.89	704009.836	1073724.286	813101.949	598641.195	546053.18	762775.773	745128.028	593864.981	1053910.626	968955.471	1064026.801	1087391.122	1055339.414	1322683.294	1034774.923	1223221.72	1407503.461	167026.882	570597.538	1048180.974	231054.25	39338.458	885638.405	1228076.402	622439.326	391867.401	1304435.131	589592.551	317428.979	198838.825	508945.661	704846.528	756165.512	191025.668	459330.909	578389.484
2.35_1014.1556m/z	373053.67	377861.54	511011.33	355306.83	354705.97	431188.03	454647.94	508638.21	513022.84	468267.45	502491.68	298948.02	362310.27	223268.39	328107.69	320796.86	204283.51	199459.71	188852.86	221977.44	218422.04	330982.98	361246.26	401429.59	369790.16	285069.29	450253.84	389521.59	348806.83	437623.3	57534.05	144304.36	321967.49	70484.92	20665.24	346662.58	329486.15	226852.3	114781.49	407758.08	128194.54	113860.56	64296.8	151978.76	227365.22	229704.04	52328.51	159929.92	192727.59
2.35_1018.1289m/z	1751825.91	1332026.263	1753880.028	1240796.772	1130808.031	1842623.242	1931542.887	1814069.585	2056488.851	2021253.682	2442545.002	1554891.599	1592145.82	911782.55	1621856.25	1099209.682	915414.662	766209.867	1196568.782	1124608.439	874003.725	1420839.738	1532844.244	1577303.238	1782555.37	1685357.38	2164523.675	1687590.151	1692411.713	2190472.538	73401.079	408711.417	911845.744	117555.26	8035.461	1175230.739	2032591.784	637537.46	339243.98	1704582.32	471153.617	237363.974	123686.606	462388.7	851736.57	751516.155	115928.055	552029.393	555418.271
2.35_630.4786m/z	185135.614	321522.8211	488264.1626	589751.4031	110458.3364	954792.222	413.8396	174.2344	729049.4232	743173.0659	577401.1861	537432.0549	526626.4735	951655.0291	598828.3269	771294.9248	78939.2125	211768.6843	527191.4023	647575.63	65823.5451	565759.4746	576846.3113	2560.4151	691.5654	254.816	652782.5555	755.1362	646108.9157	591576.5667	797206.0979	766823.609	548235.9835	647720.472	577242.3508	1108103.697	944734.2129	1132491.763	756639.5064	1025180.379	832984.0246	795192.3954	701775.8891	796253.4469	673120.008	630503.9459	789353.6164	663673.5108	530617.915
2.36_536.3899m/z	399830.4	689582.2	648779.8	821932.9	304920.7	1242616.8	181420.6	339196	1082210.2	1071636	840431.4	724387.5	713177.9	1180560.7	781928.9	1034612.7	228777.7	416845.4	705556.7	937084	231707.6	835340.6	830720.4	379440.2	428869.6	243471.6	1121550.5	257506.6	988147.1	976290.2	1093607.4	958584.9	783609.7	908869.4	766243.4	1373355.3	886628	1413478.8	918553.4	1185213.8	994993.5	1122632.6	785891.3	1133338.9	876144.7	880498.6	1011586.7	858704.2	740231.3
2.37_457.2589m/z	114.064	6001.0706	2653.9566	5141.601	6128.2825	114.064	2074.4235	114.064	570.3201	114.064	1103.7067	397029.1237	410697.8558	263275.802	278482.1303	248575.462	228351.0424	245556.9429	211600.9488	287722.2464	176782.5932	323219.6603	230754.7795	2227.894	795.5003	2890.6299	114.064	114.064	954.5222	2221.6214	15727.5878	11163.2473	9061.6721	26741.3404	29046.147	4623.9059	114.064	6702.5226	20643.6564	1971.7361	11583.023	31785.6167	460894.2499	386935.072	286682.6684	427870.5814	412811.0655	412747.7609	378859.5468
2.37_536.8918m/z	176468.29	326416.24	339439.23	392362.88	163345.03	606963.5	69992.6	124349.57	530528.62	512140.36	417211.45	330623.22	361100.15	592817.99	380340.63	474030.31	110599.22	196255.44	339297.11	438191.26	115828.52	432152.34	382528.2	172173.13	165782.89	89289.81	494265.74	104991.24	469567.82	485923.07	545406.47	470793.66	378476.14	441995.84	386810.57	686238.14	431942.03	721637.78	467245.44	557829.13	514786.01	557298.48	418440.87	551983.78	443678.73	444975.54	515076.71	426375.25	357292.13
2.37_792.5490m/z	179946.38	362341.59	132077.52	176575.97	198111.54	219855.04	212698.23	398076.96	133609.1	155025.25	108398.69	88097.91	81024.75	195540.62	64616.89	153313.7	93698.67	186667.48	50929.56	149593.5	152961.44	50339.09	93720.18	732495.42	675033.16	392011.89	151159.79	406569.12	195528.46	149695.98	380718.78	198734.05	180548.78	286459.47	227479.52	341746.92	91803.72	455172.69	230237.95	173377.75	145824.17	209982.99	142902.84	321018.77	170464.36	105608.29	280221.19	146081.09	195856.63
2.38_1041.6874m/z	1.01E+06	1.09E+06	7.66E+05	3.32E+05	3.31E+05	5.66E+05	1.46E+06	1.25E+06	1.27E+06	1.14E+06	1.47E+06	9.75E+05	1.30E+06	1.89E+05	8.90E+05	5.34E+05	5.81E+05	4.57E+05	1.65E+06	4.87E+05	5.83E+05	4.37E+05	2.18E+06	6.45E+05	1.78E+06	2.79E+06	4.60E+06	1.40E+06	1.90E+06	2.64E+06	3.66E+03	2.08E+05	3.26E+05	1.47E+04	2.53E+02	4.05E+05	1.82E+06	8.90E+04	4.34E+05	5.67E+05	1.23E+05	1.70E+04	7.06E+02	6.03E+04	2.41E+05	5.93E+04	2.18E+03	2.10E+05	9.52E+04
2.38_820.5992m/z	531101.19	942487.17	1092892.19	1403872	356545.74	2129971.38	124406.27	205718.23	1742459.29	1731507.7	1405962.37	1094130.63	1220497.47	1980924.15	1299731.77	1711521.53	213519.98	525858.24	1149305.48	1443465.38	224320.84	1325104.79	1293662.35	344961.61	323756.9	193614.46	1587957.96	159282	1530955.85	1453901.97	1832053.71	1644151.56	1271154.53	1468844.35	1290674.68	2494561.79	1899747.21	2457025.17	1610810.47	2144654.09	1710932.12	1764836.47	1380311.09	1783782.9	1457029.14	1364143.09	1664019.03	1386396.16	1117251.94
2.39_1054.7457m/z	254815.13	489882.26	524135.66	784694.34	139856.38	1169749.85	50309.68	118897.83	934329.25	928395.16	548596.85	467734.39	539338.77	1092574	629824.19	858780.05	78308.72	265944.56	461961.03	730422.95	98008.14	676749.48	555940.13	209403.8	166130.23	73762.21	745841.38	82165.85	692505.94	636137.12	1091517.21	930116.65	722270.86	890291.82	760774.3	1403029.65	710160.01	1458295.62	948180.39	972877.38	931568.49	1104431.5	714932.34	1087031.69	805788.79	756017.78	948220.1	726505.55	581856.65
2.39_419.7802n	105209.67	198632.97	89788.55	74531.65	124955.03	127611.32	194049.66	302216.81	105574.81	250071.28	78080.46	78012.63	123514.37	64151.73	136868.19	145025.55	59530.09	115367.68	36106.69	113328.62	131765.51	83891.36	52465.89	559429.12	447175.72	309868.95	91031.8	304811.28	331218.49	133388.45	140411.26	117861.52	111437.2	134381.69	106563.53	151102.45	79331.26	154475.24	146918.53	71432.03	71700.26	259365.57	167061.55	160667.15	116274.94	47283.2	114360.6	44592.03	213079.81
2.39_653.4631m/z	581518.27	925924.16	709657.44	888070.98	451655.35	1216042.55	428914.64	724442.7	1082989.7	1175274	872247.14	763793.92	742011.61	1186463.1	731413.65	1002166.63	337846.1	534563.58	654538.67	954887.29	434892.99	814086.39	794679.68	976996.05	1030612.31	560140.08	1095555.79	658671.09	985348.35	978675.03	1273627.24	974381.49	912666.75	1043245.66	877004.71	1467588.86	856267.39	1588048.87	988229.4	1072512.74	937954.21	1152905.59	821317.12	1374672.28	959819.36	942643.08	1173120.19	873496.4	841138.81
2.39_653.9650m/z	314775	543101.4	405639.7	502020	291272.9	679133.6	240240.2	426393.7	656946.9	627124.3	467148.3	434700.5	379752.3	721358.2	439774.3	546673.5	188952.5	320811.4	349814.1	545606.9	236508.9	453334.1	466479.5	547190.6	606262.4	296197.6	610950.6	369274.2	600602.3	581388.3	770642.5	574134.8	506066.2	611339.2	520571.4	884316.8	517687.4	934427.9	575503.4	629822.5	556158.1	678502.4	487725.9	782810.9	555363.2	514143.6	684677	519333	475202
2.40_304.2997m/z	41096.71	43104.48	65404.77	54208.72	58046.48	55257.58	55857.17	54121.1	47724.96	50639.04	60348.66	260623.08	231127.84	182143.31	222296.13	197638.42	165136.33	169492.9	192109.33	210589.96	167304.8	250351.13	230875.41	50475.7	48690.55	49166.8	37187.89	42859.91	54864.58	41878.11	48854.21	46863.12	49527.91	58012.29	66771.78	44342.25	41117.52	45796.93	60959.64	44867.3	56681.55	63210.08	267974.88	230539.08	200268.58	271327.71	231753.04	251668.74	236726.4
2.40_429.2278m/z	12948.811	14079.97	24567.534	29118.466	34076.803	13947.653	17616.242	14220.353	15890.859	19459.549	13747.117	326155.444	317626.326	227348.294	261966.938	203825.611	191637.924	196438.954	176691.966	239140.802	167571.081	271677.08	225566.156	12623.855	13630.855	19635.905	10466.319	12828.967	14206.388	11813.69	34839.373	22382.433	29744.974	41899.942	57155.959	15169.266	13690.966	25711.181	39866.913	17311.905	29817.516	40944.241	415890.262	323919.681	274182.724	379888.352	346407.611	326360.607	308173.661
2.40_546.3559m/z	4164286	4416996.6	4589116.4	2480969.1	2830894.2	2419342.7	5186703.2	4688837.3	5021339.5	4439513.6	5221676.5	6039447	7467949.6	2096488.5	4604591.2	2846459.9	2710337.6	2710210	4701817.3	2697312.1	2603870	3173241.5	7937196.6	2595559.1	5452896.3	8371576.2	11715781.3	4535276.2	6318296.2	7367222.8	809215.4	2434181.5	2519578	1213844.3	534142.2	2349963.7	5416771.9	1053371.4	6036133.6	2295372.7	2339949.5	937166.8	971732.3	1965691.7	2304166.8	1810686.8	839968.7	2858643.3	2019158.5
2.40_771.0382m/z	147298.6	231273.34	120310.53	206425.12	138425.99	213507.39	131261.69	236839.07	192620.39	181340.43	129855.97	141149.15	107242.77	224837.21	105032.06	170248.19	61908.17	113326.9	94285.93	182823.81	120547.61	127988.17	109407.67	399055.97	365020.58	204896.56	203919.65	217482.69	230759.71	184486.1	338230.59	194455.72	202090.32	259688.34	204529.44	335007.58	134438.6	395634.87	228801.02	189923.33	177814.67	217044.11	170030.09	330529.52	234456.51	159326.22	272055.71	156590.89	185952.17
2.40_793.0512m/z	62044.415	88025.619	62097.824	87010.731	59347.143	113105.412	33215.507	94107.695	84113.803	109914.346	64689.646	48469.145	48559.18	116919.532	55481.145	72960.829	25445.059	38831.253	35212.754	100109.828	49981.743	49415.293	31792.306	195759.339	165450.25	84364.712	69258.941	78299.209	107369.739	49060.08	194816.137	104460.187	80480.514	133994.231	102316.018	193707.638	69337.838	221724.088	110131.856	75859.379	94695.174	99848.551	93002.045	172594.086	100336.982	64741.987	149705.103	84435.142	93406.333
2.41_770.5366m/z	257306.14	454902.1	202916.02	291330.94	291368.92	345283.52	313982.23	604819.81	322094.92	315945.74	200126.84	206541.38	158228.98	310396.21	198272.26	288430.11	138998.32	259324.08	160055.81	306369.15	259827.19	178542.7	191561.45	919615.34	829927.45	519942.67	308569.57	502759.5	330326	275981.77	539928.59	327761.25	313261.22	419918.83	315871.71	558955.85	257099.15	658348.87	341692.15	319696.32	276251.49	356905.67	268458.34	519378.89	327387.16	268393.26	429120.67	273573.56	281720.68
2.41_884.5940m/z	2.55E+04	5.86E+04	1.43E+04	3.06E+04	3.83E+04	2.85E+04	5.76E+04	1.29E+05	2.06E+04	6.28E+04	1.37E+04	1.53E+04	1.37E+04	1.65E+04	1.70E+04	1.41E+04	2.15E+04	2.07E+04	5.47E+03	8.08E+03	1.81E+04	8.56E+03	6.44E+02	1.87E+05	1.84E+05	5.88E+04	2.11E+04	1.01E+05	8.95E+04	8.43E+03	5.97E+04	3.91E+04	2.63E+04	4.19E+04	3.21E+04	4.90E+04	8.23E+03	5.48E+04	3.19E+04	1.21E+04	1.81E+04	8.11E+04	2.52E+04	2.52E+04	1.80E+04	8.61E+03	2.22E+04	3.44E+03	3.68E+04
2.42_477.2153m/z	31649.409	30776.368	47831.902	51068.037	50285.477	33420.089	38405.533	35624.576	38621.497	33789.15	38976.944	271492.466	305559.429	180846.232	234810.127	207766.501	174995.634	183947.547	233568.833	233546.883	151648.313	276750.548	261255.921	36935.41	39317.361	49728.308	37577.186	37748.153	40085.813	40503.118	30589.998	33750.843	42759.969	42665.413	42524.226	28834.196	32134.854	32707.824	43386.023	35252.315	31807.308	45594.466	222558.808	214302.919	191288.06	250424.157	218079.374	243807.017	236894.09
2.42_514.8790m/z	122958.767	249234.171	274076.067	320240.371	102013.6	467424.465	43820.521	77863.406	413307.356	417517.727	328128.361	284515.633	297648.541	492030.452	314466.49	402454.781	68656.899	141506.084	276253.949	375727.152	71447.865	318460.048	336349.468	92724.879	96340.216	43314.745	394716.931	65748.813	376319.983	364594.838	449652.022	389643.324	298252.179	359529.513	318061.205	551305.221	337417.857	585533.021	392869.514	434579.738	410939.683	444873.901	330819.452	438894.025	367818.052	356630.538	434523.88	344277.757	275040.757
2.43_514.3771m/z	304056.92	490008.25	568147.71	670998.93	231697.64	1032418.81	97380.94	194749.98	879488.01	881880.61	670182.64	593980.1	667205.84	1008852.42	682802.27	855702.77	171441.63	336827.21	627742.18	787168.99	172247.73	713900.73	736766.46	247759.35	257427.87	135455.18	859656	147701.91	794401.66	771010.76	908607.49	784707.53	650231.98	748078.42	627775.6	1124078.15	718977.51	1173173.16	773407.1	932719.47	832901.46	935186.62	679514.51	960361.26	768586.34	778323.37	884165.71	765102.65	603014.92
2.43_586.4530m/z	9.57E+04	1.74E+05	2.59E+05	3.18E+05	7.57E+04	5.03E+05	2.90E+00	1.60E+00	4.01E+05	3.98E+05	3.32E+05	2.88E+05	3.13E+05	5.02E+05	3.36E+05	4.15E+05	4.34E+04	1.10E+05	2.91E+05	3.66E+05	3.78E+04	3.30E+05	3.27E+05	4.05E+01	3.36E+01	3.20E-01	3.81E+05	3.20E-01	3.56E+05	3.25E+05	4.17E+05	3.91E+05	2.84E+05	3.31E+05	3.01E+05	5.64E+05	5.02E+05	5.94E+05	3.88E+05	5.37E+05	4.15E+05	4.12E+05	3.82E+05	4.28E+05	3.44E+05	3.43E+05	4.24E+05	3.53E+05	2.52E+05
2.43_631.4507m/z	6.04E+05	1.01E+06	7.95E+05	1.03E+06	5.31E+05	1.35E+06	4.48E+05	7.36E+05	1.18E+06	1.23E+06	9.82E+05	7.87E+05	8.46E+05	1.33E+06	8.60E+05	1.10E+06	3.48E+05	5.97E+05	7.95E+05	1.09E+06	4.56E+05	8.71E+05	8.96E+05	1.02E+06	1.07E+06	6.29E+05	1.19E+06	6.75E+05	1.13E+06	1.17E+06	1.43E+06	1.08E+06	9.75E+05	1.16E+06	9.57E+05	1.63E+06	9.87E+05	1.72E+06	1.05E+06	1.19E+06	1.11E+06	1.30E+06	9.39E+05	1.49E+06	1.11E+06	1.08E+06	1.33E+06	9.41E+05	8.92E+05
2.43_631.9520m/z	305358.57	567840.19	409719.58	563563.97	285680.84	795988.35	231935.82	390494.19	715223.46	693692.75	539746.23	432655.19	437731.3	783920.7	475351.89	645634.97	190744.39	312586.19	434535.52	575555.08	257775.81	497151.92	499769.4	507302.87	505770.85	301188.45	661569.67	338239.51	571516.25	622341.93	826271.69	620934.32	534967.7	633120.87	553126.15	913656.64	527793.7	1010239.58	637270.2	716484.59	597737.15	748560.2	523144.79	818342.38	630489.99	557920.2	758706.87	532146.76	496611.16
2.43_748.5232m/z	365033.74	656331.96	346411.17	479757.01	427159.26	565143.2	393779.54	698286.33	487050.63	489652.12	358522.86	374299.78	311920.71	508908.07	361109.95	430731.56	214694.61	328459.98	277749.52	434807.44	304512.14	343320.22	343319.12	1152934.06	1043347.68	599354.79	461313.07	613138.41	496022.33	487528.47	725366.05	458294.27	459568.46	549190.6	447355.52	755544.34	389997.71	894986.94	504568.26	492798.9	429896.64	526307.56	400988.02	742519	469176.1	421282.28	627030.34	375107.15	427695.38
2.43_749.0252m/z	192000.86	341310.36	202148.45	284647.61	223112.2	340321.73	184265.74	324175.62	307887.59	326246.2	229896.35	234592.72	204933.21	309315.72	215709.25	273809.79	148331.17	185465.24	161497.59	235936.65	168728.76	204192.14	220111.06	526958.69	514423.93	280307.06	313133.88	286070.91	318321.99	277516.56	451363.34	280727.48	309202.71	344246.53	294468.89	479739.85	245361.94	539700.25	309984.07	304036.41	246385.39	334387.85	229067.13	475157.8	309455.44	269004.74	385195.64	269208.87	254054.23
2.44_520.2831m/z	22414.462	21622.596	33296.769	38417.614	40367.823	22879.034	24474.559	18688.967	20698.321	24769.881	23993.823	316037.97	334417.435	200283.485	247682.025	214478.511	180142.318	194707.52	196108.323	244756.942	150684.853	300286.953	235582.401	23330.434	18602.278	23018.783	13369.396	18664.831	22311.645	22827.705	28967.544	23694.345	31481.538	50588.812	58292.927	20670.14	14585.866	25210.236	39101.222	22483.999	33959.519	51136.936	318244.218	274366.957	217704.062	350663.317	320641.985	297164.941	288681.341
2.44_796.5416m/z	5.46E+04	7.53E+04	7.10E+04	2.47E+04	6.80E+04	1.60E+05	1.55E+05	2.16E+05	1.15E+05	3.21E+05	7.76E+04	9.28E+04	2.14E+05	2.54E+04	2.00E+05	1.37E+05	2.79E+04	8.25E+04	2.08E+04	1.55E+05	5.06E+04	1.25E+05	2.05E+04	3.25E+05	3.41E+05	1.57E+05	3.95E+04	2.67E+05	5.29E+05	1.59E+05	6.13E+04	9.01E+04	8.25E+04	6.52E+04	7.82E+04	1.09E+05	5.53E+04	4.17E+04	1.83E+05	1.03E+04	3.41E+04	3.88E+05	2.57E+05	1.28E+05	7.58E+04	7.37E+03	5.43E+04	2.18E+03	2.63E+05
2.45_1244.8674m/z	36902.5436	87771.8984	103577.9696	163576.178	27196.5978	234050.1969	1347.6814	19982.7458	181474.7388	197280.6921	88091.3098	42589.7707	50544.0596	216389.9864	34618.2159	130444.7894	1958.1462	14303.0406	27885.5943	107801.8709	6198.1114	71813.6253	40731.9859	34108.2826	33049.6615	2133.3748	126592.3985	3006.7322	157047.6105	124882.3782	277224.5566	193928.2092	137823.1625	201011.9929	175100.2979	309294.661	112144.5539	364612.9352	178805.2704	175920.0989	167281.8106	230253.3698	72954.3147	218326.9221	162633.0237	98240.1702	208086.2041	75088.7443	65409.045
2.45_414.2276m/z	62240.29	61974.84	94375.54	93205.86	122776.28	66854.44	77467.41	72618.22	94557.74	73921.37	86249.69	698903.78	777757.93	501464.43	615295.54	632916.8	436713.89	489487.94	653977.74	601649.17	420408.5	730762.45	625051.51	85874.03	100591.27	114666.88	104541.86	88561.09	93038.78	82262.42	68098.23	62958.19	89367.74	91049.95	102772.29	57714.12	72720.86	66568.12	94837.74	74500.36	75734.56	112242.86	744515.27	622854.05	541901.07	761579.99	686448.05	711227.35	667045.28
2.45_432.1707n	11687654	11060060	15992781	16346573	17045641	12366073	13759069	12546770	13508632	13241440	15118255	89827052	98021465	59412772	76424448	67312848	55482455	58875325	73253752	70992737	47849314	84427832	77196877	12890811	13204533	14965478	13896179	12182553	12924321	14061046	11512535	10654769	14774734	14828726	16084666	10437472	12485875	11086472	14999465	12930159	12627259	16310121	88196122	77000467	63341785	88928419	80511165	85223351	80592423
2.45_478.2358m/z	2958111	2863038	4175415	4351024	4637755	3406803	3851468	3571608	3868455	3892225	4378157	23494931	24775651	15128650	19430261	17954131	13941883	15358875	17165690	17695049	11963949	20850327	19154523	3493492	3361582	3868535	3496161	3157383	3343436	3503112	2729474	2611581	3771453	3879425	4307999	2885443	3271527	3138017	4434648	3728408	3761679	4840519	22159593	20211504	16596928	22677985	20052490	20538316	20046540
2.45_492.2516m/z	51883.84	49509.622	81630.152	82563.839	95201.732	61278.9	60601.781	52971.167	55818.796	56988.628	52628.316	500894.012	552242.577	337888.71	420434.784	385973.565	311875.615	319226.372	359750.641	388790.895	276034.676	497040.545	440793.127	58191.164	53834.801	71852.478	61238.827	57084.168	50291.735	55221.12	66990.003	55967.454	77163.381	84585.41	96497.773	44465.966	45460.447	53895.863	77222.716	52604.509	64274.518	85843.46	490553.825	427592.727	349289.871	508570.706	443104.535	463028.751	452841.539
2.45_504.8562n	276051.41	561518.34	677671.68	860971.93	188085.85	1333105.7	36125.75	110693.92	1083369.36	1023312.99	826824.75	691198.23	726619.92	1360412.84	799581.02	1092859.17	96521.17	318999.28	615164.87	872060.25	99485	763825.84	745333.86	202433.98	163641.62	84674.19	910796.63	92151.46	844512.87	777766.52	1319269.67	1099344.84	840453.67	1053968.35	919600.86	1570480.35	882252.75	1658632.33	1100761.09	1181588.83	1124873.82	1326892.7	842238.31	1283288.66	980673.56	920850.01	1172336.06	935231.58	707957.01
2.45_534.2970m/z	1781402.4	1826626.4	2481713.3	2082289.5	2154375.1	2015430.3	2023013	2081488.7	2095161.3	2082055.4	2474002.1	4445810.6	4683067.6	3046386.9	3906777.8	3380313.9	2681245.4	2856710.2	3201905.3	3489319.1	2424085.6	4321426.3	3925314.2	1658181.9	1844384.9	1815864.7	2135752.3	1781258.1	1956182	2270623.5	1103557.9	1315504.6	1905225.8	1343787.8	1165217.5	1559429.2	1893170.6	1382988.4	1541651.2	1939594.6	1531382.1	1553880.9	3978539	3713936.8	3180163.7	4481930	3715991.7	3840557.5	3862321.5
2.45_776.5730m/z	470298.03	813534.74	1080948.5	1252974.17	315820.28	1904700.11	74228.37	128583.71	1555971.93	1570383.74	1336093.3	1084086.44	1143871.54	1810504.86	1280764.16	1577091.45	216644.42	497855.72	1095601.97	1361208.44	194751.24	1241661.64	1272853.09	211491.33	188012.06	118851.64	1481719.79	105634.07	1348246.49	1326224.18	1694080.81	1536357.99	1174552.64	1374660.52	1220824.68	2275986.69	1923446.3	2314105.6	1510630	2004672.91	1568208.65	1658936.42	1372435.74	1698055.15	1375020.62	1342075.93	1619118.25	1367242.19	1037829.25
2.45_865.5971m/z	104135.582	179609.465	82023.727	101528.684	121018.913	144349.911	123632.954	249298.994	106191.758	113839.916	78860.077	62584.49	57988.336	110229.658	48831.518	82809.197	36325.74	71262.911	42603.865	86050.109	79711.21	55218.215	56063.641	394661.858	368385.9	209771.719	110391.938	200957.869	100627.691	87681.898	182285.81	107375.923	96015.834	129085.023	97963.074	194312.35	77942.989	215812.339	99119.388	126092.735	97981.789	97944.331	65907.534	139262.626	94315.184	64838.889	113557.152	52615.128	59517.405
2.45_882.3746m/z	3301.1937	5193.7741	13788.0143	16775.0936	23665.7737	6955.1675	7969.536	4033.6458	1653.4835	4301.636	4252.6462	2282028.206	2632352.355	1327924.857	1804013.503	1425659.65	1416185.813	1773293.931	1735249.385	1998979.581	1014719.731	2091531.001	1741216.877	10409.9916	8562.2882	22076.6287	1902.8579	4467.4392	8176.7257	1505.1191	7236.7638	10817.264	19656.0757	24865.8948	28927.6254	4839.3564	3076.9512	11492.7172	19188.9891	6764.119	4809.6661	31357.1001	2358479.707	1907282.712	1382912.455	2307693.91	2404034.1	2565529.752	2241794.511
2.46_353.3293n	666725.8	856281.3	860690.2	863923.8	907615.4	693628.1	633657.5	789503.9	782599.2	820357.2	892626.7	632114.8	567976	497134	371574.7	334990.6	245100.8	288133.7	348766.2	373343.7	302183.7	439731.3	404418.3	355112.4	337699.4	362206.3	421923.8	458348.3	431193	342531.3	773150.4	734963.9	812327	817652.4	872916.9	630418.3	642934.3	564143.7	718682.7	630006.7	838503.9	815686.1	705929	608839.5	490055.6	511611.9	392407.5	445008.3	432434.6
2.46_498.3219m/z	3.62E+03	8.29E+03	1.81E+04	1.54E+04	2.31E+04	1.13E+04	1.33E+04	2.43E+03	1.28E+04	1.03E+04	9.65E+03	3.30E+05	3.56E+05	2.54E+05	2.80E+05	2.65E+05	1.97E+05	2.35E+05	2.32E+05	2.73E+05	1.89E+05	3.46E+05	2.61E+05	6.97E+03	5.77E+03	1.21E+04	1.02E+04	2.15E+03	8.78E+03	4.18E+03	9.71E+04	6.05E+03	1.16E+04	2.78E+04	4.15E+04	9.20E+02	2.79E+03	1.72E+04	1.49E+04	3.97E+03	9.68E+03	4.29E+04	4.53E+05	3.48E+05	2.60E+05	4.22E+05	4.04E+05	3.42E+05	3.40E+05
2.46_752.5155m/z	6.05E+04	7.62E+04	1.28E+05	4.09E+04	8.24E+04	2.27E+05	1.74E+05	2.68E+05	1.51E+05	4.56E+05	1.39E+05	1.50E+05	3.61E+05	3.98E+04	3.08E+05	2.29E+05	4.84E+04	1.35E+05	7.62E+04	2.55E+05	6.75E+04	2.17E+05	4.95E+04	2.68E+05	3.42E+05	1.35E+05	7.72E+04	3.41E+05	8.21E+05	3.00E+05	9.22E+04	1.27E+05	1.32E+05	8.82E+04	1.13E+05	1.66E+05	8.08E+04	6.71E+04	2.40E+05	5.00E+04	6.26E+04	5.61E+05	3.82E+05	2.04E+05	1.37E+05	3.46E+04	1.05E+05	6.29E+03	4.02E+05
2.47_492.3641m/z	213464.601	371016.151	424231.636	499456.067	164316.312	773269.903	44133.25	93459.191	626282.488	647280.626	537863.968	448261.098	502374.15	755174.473	518448.793	635251.237	113828.441	218349.801	464680.728	557114.138	109441.726	532066.167	524270.834	111878.125	125466.014	66788.593	634404.494	75117.549	571548.658	588677.331	680224.043	602732.844	481180.758	551082.986	479793.166	823000.87	573559.621	851029.953	577442.367	710542.001	625349.053	687835.378	519095.897	693481.485	564871.53	556993.723	647599.292	543032.066	453393.667
2.47_492.8656m/z	86604.312	157275.224	188275.994	246918.419	70063.072	365619.196	19113.47	32142.709	290748.069	282161.436	236039.88	205173.707	227135.679	337406.726	242687.827	286882.923	51156.928	110120.657	206569.203	268119.427	41593.653	247423.425	238634.85	45680.236	44046.027	18995.131	288258.188	28489.207	251086.541	259384.438	319682.388	278643.414	215719.803	263185.559	221791.418	382277.999	262987.532	397342.481	278047.323	319700.699	280148.961	326236.604	227774.184	324899.365	276012.503	253961.489	307457.774	250549.436	195270.74
2.47_609.4373m/z	571579.396	934062.007	832526.942	1033374.265	504637.186	1485223.934	357045.579	603115.936	1278671.175	1295438.16	1030335.353	894821.788	902834.299	1419870.159	955447.819	1175171.277	339401.705	567748.564	823110.579	1123238.738	383875.764	977341.472	1019249.223	796516.03	770030.272	457309.728	1222139.805	545908.956	1069873.133	1165789.505	1437478.625	1132497.412	980542.32	1166792.113	1014704.955	1652405.074	1056133.452	1716631.916	1139642.017	1263358.373	1129399.127	1329183.366	994320.337	1466543.985	1140833.574	1101229.499	1325408.647	1018830.378	952542.798
2.47_708.4890m/z	68172.08	79249.88	136713.88	44488.3	92300.39	301485.51	187118.66	305450.73	204386.86	562593.99	182074.59	219568.03	474971.77	51615.19	377391.69	224296.88	45753.26	179901.13	88016.08	344016.54	87122.62	279773.62	75054.08	307717.75	402874.95	159776.08	114106.44	393280.01	1030304.15	401534.45	80703.29	125999.41	154753.44	99210.3	127245.92	198652.85	123710.43	82398.43	301261.11	54714.16	64361.05	688139.7	521687.1	244583.89	159055.57	46258.11	156969.09	16453.25	451055.65
2.47_727.0122m/z	277936.94	484934.95	309340.95	411764.86	281793.5	503481.96	307956.85	463938.51	433504.53	494438.08	336770.32	326652.06	291609.18	464217.37	319928.46	401467.93	182833.41	249154.91	276438.63	397896.74	218171.85	311310.29	348141.38	624879.7	562570.37	376979.09	432920.73	363830.05	421637.62	426137.07	599126.02	384458.71	390397.07	474567.19	395097.97	654069.54	389845.68	727668.11	400772.35	438171.72	364050.81	494317.94	343553.18	593117.63	417171.09	372331.08	538587.88	340683.81	367522.47
2.48_609.9390m/z	325223.78	498966.43	433438.16	573607.49	245245.27	789315.28	196485.3	265427.55	724369.62	713351.38	524255.98	431344.32	488749.73	757322.75	538370.08	650226.7	179833.93	304764.37	453994.38	589921.58	195212.41	522163.77	543236.05	373563.06	381894.68	224285.04	693507.69	234271.26	601189.27	607866.13	825007.7	612036.75	544260.22	643486.38	569877.34	918360.13	595387.3	960980.84	615543.67	740124.46	628561.81	748618.24	537466.12	797237.7	622671.77	620727.86	746858.87	529595.51	495953.76
2.48_726.5104m/z	537158.49	816034.18	485634.83	589368.84	492466.93	806217.95	522232.83	852251.76	709169.45	744614.13	526352.36	513836.56	479630.14	758255.53	518533.57	667155.21	301158.04	459642.61	446457.62	668608.47	428992.57	496277.28	530613.12	1288709.05	1197232.65	706615.83	759083.09	770364.73	648249.68	744175.73	1011437.68	646006.8	641825.27	776800.97	628883.93	1023327.49	618289.52	1172536.42	661527.98	731941.59	599660.99	738309.98	582563.24	986150.87	667248.81	601636.49	884753.48	530496.84	561365.6
2.50_1200.8413m/z	120031.179	227720.721	213634.328	307106.09	67958.174	465234.225	28521.699	70362.697	402896.926	411559.939	256196.378	183504.247	180600.702	422042.495	242344.142	327722.616	25932.804	81236.9	169792.929	265064.281	26775.435	224440.914	188910.196	98090.8	92381.641	49232.858	342993.431	37133.891	305723.501	308071.433	478901.727	356762.258	280837.056	376911.199	302581.814	570519.686	291263.869	634324.813	374870.5	399691.354	360789.323	440544.188	242201.215	418334.233	308499.518	305333.452	389004.86	191434.321	238038.78
2.50_482.8432n	404359.94	733979.71	912401.48	1144532.77	288840.58	1729592.16	100261.2	221908.1	1435432.57	1432408.58	1159718.1	894194.5	990635.17	1669179.04	1025090.95	1306091.47	174848.84	439923.4	964626.31	1181718.03	173836.93	1022967.93	1009094.38	354685.25	325932.09	179767.75	1295956.07	177321.99	1136563.71	1208933.7	1515863.14	1319824.01	1040327.82	1217158.03	1102353.82	1927950.2	1250272.03	1953803.52	1332474.81	1549129.83	1328745.02	1560556.91	1077965.52	1502936.46	1199891.29	1157650.4	1331558.38	1071824.31	880482.03
2.50_664.4619m/z	168333.7	156015.1	234724.4	138819.6	205853.4	407910.7	269094.9	386951.2	284049.5	692790.6	264542	353447.2	814160.8	248834.1	661041.7	444765.4	229424.1	385329.2	314327.9	641033.8	302542.4	611138.8	377872	458077.4	547435.1	280547.1	262188.7	503859.5	1263794.2	543343	219358.7	189815.2	242148.4	196235.4	248242.2	265915.6	192332.4	143414.4	422579.2	145061.1	150231.1	879840.1	829139.7	530660.2	370145.4	338780.2	417984.5	280212.8	700711.7
2.50_844.0854m/z	143335.351	203424.179	71412.946	102356.857	140442.109	130510.903	167149.842	269158.038	105508.124	108144.713	68168.47	65487.051	48112.878	97919.578	47750.611	89449.392	69610.374	90897.995	47847.215	76660.533	115786.781	60504.836	46666.664	426005.756	362878.624	226797.496	115526.015	232410.581	119946.954	105796.268	173999.077	86385.345	111914.084	129421.133	93345.307	178708.216	86447.036	215771.302	101503.512	110309.875	72379.794	96100.229	85991.401	130919.912	89465.369	70325.562	130366.213	76983.226	89595.071
2.51_620.4372m/z	61458.04	67883.97	112169.96	45994.59	95693.92	337321.14	182542.92	299484.27	206143.3	618431.9	206629.39	282777.93	588743.71	69648.09	449774.75	223123.91	68239.16	232509.28	144591.84	435004.79	114415.2	345357	100816.35	251160.39	398125.79	142448.12	133271.84	426340.73	1246257.66	465782.1	93772.7	116718.94	163809.07	95833.01	151134.64	216412.17	110722.43	90369.09	347274.98	73469.88	59566.1	833837.74	625060.33	294715.14	163917.51	63624.46	192163.67	24398.09	444860.64
2.52_732.5469m/z	352565.769	569380.058	785848.088	935183.691	258943.83	1434400.086	30820.668	55282.877	1163165.219	1120992.686	955094.608	804584.294	852274.632	1341869.364	960048.953	1111396.249	151048.534	347995.664	881375.358	993180.643	131180.434	901284.704	942388.134	75273.916	76391.721	44409.4	1062149.53	48519.899	980861	1025271.857	1271146.5	1142215.181	875728.996	1014725.947	909027.136	1660424.421	1459048.897	1736941.652	1098619.559	1487739.887	1171251.854	1198164.347	1010636.998	1212708.562	985013.295	962258.09	1157671.243	936263.947	743915.409
2.53_1156.8149m/z	182473.95	376504.22	381173.33	474751.5	141407.03	757572.87	61820.21	136124.38	623418.39	615076.89	467811.02	324809.35	358530.49	751193.54	413383.13	560369.25	67399.31	181671.25	363867.5	539041.46	85531	401581.13	402158.68	168699.35	155237.86	67435.05	568485.87	82206.82	524488.74	511047.28	753577.66	591660.07	456071.08	570231.4	523939.26	886231.41	516928.5	988660.42	604332.03	679668.55	578213.95	710226.17	413858.17	670413.52	529145.27	492619.75	626895.83	440832.39	400329.08
2.53_424.3423m/z	1257253.1	796010.4	1082072.3	706125.7	974080.5	1134849.4	1807625.6	995745.5	1833161.2	1953873.4	2539211.4	1588185.3	858861.6	624284.6	1032378	693802.7	631466.7	418922.4	1219862.5	753953	811142.4	1166805.7	1205071.7	497862	852721.4	1400268.2	1736493	1266652.2	1083648.6	1270046.3	715139.3	497816.1	615497.7	495280.8	566636.7	773357.3	2001564.8	1175518.1	228886.4	893563.5	607650.9	1153570.4	550197.5	227676.7	460611	338390.2	656906.2	359821.5	491824.2
2.53_542.4267m/z	36858.85756	62049.91365	102547.4999	111086.5391	24099.2403	179085.3153	53.34863	53.34863	145782.6923	143934.2191	113854.1942	104526.9578	112387.7326	187348.4566	116381.0244	143514.7802	15953.42671	43787.08978	111280.413	140202.0705	12588.11831	118835.0194	111500.7716	53.34863	53.34863	53.34863	137453.5639	53.34863	122092.8482	130687.6204	145318.6765	134980.1404	98194.30557	113838.5818	100963.4248	198894.3377	181499.3416	203180.5181	134518.7426	171992.5826	135680.4332	140894.8404	117100.8451	144017.5458	117549.5132	129599.6795	143923.4098	123398.5024	89728.11353
2.53_576.4111m/z	53135.23	55792.62	90607.54	46398.06	82007	329148.64	141909.91	236048.36	194926.02	567800.2	188434.17	274880.02	549236.52	81009.81	413511.3	178394.27	62005.31	202571.76	149441.8	410345.01	99945.05	326458.94	95583.57	181967.32	319827.38	114222.52	119769.54	354350.06	1178994.98	434629.16	91807.98	109744.4	143458.21	87577.64	131200.07	211238.14	119393.34	95588.91	325984.04	71818.05	66767.5	801153.87	590424.68	277898.78	147367.48	65075.67	185014.86	33267.73	369893.12
2.53_586.4171n	567396	884804.2	803606	987466.1	434896.4	1450545.3	366971.6	546706.5	1236236.1	1239821.8	1026197.2	815977.5	867484.1	1340115.2	926419.8	1131764.8	296548.6	517944.6	853951.4	1019985.3	351239.5	925238.7	941587.3	751168.5	728428	471713.1	1202832.9	476942.1	1041052.7	1105313.5	1390007.1	1112332.5	950448.5	1101809	973487.6	1592517.4	1065584.3	1668457.1	1100764.6	1260544.8	1109154.3	1355544	930935.9	1332702.3	1065568.8	1018211	1249601.2	936421.2	859726.1
2.53_587.9260m/z	273087.54	446916.8	437912.22	544093.94	220860.19	811820.01	143822.64	233611.52	678400.6	688434.91	562935.8	443842.74	462196.96	724941.5	492350.66	609072.69	135468.96	273934.39	451692.22	569974.41	168667.38	503948.38	523871.95	283211.1	306167.95	180175.6	661743.67	199157.9	579791.06	607166.02	786545.16	601436.52	519477.52	613801.47	528549.99	861428.54	575210.39	920928.85	603980.54	694308.27	614893.25	726171.6	497902.17	730517.38	560656.97	569600.93	673632.87	524653.87	457417.43
2.53_704.9991m/z	405598.078	615431.918	409157.117	522020.027	344281.942	691028.799	336726.956	540092.572	611300.148	640133.981	479425.059	412226.41	404586.713	609429.072	423178.307	531455.338	222415.863	348204.244	390943.831	500503.651	296939.907	394790.624	444390.521	707678.438	716909.479	443083.078	596818.529	484124.613	560934.417	553320.29	791972.403	541081.986	538946.972	624955.822	514942.08	857845.654	529844.005	943550.28	541319.72	609756.047	496320.367	635160.437	450910.909	779788.073	554495.974	506682.142	681411.813	467732.839	450001.186
2.53_822.0723m/z	190052.32	367944.37	125107.87	160812.79	212406.62	197564.69	274319.35	449067.67	166360.62	188017.67	142340.45	108292.54	99210.51	170101.3	121391.03	145631.51	135705.02	173318.08	93929.07	151437.86	188761.41	111749.93	122229.43	694874.74	636466.03	402601.2	183134.82	411762.19	184949.7	179484.56	269134.48	150676.56	158156.7	209035.12	170025.35	297766.12	154142.05	335642.48	161937.91	186249.58	146766.67	179771.83	137053.22	247352.48	181967.95	135789.02	221070.7	116350.62	153231.79
2.54_263.1277m/z	302619	288790.2	431442.3	424594.9	437769.1	327891.7	374385.8	333600.1	345513	364779	405637.1	2434554.5	2412166.2	1607896.8	2082325.7	1719986.7	1536395.6	1531018.4	1907737.4	1915105.6	1385181.5	2159745.1	2060802.5	346402.5	371682.8	375947.7	391322.4	327177.1	360055.6	392259	319357	289370.6	378113.2	407040.1	442454.1	291121.4	334396.1	313490.3	411002.3	339998.3	338028.3	454353.8	2588471	2150378.1	1892201	2470039.2	2122130	2185494.3	2071654.7
2.54_442.2590m/z	544747.8	523368.4	827036	787929.9	844797.6	652231.4	724490.1	650768.4	711510.5	739248.4	860335.6	4564974	4355715.4	3038258.3	3937271.8	3435918.5	2787307.2	2937535.9	3361713.6	3490660.7	2549063.3	4144719.3	3816433	706500.8	735415.3	781380.4	806954.3	669361.5	762230.3	794500.8	513208.4	512472.8	671744.4	743990.9	837312.1	546165.2	675815.7	617932.5	859148	719072.6	697947.9	910372.8	4713497.4	4023564.6	3656291.3	4651531.4	3991830.3	3991984.7	3891567.3
2.54_470.3511m/z	136460.52	223021.28	273946.57	327255.01	101917.37	511747.63	20916.26	46577.48	429094.87	427083.81	355290.54	284999.72	301127.98	482010.11	334985.97	409225.59	67963.2	147306.01	312251.79	371891.48	61364.65	340158.77	350959.3	49782.37	51075.95	29005.24	409024.07	31328.31	374480.54	380305.09	451318.29	402292.37	307315.34	369648.31	322256.9	550602.88	419313.74	582400.15	389670.08	469762.14	414630.84	456116.91	331822.69	435898.05	356291.02	344535.77	409448.66	345539.41	279204.31
2.54_532.3849m/z	36393.7	37923.47	61830.07	30244.65	65511.75	267195.53	114361.74	176885.54	154096.01	448626	152111.57	217806.2	470637.75	58305.38	324733.69	133532.52	51815.88	173391.96	118646.49	351550.34	76309.03	268059.65	74006.56	140530.31	257491.56	90050.2	94042.26	305039.9	993134.87	354784.53	64399.13	89661.26	114015.75	67889.26	100070.29	172321.19	62911.33	83584.06	262180.61	53945.48	55079.46	662889.95	464187.71	239625.81	115026.44	50840.96	151118.55	24901.75	299730.8
2.54_704.4973m/z	662913.58	997267.9	662101.4	842561.47	585791.83	1095302.94	582963.99	950324.77	991140.12	1024350.6	765546.92	692049.06	662588.75	1019687.77	691463.97	840420.43	365137.49	571857.58	646226.91	819459.83	463881.31	659241.53	717060.97	1221982.49	1257435.29	741038.2	904670.45	820832.87	883667.34	893293.19	1220358	851091.76	848190.94	982241.43	825408.73	1351003.11	819264.02	1487702.33	873053.4	959347.8	792372.06	1045188.23	749081.25	1233614.16	879687.91	805296.13	1089981.35	717635.48	747363.78
2.55_426.2983n	7099.156	9690.476	14555.184	7273.333	19192.97	111030.822	36478.593	63685.109	58176.536	184713.363	56632.682	91691.627	224198.783	15441.154	140991.39	50599.059	17450.696	72604.963	49451.54	182646.61	30012.173	119099.137	27321.396	44850.334	102043.986	31351.742	25906.203	134052.617	449135.536	154843.121	15760.334	26357.471	35112.227	18147.012	28444.241	58164.551	14968.275	22374.94	99864.647	15341.592	15218.011	281219.044	201944.036	106745.183	44010.645	11272.503	62053.415	6258.929	127795.058
2.55_470.8526m/z	52363.724	103154.635	129226.488	145724.582	44856.112	231876.176	6708.108	13725.292	184189.355	188300.024	152690.576	127077.872	138179.942	217402.698	152737.204	173904.632	24148.736	60434.393	146197.794	173016.578	22341.947	142704.672	148644.406	22268.034	19668.903	9993.021	184798.963	10839.157	157780.341	155796.374	200072.059	174376.876	138393.413	157317.131	140418.84	254032.395	179693.678	253101.241	171420.001	201195.644	182284.418	198420.276	147281.27	190473.261	156420.705	153393.049	179684.298	146020.967	117358.234
2.55_570.3560m/z	1567488.91	324423.3	480888.12	205542.39	420440.16	271036.62	419017.46	337250.84	580758.29	448247.92	648195.69	551155.3	671816.3	105561	383907.06	222353.93	728050.29	200468.57	561335.36	231006	359718.92	305870.59	371684	329019.56	667567.75	592861.44	527332.05	381021.49	478064.03	734284.12	87682.95	324104.26	225574.79	104790.71	100351.5	191732.73	488932.75	161559.78	546704.82	278514.25	206897.1	139805.95	152944.22	138579.85	216057.85	168747.88	87813	392560.22	219744.59
2.55_821.5712m/z	338746.42	585596.85	263795.29	327865.52	359979.52	468131.71	457041.06	700656.32	376083.5	399788.99	284900.17	256829.39	255432.51	446357.37	302015.81	345653.89	177144.54	301818.19	206213.71	360005.81	262982.48	228422.85	255650.83	1089769.36	1012815.8	641595.59	369203.16	582094.25	385191.54	347943.95	560631.41	375915.02	333132.34	419032.54	343731.46	593850.17	340849.42	682442.63	366278.99	432003.68	330581.2	389159.51	317232.52	488414.76	364428.17	315938.46	456360.7	298761.35	298505.09
2.55_922.6675m/z	450723.4	804415.3	968596.2	1199228.8	328347.7	1817215.8	106352.5	180600.5	1483295	1464719.8	1229247.7	985917.3	1020580.5	1688772.1	1132983.1	1352593.2	187856.8	446179.7	1023969	1234569.6	192919.9	1095750.1	1102475.6	303266.3	267696.7	163655.3	1338001.6	166074.9	1179168.1	1256098.5	1611124.6	1394251.5	1072985.3	1288596.4	1106800.4	1991047.4	1461882.1	2069371.5	1365151.7	1664434	1430403.6	1586950.6	1100448.1	1488821.5	1218718.3	1194214.4	1396237.4	1124515.2	926802.2
2.56_488.3585m/z	27290.92	28178.91	34451.72	29818.65	46183.87	204679.15	73842.79	131706.37	119260.89	321176.07	115101.23	164345.58	356105.18	50084.72	238875.94	106421.55	38026.95	125751.3	92700.02	289154.48	57673.12	201786.62	55068.67	101390.24	184060.83	62480.97	68513.57	224467.14	754041.35	257209.34	58828.44	66419.83	86173.09	52399.56	72847.25	121183.24	44663.62	64237.42	185860.56	45937.21	40173.7	475505.79	341236.91	182594.15	92199.89	40602.56	122509.82	26759.74	225929.36
2.56_799.5574m/z	387682.6	596456.1	272576.9	365969.7	404506	458806.9	474337.8	737443.3	373595	424086.4	315369.6	300584.3	239096.1	422014.2	258648.5	331072.2	230860.2	340545.4	243915.6	342368.6	346317.4	251177.4	267289	1035620	975430.9	635324.7	392093.4	624839.9	407630	398085.1	564505.1	334892.8	363154.1	443553.2	351546.8	580204.2	322658.7	687371.7	363900.9	399436.1	319916.8	369271.3	284562.9	524233.8	364967.2	309925	464908	272548.6	329641.4
2.57_397.2012m/z	1737187	1654183	2520063	2434727	2527680	1893068	2153094	1928658	2016091	2080312	2350870	13993403	13857396	9139131	11778979	9835026	8794854	8700948	11007513	11145843	7878328	12458296	11922567	1962422	2116963	2119560	2210539	1877608	2037237	2259366	1858791	1681004	2189841	2373607	2550177	1647382	1930493	1792711	2332968	1946277	1970479	2637561	14695574	12184231	10650707	14088380	12249569	12566977	11877276
2.57_682.4843m/z	736354.2	1113076.5	813180.7	987447	651175.4	1366861.4	679622.3	1044342.7	1204974.4	1195456.3	918231.4	793506.4	837689.7	1251381.8	831082.9	992538.9	441578.6	668248.6	772541.6	1000460.5	543691	841734	921121.8	1359111.3	1385286	827977.3	1110690.1	907081.6	1026275.8	1127486.3	1438440.7	1041464.2	982573.5	1153104.2	979659.9	1559268.1	1010156.2	1678637.8	1047208.1	1169411.8	1000734.5	1245431.8	927073.5	1418194	1004692.3	1004442.7	1252375.1	911038.4	871272.2
2.57_682.9862m/z	436132.48	650890.43	478220.15	592264.21	363423.05	836476.36	381451.91	555889.96	714721.68	746025.31	577278.84	488062.8	487891.04	755232.79	499262.24	617347.89	239713.34	365199.66	453347.36	594260.62	299477.8	497355.48	526477.25	699223.27	717039.48	422575.12	703894.04	456144.62	617366.8	681949.47	880465.12	617217.39	608729.69	703348.7	592158.72	947803.62	607131.83	1029759.29	646529.7	693482.5	611925.08	743266.94	538837.42	869618.04	604790.91	583134.55	748626.59	529698.12	506514.33
2.57_800.0592m/z	265885.44	452167.77	174879.87	244456.89	296274.71	306164.62	377171.69	573451.09	270170.77	288851.27	200740.33	184674.74	177892.65	259880.64	177268.35	196577.91	160860.56	241693.57	156727.37	240067.44	258406.43	173775.83	197368.31	853495.86	762609.6	494176.87	254587.03	511467.07	269354.49	275551.35	375299.99	234657.65	246145.06	294617.6	224782.77	406146.16	196861.1	473326.5	260368.11	276601.9	210325.95	274813.07	211990.22	374533.82	248883.98	195885.84	320356.44	196657.27	191914.36
2.58_1112.7882m/z	264591.6	524904.14	528905.42	722328.4	201854.14	1106672.59	61087.79	146163.75	844278.31	859057.56	686939.7	547437.3	509677.57	1012246.71	641689.49	754255.77	108808.98	282304.55	553955.84	729092.86	119843.74	622444.62	608475.17	204521.17	191310.26	104975.25	826370.85	112089.33	726486.42	723905.47	1005729.06	797859.39	644127.03	799665.8	681189.49	1191548.7	714195.05	1261372.13	807975.31	939696.57	785907.96	971363.38	598209.5	920234.09	710784.94	704146.34	833118.91	622181.25	558081.22
2.58_382.2721n	8.50E+02	3.83E+03	1.26E+03	3.27E+02	4.41E+03	3.53E+04	1.08E+04	1.96E+04	1.72E+04	6.79E+04	1.70E+04	3.45E+04	7.90E+04	3.35E+03	5.24E+04	1.30E+04	5.10E+03	2.96E+04	1.53E+04	7.92E+04	7.77E+03	4.04E+04	5.40E+03	1.30E+04	3.36E+04	1.14E+04	8.53E+03	4.59E+04	1.78E+05	5.55E+04	3.82E+03	5.58E+03	8.37E+03	4.78E+03	1.02E+04	1.79E+04	2.34E+03	6.20E+03	3.25E+04	3.19E+03	1.69E+03	1.06E+05	7.12E+04	3.50E+04	1.08E+04	2.06E+03	2.20E+04	4.96E+02	4.92E+04
2.58_399.2067m/z	34804.471	34001.514	59232.011	62353.733	58522.535	43985.686	42000.008	32757.41	46894.031	50650.127	55848.605	424444.462	405321.308	280166.727	352970.395	304010.07	271820.079	257498.177	325245.908	347408.473	239781.533	371657.029	347487.38	39194.88	44712.165	45545.197	50218.382	36778.469	50175.257	54436.594	45979.817	41775.225	53534.955	61747.534	65685.771	40315.556	47086.827	45697.62	59219.234	51830.505	46426.258	70913.015	454649.233	371438.818	336447.923	446538.029	374275.951	388835.735	356718.942
2.58_565.4112m/z	470796.744	735024.126	744466.537	898833.948	368916.706	1348444.491	225496.314	345513.479	1148427.238	1078962.065	952430.584	743936.481	813996.408	1229451.663	879936.529	1017085.237	232269.883	436856.706	806904.289	958774.29	251961.202	833677.829	875306.281	409004.378	425502.413	248653.483	1107182.883	276788.862	951649.671	1031377.426	1249627.216	1009329.635	824886.3	981622.204	839047.859	1469924.14	943234.189	1496827.981	1005783.603	1134535.728	1007786.814	1181908.85	806295.879	1161764.004	905121.358	901248.765	1050974.025	884070.94	739916.625
2.58_598.4531m/z	3.30E+02	1.27E+03	5.01E+02	1.35E+03	4.11E+02	2.07E+03	3.33E+00	3.33E+00	2.63E+03	1.15E+03	9.64E+02	4.76E+03	6.59E+02	2.56E+03	7.17E+02	3.91E+03	3.33E+00	1.83E+03	2.06E+03	6.25E+02	3.47E+02	8.08E+02	1.40E+03	3.33E+00	4.33E+02	3.33E+00	7.73E+02	3.33E+00	1.35E+03	2.13E+03	4.04E+03	1.76E+03	1.01E+03	1.68E+03	2.55E+03	1.83E+03	2.99E+03	2.45E+03	3.07E+03	2.29E+03	2.07E+03	2.28E+03	4.39E+03	6.11E+03	2.24E+03	6.59E+03	2.45E+03	2.03E+03	4.15E+03
2.58_667.0671n	1525143.956	989672.874	150191.617	450624.238	318111.668	426573.547	601484.499	361414.18	808465.697	4012884.037	1284871.831	285403.496	817145.078	625499.695	99934.919	304678.762	1799616.577	498070.61	31340.447	130302.778	2712.791	195905.725	70110.109	103855.279	151980.928	182159.352	197996.396	283458.455	57586.688	277460.449	16085830.64	976097.306	1013396.059	330091.746	912956.512	1057078.384	541646.264	529518.393	437277.79	391275.786	177790.772	4097025.685	3844136.367	244280.472	437505.518	4119924.419	1005521.327	235274.91	129125.981
2.59_529.5305m/z	541048.5	607994.9	650180.1	706287.7	693294.2	581894.2	518488.6	679749.6	641297.5	652494.4	710441.7	462700.9	398244.5	375647.9	265857.9	256048.6	203856.3	226197	334267.6	310472.3	255795.4	362344.4	346058	318413.4	308319.8	306897.7	389782.5	394551.2	371814.3	324467.4	545120.7	567863.5	634309.8	556696.4	640906.4	510245.2	520336.4	441940.5	542429.2	478041	620672.6	583317.1	467054.1	426230.6	353092	356551.9	275078.7	334674.2	313991.5
2.59_565.9129m/z	218987.4618	376219.9945	378488.3723	461234.5056	180579.5499	724522.09	95391.0528	159085.0988	601459.2326	586264.7726	486518.3105	392167.2555	404549.89	651943.3436	454711.6389	536849.4302	123318.438	237490.0753	411453.443	504783.8396	121978.353	434620.6611	476331.4505	205416.503	208986.4005	135839.3023	580771.7724	133700.9294	510117.1822	539959.3577	673063.3198	534954.8955	445099.1438	520630.8037	455432.6403	791204.2079	501261.7798	809738.3651	517032.7719	606517.1334	541103.7983	628466.7571	428311.2333	624332.9773	501872.9646	466265.8512	567519.6675	456457.2441	391944.1155
2.59_894.6178m/z	257701.411	444126.887	47596.7	85746.141	290617.453	94634.316	406679.703	648425.902	61864.036	88311.807	44403.859	50235.554	30029.877	89524.618	48552.18	65299.162	147896.547	227011.431	33729.531	69478.174	244975.623	25421.717	40954.838	1082551.138	1031501.901	643965.543	78558.399	633197.014	105791.27	92304.961	175678.425	75990.95	84504.673	131975.452	78987.983	181363.532	60086.511	221984.113	91419.93	116605.766	78741.368	83968.375	75056.942	120311.117	95317.153	63538.481	109289.326	61865.927	72207.18
2.60_438.8169n	427406.67	724606.44	933456.45	1153138.35	286624.07	1801228.86	63911.18	109257.19	1456708.36	1397165.75	1186227.12	987062.89	1009756.94	1637301.23	1124518.59	1312736.91	180420.45	431196.65	1017548.42	1210221.47	160407.7	1080805.69	1120132.94	182869.1	186713.52	103895.1	1393307.47	110611.05	1168427.49	1230543.73	1550020.7	1360511.35	1036822.29	1239963.04	1064077.86	1953701.01	1591352.51	2039108.01	1323452.96	1661503.03	1350366.1	1503171.35	1079611.71	1426027.37	1181963.18	1128607.14	1331007.5	1122746.85	877470.76
2.60_660.9731m/z	403928	628252.3	483140	589219.1	361111.1	873062.5	308860.6	482228.5	792449	757687.8	600891.5	501533	516934.4	787728	542455	651353.8	235916.7	347390.2	482312.4	626600.2	255877.9	509861.2	553434.7	614317.8	600246.8	381072.1	715574.3	387119.6	640970.5	699653.6	873523.6	657714.4	601361.9	695740.6	577613.6	963544.9	629556.8	1038949.4	664880	728843.4	621049.9	781935.5	533427.5	858346.6	624154.3	623061.8	759532.2	551220	530115.2
2.60_778.0463m/z	332523	536828.45	240827.26	307046.1	334139.12	399700.02	403453.27	673632.38	344616.85	368213.8	277321.26	259401.69	224785.89	357665.48	233921.35	299557.75	198108.87	284484.99	203299.91	306306.61	264215.01	230542.8	250118.88	935197.62	866445.61	568274.49	330507.66	549680.13	322283.15	352615.24	497351.88	305266.47	314697.65	363163.55	293207.63	525722.4	293918.49	599301.85	306421.39	356063.87	277881.98	368691.03	279921.78	458117.61	317885.5	278070.06	416347.18	284791.92	275116.33
2.60_895.1196m/z	160086.872	300854.528	39849.374	64547.837	190415.025	54773.157	258627.837	435788.125	44901.964	67515.812	42308.218	40900.031	16780.018	58326.184	40213.103	42156.524	90183.713	129876.21	23982.36	67874.597	166006.204	19837.824	42920.076	675707.627	596887.158	413195.444	44840.992	406145.915	73531.003	74835.82	110923.961	59393.868	66387.589	94463.544	67043.889	114497.412	49405.946	145313.84	57904.159	74016.68	46679.085	63219.558	46355.741	84579.332	67555.786	33576.252	74408.539	33085.086	38593.394
2.61_260.2373m/z	514262.1	473749.8	673059.1	642012.6	616889.9	605024.8	631773.9	591417.5	651685.9	604913.7	724321.9	3002639.2	2926657.9	1856873.5	2688097.8	2237235.7	2087551.3	2037179.3	2679698.4	2551704.4	1834584.3	2807499.2	2898093.2	635242.8	655174.5	674687.1	759148.2	634920.1	685436.9	774034	481760.8	480398.1	570925.5	625740.9	663182.6	468457	611135.7	495722	704775	572303.3	600588	654860.7	3043101.1	2408284.8	2222871.9	2701313	2600094	2896523.3	2495010.4
2.61_448.3383m/z	105511.55	134335.12	203421.2	197169.27	88485.65	270608.1	82975.77	94982.7	344499.22	323892.31	278864.67	238432.98	210916.51	262525.79	254501.27	218166.47	54245.8	80994.24	232155.02	223110.25	59246.21	225092.4	262108.94	27731.82	106597.23	147740.95	300490.56	102495.38	277477.45	242626.24	273926.44	221087.36	187728.21	195744.93	175508.48	314300.87	468669.66	333024.66	206555.18	265416.99	217374.65	239661.29	184061.79	211724.89	199708.36	183354.94	245243.27	187907.57	157732.38
2.61_482.3611m/z	2619914.1	2134084.4	2145471.7	1865208.1	1664790.7	3899032.8	2582710.6	2190502.3	3562557.3	2673422.1	5390197.4	2724768	3856561.3	1347131.6	3170456.7	1668498.2	1376502.4	1190885.1	2578768	2198874.4	1406268.6	2861417.1	3789276.3	3613987.7	2663611.8	3584016.4	3656568.2	3444249.8	3779319.6	1917273.5	576306	899290	1315989	587818.8	423482.6	1404829.2	2169848.1	1032804.6	646592.8	2095705.9	481359.7	859940.8	743417.5	553623.2	1301881.6	708032.1	499351.4	735508.5	1011821.2
2.61_688.5209m/z	201750.869	332464.25	472296.373	542865.481	137148.435	872319.712	3735.822	7124.626	710848.328	691760.608	605870.886	494446.257	524668.692	828790.273	584771.949	687633.265	83519.062	206133.829	548351.838	624432.896	66847.044	537704.983	581464.115	10288.435	10236.993	6120.823	674469.383	7043.769	602002.606	628028.564	750196.972	678035.318	514180.945	615911.512	530463.497	973233.671	905751.008	1048852.436	680267.267	884909.729	685755.087	712333.876	589546.836	688034.405	572690.247	582625.127	677729.51	580628.189	439277.257
2.61_777.5450m/z	590249.7	906432.08	464163.49	575376.37	558316.58	760299.62	694494.5	1051147.8	664214.81	651221.92	520190.59	452845.76	433101.77	713688.56	478718.69	573742.81	330875.92	490343.29	396202.37	594067.71	463227.57	426405.19	465383.64	1488040.94	1426771.81	937770.56	611148.92	918847.73	605775.55	637719.59	850627.18	593683.9	565053.15	689542.47	537171.17	960810.6	587836.67	1051526.69	603094.28	675736.14	536042.92	646664.55	524454.67	846703.01	626963.03	521606.66	719301.42	493918.56	504832.53
2.62_1302.9098m/z	30889.536	116593.386	39859.365	100656.741	13964.077	178769.961	15522.628	26991.446	163420.862	149030.503	85724.161	39650.49	48730.14	213234.097	65219.442	147397.412	5134.265	40271.164	38385.431	106690.78	15982.441	92023.322	72893.993	48685.82	56264.088	13012.457	148162.114	25349.187	129282.505	112682.011	258827.497	145610.203	110090.392	160341.309	144276.044	296094.555	135005.323	317640.293	166615.474	183738.738	141097.543	219037.682	82689.339	220931.271	163127.685	130033.534	201432.897	76557.408	87419.284
2.62_304.2998m/z	55005.07	57753.56	87622.82	87340.73	82059.82	70249.82	77043.53	74760.77	75814.16	76973.86	87358.67	379158.67	369139.05	261106.94	332102.3	267202.54	252759.42	245798.89	325674.41	313654.61	228779.68	349824.92	357377.05	69940.12	74240.19	77998.77	88162.2	71139.47	75327.99	86137.82	61281.79	60847.49	71926.85	79851.15	85413.04	57943.57	68088.5	59180.19	83372.41	69406.64	72485.21	83600.27	384064.3	323697.91	279735.37	365728.03	317625.27	358248.06	326945.3
2.63_1068.7619m/z	324099.12	573418.36	645375.21	822949.98	219258.6	1253621.75	75910.59	117898.49	1014161.48	1030463.12	827639.24	605903	709721.43	1179112.39	734465.67	930066.37	136138.9	318391.32	695566.77	863557.32	129849.67	727489.85	771136.3	182264.23	214083.52	96405.24	919514.03	98824.23	828754.02	907593.98	1095152.33	949130.34	731771.44	879356.59	761673.51	1341677.12	915766.52	1393370.07	940856.41	1062500.83	905481.68	1101006.34	720246	1051369.49	800898.94	793746.16	934068.89	752832.32	634601.44
2.63_521.3487n	116582798	44149654	59587907	46625998	37579551	84297017	93648112	74061824	86488143	54994095	82024333	72110650	68823217	36217031	53346989	38873788	54243855	25482903	78406372	55256953	32415398	43974518	99909827	78143907	59018119	73852038	100126108	72546264	73191152	125950826	14469549	41378347	30888197	17328687	9949381	21854136	73391257	26382880	27734961	30230964	20801752	13648663	11936772	22611249	19141343	22278025	14006298	48485435	23592350
2.63_525.3643m/z	559568.69	210096.24	286273.43	221924.37	178690.08	398534.31	464868.31	350964.12	420702.18	263539.89	386982.48	335589.95	325703.64	162945.8	243815.61	172583.04	253478.02	115384.25	358560.54	255920.13	146367.51	206199.82	473844.81	358121.7	275462.44	351365.34	462567.84	338344.02	347064.53	578971.35	63318.65	203153.97	137714.95	73821.34	37557.98	92012.78	351802.31	119705.59	126624.24	137662.64	94964.2	52989.55	43777.25	97861.13	83963.4	98733.49	61655.07	230974.08	105804.36
2.63_543.3981m/z	360508.86	584135.48	617711.44	754518.89	280517.34	1132569.86	167699.31	278106.91	956581.97	892301.91	774339.3	618928.79	673379.21	1027139.53	696534.63	834217.61	177599.95	348097.54	676980.74	811884.09	185539.26	703979.4	759739.7	353738.28	341076.65	212193.46	900029.72	232065.51	805922.13	857374.05	983154.32	832575.41	683988.47	794884.88	685567.82	1162379.08	834359.16	1212522.27	822881.65	944488.9	823098.75	943997.34	663350.04	944090.07	747108.58	714470.99	844893.78	718124.26	603882.53
2.63_660.4708m/z	922855.2	1467001.8	866628.8	1091245.8	844080	1506462	1012426.5	1476585.2	1306959.6	1329704.7	1053226.5	868181.8	916368.9	1353090.7	932325.7	1126528.1	552308.7	835557.2	837082.6	1109236.5	721219.7	926917.8	965409.5	1977121.8	1911166	1252964.2	1272624.3	1280086.7	1110576	1215736.4	1535834.8	1145813.2	1031160.5	1215593.7	1024366.4	1694843.1	1142586.4	1814466.5	1157269.4	1260634.4	1092963.6	1342631.6	927572.3	1443529	1082537.3	1050848.6	1352598.5	982685.6	892879.2
2.64_1001.6943m/z	745351.3755	87894.9057	81708.1803	75640.5468	20323.1948	543201.0868	738417.37	238056.9243	414031.6789	119928.2517	549585.1457	366935.0362	505232.6559	54086.1125	318676.8851	115916.4536	345245.197	71075.3175	801325.4222	445675.7066	102159.4627	192148.5371	1295173.844	581023.6907	326515.3105	439718.155	711456.9802	534205.4831	442406.0721	659776.1157	2548.7926	47916.8781	26857.6467	4081.8163	143.5558	24421.2789	199034.0304	51188.8368	54997.4415	25419.0127	39499.8487	1362.1221	143.5558	24333.668	9372.6316	2832.4368	9527.5819	86584.532	16692.5747
2.64_1065.6859m/z	7.62E+05	1.62E+05	1.68E+05	1.44E+05	4.97E+04	5.13E+05	6.28E+05	5.03E+05	6.01E+05	1.93E+05	3.79E+05	3.77E+05	5.04E+05	1.31E+05	2.04E+05	1.13E+05	4.66E+05	1.13E+05	5.40E+05	4.00E+05	1.40E+05	1.86E+05	1.02E+06	5.76E+05	3.40E+05	3.95E+05	6.15E+05	3.83E+05	3.50E+05	1.33E+06	1.71E+01	9.10E+04	5.71E+04	3.41E+03	3.42E+00	2.61E+04	4.30E+05	4.37E+04	2.60E+04	3.98E+04	1.30E+03	3.42E+00	3.42E+00	1.32E+04	1.54E+04	2.04E+04	7.27E+03	2.12E+05	2.43E+04
2.64_480.3091m/z	1073875.8	500422.1	600221.4	620902.3	530025.4	900666.7	1291714.7	1214165.4	944425.6	741150.5	594669.3	810424.9	571523.3	421809.1	483404.7	370319.6	581292.2	288223.4	583307.1	583244.1	369923	451190.3	1185901.5	751709	880638.3	722893.1	1994874.8	914269.4	709863.9	2667672.6	407103.6	816366.1	623906.3	510600.8	498718.5	685863.8	1113369.5	924525	1144486	428294.4	995789.3	389462.3	323983	564364.4	395406.1	372408.9	420121.6	837429.4	508543.9
2.64_543.8999m/z	177772.25	282022.66	305869.1	372759.63	129727.95	591504.04	63313.05	102865.19	476421.94	473673.97	390199.76	308131.58	329966.04	545898.75	361809.41	442847.18	88279.99	171685.51	334744.01	416170.83	84003.29	355658.83	376453.47	114680.33	122491.92	71377.69	466790.92	80902.38	411103.16	436548.76	514926.85	423928.68	344757.08	406657.4	341601.25	607709.39	424132.05	632120.35	424705.54	484815.62	417333.05	499553.73	327267.81	473955.48	377181.13	381707.97	435948.42	372038.25	317086.25
2.64_560.3117m/z	601259.69	303480.97	363803.13	325548.8	216079.93	529095.45	572306.96	552185.07	589812.2	370390.18	518900.2	411794.06	459871.6	222657.58	285617.35	239120.93	336085.07	167328.43	378928.16	358218.19	186664.59	295924.69	602709.41	502131.78	391908.35	409188.58	597996.71	416202.77	430078.51	834754.98	48202.23	214157.14	205061.12	83834.78	34921.63	138277.71	483040.88	164325.46	162803.97	169985.95	102674.17	51834.57	51039.31	106129.41	112268.14	114494.2	69520.23	272890.94	126442.07
2.64_755.5314m/z	599220.1	901682.4	464364.8	577059.8	575119	760051.6	707413.3	1010408.7	696835.7	675059	533885.9	492678.8	455344.5	683573.9	488469.4	576838.1	357913	498881.6	440157.2	587020.7	479517.9	447060.9	481570.1	1384590.7	1299618.3	848754.9	650351.2	868520.5	654279.7	674951.8	866303.9	580744.1	576608.1	718072.4	576757	959636.1	573988.7	1061624.8	609480.2	654519.2	545274.5	685869.6	500842.3	852225.8	595456	547186.5	771522.9	527351.6	538189.5
2.64_873.1064m/z	209390.166	399967.457	68810.808	98965.798	261145.019	123635.114	353411.07	570910.386	97062.249	126916.805	94385.609	80029.494	62787.453	108859.63	68534.021	96608.167	132670.846	189438.055	68579.307	104176.785	204753.818	58109.646	47219.407	873013.008	843648.908	539009.927	109621.967	554343.447	140455.971	121415.109	175471.013	104160.842	115994.463	140702.995	104651.078	191359.938	78682.328	214159.353	96964.635	111103.208	72451.449	98609.472	93164.799	146382.303	106652.344	77041.948	123021.658	79918.496	95293.281
2.65_480.3453m/z	2954603.2	1935611.7	2108010.9	2015617.2	1304231.7	3401617.9	4522657.5	2074199.7	3212622.4	2586672.9	4859827.6	2555078.8	2989144.6	1211827	3083074.2	1966727.2	1553229.8	1127835	2860693.3	2524944.2	1131664.9	2315272.6	3969098.1	2874617.4	2681834.6	2471845.7	3341688.9	3596236.4	3147523.7	1697147.8	361482.7	475880.1	972707.3	411126	287380.5	613446.8	1040971.3	760362.2	304517.2	1358190.4	204783.3	531821.5	529957.7	288248.1	1073008.2	414313.6	330566.6	409464.5	761012.2
2.65_872.6047m/z	327886.888	605665.12	101532.757	148087.466	384875.808	164305.053	567846.969	849257.974	151687.136	160504.089	114874.693	96602.37	86035.753	153733.302	97365.247	127700.191	205228.37	281215.979	74821.267	146220.392	334903.575	75108.935	98835.641	1293482.654	1154646.411	786175.972	162378.346	776608.714	195196.312	173972.744	253304.485	134701.994	164175.384	203402.644	139923.151	276635.377	122763.538	322369.831	156561.419	155554.355	129237.942	137827.829	106312.115	211035.655	148551.393	106170.72	194102.913	92700.002	129890.563
2.66_756.0331m/z	401373.48	575632.61	274915.11	364483.56	368520.75	488234.88	421085.01	683839.64	456583.89	462255.14	331745.58	290752.14	297196.15	420968.35	318759.19	357786.49	221398.73	323647.5	295437.67	382907.38	310084.87	278215.55	318316.91	927639.78	872746.13	580465.3	419421.13	568828.86	389472.42	427785.9	562600.07	363991.84	373235.33	449251.68	370788.73	645720.9	359552.35	686852.1	399322.43	425470.28	353674.37	427671.27	315632.68	554821.38	377282.93	327040.92	479506.84	327208.27	339790.98
2.67_638.9600m/z	344343.1	563008.8	459321.8	573872.1	292749.2	871613.1	273649.7	395153.1	716346.5	718467.6	574986.2	479295.2	485602.2	761700.3	522491.1	616920	199699.9	325781.5	478152.2	608950.1	231254.8	501503.1	559975.3	502862.7	489853.8	315534	681017.6	322451.5	595811	639940.3	801979.8	624324.8	552534.5	641095.2	553175.3	920624.1	632492.1	986388.4	627976.8	677101.6	577998.6	759153.5	486650.5	772664.3	594827.8	597601	715024	536330	490914.4
2.68_1258.8834m/z	72016.59	173078.32	158707.58	231470.07	64174.5	383503.15	10688.9	49914.39	274304.93	290943.27	185618.32	137847.09	143983.9	371259.08	187867.22	285191.8	15646.31	95364.57	172688.68	258291.43	37072.05	197192.32	158073.49	49566.85	72128.6	27265.14	250481.99	21188.99	216421.27	248125.5	357708.32	259887.2	243628.07	288484.49	234644.49	435803.89	247330.05	488994.37	266427.79	319840.61	262837.87	352249.46	192041.59	366400.2	245260.31	210643.9	320026.94	220004.38	185918.12
2.68_416.8038n	3.25E+05	5.93E+05	7.85E+05	8.94E+05	2.37E+05	1.43E+06	3.34E+04	5.93E+04	1.16E+06	1.12E+06	9.61E+05	7.86E+05	8.40E+05	1.36E+06	9.28E+05	1.13E+06	1.49E+05	3.44E+05	8.61E+05	1.05E+06	1.32E+05	8.85E+05	9.52E+05	8.05E+04	8.40E+04	4.84E+04	1.09E+06	4.96E+04	9.53E+05	1.02E+06	1.20E+06	1.09E+06	8.42E+05	9.98E+05	8.51E+05	1.63E+06	1.46E+06	1.67E+06	1.06E+06	1.35E+06	1.07E+06	1.17E+06	9.33E+05	1.16E+06	9.46E+05	9.45E+05	1.10E+06	9.70E+05	7.45E+05
2.68_438.2983m/z	146916.36	172605.31	243981.51	182813.24	123891.32	235559.34	188877.96	160271.2	184492.3	260588.02	300716.01	302225.68	363596.37	111105.79	424013.5	186706.06	101968.42	125123.37	308060.69	229153.35	108631.1	256747.86	298674.17	198822.53	209468.6	192163.69	323927.58	291434.01	353588.26	218456.63	62384.54	67372.05	101799.73	43917.2	55674.85	137589.25	210937.11	109133.07	67982.53	99037.26	41528.09	59751.15	74560	67815.02	107297.85	60421.56	67493.64	66163.2	101376.66
2.68_850.5913m/z	496555.272	808780.247	167610.267	229865.595	520075.742	284279.353	788306.52	1128636.298	229828.986	257034.188	188652.568	172249.006	150215.755	262520.331	167806.846	224761.139	278497.893	401249.608	145310.807	212883.198	445053.132	149048.259	164161.117	1730093.448	1574746.547	1048999.432	271014.915	1012045.597	263820.173	262595.363	368474.468	221161.152	240023.703	287533.815	213920.779	392026.141	200687.952	456229.836	234578.778	257335.648	199776.366	232904.376	187068.653	328375.483	243218.387	171283.078	295670.016	187078.415	223799.934
2.68_851.0934m/z	275260.07	496281.52	120199.6	148336.39	311447.25	209872.1	424454.47	689213.11	156716.7	170535.57	118010.16	118328.07	93705.7	151770.13	115036.17	146955.45	191619.18	249437.38	91684.8	165753.89	279277.62	107497.62	100571.84	1044398.25	941890.11	631205.36	162190.04	617738.56	184785.34	156910.98	245890.05	153517.79	151988.75	188658.71	150774.2	262105.08	143380.84	317539.07	153816.28	172501.16	135961.77	151149.36	135061.92	230985.32	156270.88	129742.69	208875.1	115290.57	146186.61
2.69_521.3852m/z	210363.18	303580.61	373437.5	461921.32	145797.1	703123.18	56494.64	88263.43	560387.55	560343.76	462945.62	384548.87	411601.79	664080.01	462742.97	574396.75	104737.37	197093.21	404889.49	489386.64	91495.76	445917.25	461129.89	109360.84	116254.55	73018.93	529695.03	74155.07	477752.45	498723.66	621731.88	525320.31	425897.7	502072.65	440786.8	765793.92	512889.56	773911.89	522765.16	613168.95	534352.24	617633.88	445996.2	596449.29	480371.64	482601.56	578117.29	474849.85	381774.2
2.70_1024.7358m/z	291740.078	571896.99	660396.985	810685.857	223943.124	1323047.055	40218.184	107655.649	1050941.903	1053632.355	868772.429	698464.529	718430.792	1239198.879	814994.287	989599.093	128907.113	328189.451	726994.996	927253.22	125037.361	791103.308	790303.764	142771.593	147767.781	83155.321	944701.939	66610.005	853566.853	884325.786	1115460.571	956386.615	766374.472	931399.028	786993.077	1407317.424	988226.148	1446907.329	954098.569	1095741.586	941153.947	1131618.184	750248.789	1084029.412	835520.777	857385.685	1006021.643	826604.84	657067.108
2.70_1214.8573m/z	140486.91	277781.53	248267.37	339700.15	105968.1	544079.82	26399.02	98288.39	426810.53	446604.51	331744.29	262827.92	261777.68	512205.94	305272.66	417331.56	49503.02	128722.48	279195.35	385882.06	52321.75	297885.86	292287.8	110257.02	122683.79	43962.09	397992.02	59768.01	327482.82	342105.81	488952.22	375919.24	332025.9	406213.08	344406	625040.03	378388.03	656255.15	401432.65	448637.05	370947.73	496425.66	278331.22	526227.49	383867.6	331971.54	444318.84	337291.32	273134.99
2.70_733.5188m/z	720126.67	1113594	554640.15	721792.66	690822.87	1001599.69	857524.95	1212495.03	830752.56	852920.43	691361.57	625230.38	610340.1	930486.51	645471.58	791071.57	466103.12	620543.43	582999.94	749277.6	557287.66	604204.81	643269.58	1653698.98	1561451.24	1044053.9	815152.59	1110795.25	745612.35	807331.98	1060673.54	741194.76	714625.55	851225.99	715341.88	1176761.46	773949.55	1311243.86	778278.52	854376.7	685591.69	888976.23	680748.78	1070974.99	776243.6	713558.09	937316.69	675323.35	657784.01
2.70_734.0201m/z	426914.81	653947.48	343566.29	445445.95	396304.74	603709.91	464090.08	728532.61	503711.96	541784.36	415486.85	370522.37	356873.72	523095.39	369714.43	483029.62	244248.94	348870.15	342813.6	453999.64	329190.04	329618.2	389932.58	941568.79	927000.75	554289.94	473967.23	605895.05	452296.44	485478.65	633245.18	444876.07	431876.83	518692.61	419386.51	730102.02	457642.79	797367.93	469182.94	508310.96	419965.71	555487.97	395200.74	682900.44	461952.37	445657.21	580867.86	396367.78	407925.21
2.71_521.8870m/z	109648.109	180748.996	217906.302	256035.545	79364.963	388686.726	23353.054	44515.245	329565.138	314476.823	264524.052	227392.723	240014.711	375359.157	240383.211	300838.714	52901.872	107880.978	233001.377	292494.28	46540.612	249385.622	271683.83	55800.171	59200.868	34493.32	313041.372	34023.833	271295.314	270307.415	341398.119	284445.467	228278.012	275707.264	236633.849	422632.382	291244.818	439316.276	290499.25	335720.267	290054.79	341809.577	229105.498	326801.194	255713.642	267484.823	309229.79	257493.442	213508.937
2.71_545.0043m/z	30151.789	24567.745	41108.434	43111.962	54444.158	25875.747	29628.19	22410.725	28094.893	25676.57	32496.582	1649855.506	1867378.734	1008454.448	1330090.942	929854.372	1295325.78	1276568.967	1365601.099	1673117.664	759486.819	1202581.855	1222969.938	36860.675	38778.442	40280.551	32166.726	25395.31	30998.586	23659.005	32699.225	31710.477	41151.62	37145.029	39609.825	23085.155	25821.659	26319.383	35731.371	26966.53	29358.585	40801.077	1508591.826	1356297.244	1022411.342	1581231.252	1609436.247	1791328.616	1488086.621
2.71_638.4585m/z	716516.9	1196390.3	814946.3	1004998.1	653540.1	1487368.3	669474.9	1040536.1	1238317.6	1228840.2	1001993	993383.6	1035265.9	1345962.7	1030212.7	1165415.8	562898.4	806856.5	980855	1155137.8	612113.5	1008478.5	1080642.1	1370186.6	1309600.9	891219.3	1199071.2	905816	1050787.9	1165777.2	1376557.1	1083041.9	962475.3	1117901.8	926262.5	1616796.8	1058437.1	1667358	1072818	1182218.6	1030270.8	1284019.5	1016813.2	1423906	1072029.4	1083668.6	1299474.7	1089734.4	957373.8
2.71_945.6519m/z	194309.7996	428833.6451	23573.2278	42783.5584	275536.5257	47470.1297	414917.5066	622694.751	31861.4134	45827.7826	28343.6693	16585.7873	15013.7697	34582.5854	23758.513	29471.7038	139839.5816	193669.4346	12316.8059	30860.8371	242804.9011	21676.932	15530.5228	1035411.338	960753.9111	613657.1322	43614.1528	681949.7209	53044.0367	51174.1917	79063.9863	43462.4569	45360.0575	63123.8998	41503.8375	91365.968	37065.9547	105220.1482	46470.3872	52582.5399	31454.4109	42164.7194	27499.4751	69053.2033	40320.8992	17209.0121	55264.6281	30013.4416	25174.0622
2.72_363.6715m/z	8256.3485	4467.8766	10342.149	11212.1551	11750.8838	4963.3486	7952.4169	3688.8511	7581.1608	4015.3411	6845.1727	435016.6021	502833.7763	277766.4268	362216.2658	258836.1948	365700.9565	368442.8667	388242.5835	474783.8838	224812.0976	349556.072	356167.1479	13589.3393	12474.7724	11540.7933	8597.6048	5600.8854	7940.7664	7061.4375	9045.0016	7266.2202	11060.5727	10122.0798	9217.9211	4671.5676	7578.1725	7035.7762	9099.7194	5437.7005	6463.4378	8183.6481	419255.9432	378598.3524	299576.8107	472595.1604	456741.5439	523757.2987	441664.4823
2.72_545.5058m/z	19654.7503	9392.3451	16799.4549	26799.3061	27409.7256	10743.4937	16818.2531	11830.2543	13307.2719	13997.4723	14495.0943	936845.7412	1058077.538	579053.2307	771015.8503	560110.1919	771108.3655	782126.0816	830068.9883	1027079.932	472599.1988	717571.9216	768307.2596	22573.2009	24088.9558	22078.5999	18262.7329	13532.4566	18772.7028	13171.261	19079.4103	14287.8119	23590.3473	19020.3669	19934.3892	11137.3096	17341.2497	13585.407	18474.9725	12242.5616	13130.7505	18827.6582	857452.7734	799435.4317	614936.9353	925512.1671	945525.4772	1095089.043	903930.6711
2.72_558.3979m/z	148796.03	255409.85	67663.86	91283.22	165186.11	120494.5	240845.51	342905.2	92626.79	103634	77243.29	63836.32	60873.76	104000.83	67264.13	84366.87	95425.42	127656.3	56417.91	78478.86	140669.65	54523.77	62041.89	541031.23	490207.44	323899.09	96075.13	361053.73	100608.73	97969.09	134774.93	89533.15	88105.7	107207.26	87170.01	156038.63	85945.84	167038.19	97275.39	106810.81	81231.77	96781.46	73074	115525.14	88624.82	79419.13	113782.79	75423.96	68585.1
2.72_638.4765m/z	20799.6	30853.46	40579.17	47475.99	19803.76	67432.3	9662.39	16050.87	50712.81	54314.92	46333.22	568640.56	609214.59	294829.94	452744.81	329618.19	404727.4	407276.53	499009.63	533504.23	281188.18	492810.71	505764.28	17268.67	17862.71	11488.4	54583.8	11124.11	44502.44	49315.43	62005	49287.22	44232.35	46956.32	46393.36	72041.93	46491.07	72993.33	49963.23	53626.31	50191.78	59218.73	523589.85	354175.16	305902.34	423762.95	405617.14	551688.97	477912.36
2.73_242.2842m/z	2087511	2099829	2834476	2747257	3039148	2476024	2686465	2299935	2638708	2523344	2727049	13082717	13202122	9366508	11223582	10389338	8172187	8696703	10704055	11248212	7766227	13051080	12283820	2681652	2874361	3115892	3055745	2765651	2752477	3237092	2154692	1972246	2596141	2735146	3003374	2019217	2467922	2198969	2901659	2321375	2297400	3238160	13771102	11736135	9342149	12552025	11068870	12129124	11974417
2.74_711.5053m/z	699632.9	1112229.6	630545.3	790846.2	672381.1	1100954.8	820235.4	1206921.3	954566.9	970216.2	768330.2	672823.4	653346.7	1012736.5	681610.8	846373.1	418286.8	642891.7	625076.2	826243	565427.3	672382.2	699331.5	1517613.5	1519545.9	988186.4	888840.8	1029207.8	776033.8	877805.7	1113656.7	832039.1	804793.1	927045.8	774849.4	1308922	825144.8	1396134.1	856541.3	906163.1	780744.3	999216.1	714194	1150857.8	826183.4	801207.9	1040687.9	741207.9	729958.5
2.74_712.0071m/z	407642.15	637529.7	405687.49	483192.03	396830.76	686979.49	425033.24	674259.87	586652.73	607808.99	484020.93	436283.76	416711.38	629647.1	446790.52	513315.7	244478.84	366512.19	392007.42	519347.35	320741.25	411037.18	456530.65	804979.66	816813.51	506407.25	546546.58	560494.39	494619.27	541018.34	719774.42	530026.58	503481.16	582117.79	488315.59	824747.69	515414.13	879272.34	535331.43	572529.82	486929.38	629398.05	425905.86	720255.98	515267.18	510122.66	658934.92	470203.84	450084.8
2.74_727.5000m/z	9.60E+03	3.51E+04	9.70E+02	1.80E+03	2.51E+04	3.71E+03	3.61E+04	5.81E+04	6.56E+03	1.44E+03	9.85E+01	9.85E+01	1.22E+03	2.52E+03	9.85E+01	4.30E+03	9.17E+03	1.43E+04	9.85E+01	2.76E+03	1.73E+04	2.65E+03	3.07E+03	1.22E+05	1.15E+05	7.22E+04	6.20E+03	6.65E+04	4.52E+03	2.96E+03	7.14E+03	2.86E+03	2.54E+03	3.52E+03	5.10E+03	1.12E+04	2.60E+03	1.08E+04	4.63E+03	3.39E+03	7.84E+03	7.10E+03	2.05E+03	7.18E+03	4.47E+03	3.42E+03	8.24E+03	1.01E+03	4.40E+03
2.74_828.5785m/z	502930.04	832525.08	225647.39	287673.34	516534.42	362359.04	766141.77	1121043.79	323592.68	345787.49	269678.64	256045.27	225029.15	350881.58	254216.63	288333.57	321382.35	438475.13	216446.27	319053.51	485184.66	222017.2	238293.54	1612587.42	1481229.77	985811.07	292599.34	1003806.58	333632.96	341525.96	449986.24	285984.63	308451.05	375300.02	290778.12	506897.04	278536.75	576676.53	307299.75	331026.37	262362.77	326809.3	271981.56	436715.57	332242.01	284420.18	401675.51	260092.85	282192.8
2.74_829.0803m/z	301542.22	541221.68	161077.01	187433.25	356141.63	260435.78	497234.53	753440.35	229188.51	245112.63	189470.23	173974.67	144651.69	244135.31	168898.21	201975.32	210129.34	278960.5	127911.53	214086.16	283954.78	141727.16	151239.42	1068327.83	971698.48	643663.46	200857	621871.25	237879.67	225597.94	311558.31	192817.88	205705.73	259172.63	198278.43	351818.34	169331.15	408344.2	200429.15	222848.28	186153.73	216290.29	176894.73	300293.22	213972.4	177042.29	271170.31	170764.05	191528.84
2.75_423.4310m/z	3781.889	6369.273	16012.757	12831.523	30775.521	8055.484	12448.145	6223.462	31248.608	6615.791	9406.539	562074.235	444995.176	331463.346	398903.128	482648.12	350821.535	335826.049	554952.09	401076.199	301336.112	494373.216	388145.163	17222.804	18630.126	27822.864	20843.149	13965.395	9308.483	10548.259	3686.323	4967.59	10572.546	10133.134	17470.8	5122.461	11714.967	9019.004	20337.618	8872.237	11971.677	20368.566	624503.282	381787.332	368099.217	439000.358	410874.975	423320.522	400702.036
2.75_499.3720m/z	139565.61	234176.7	291425.26	340471.02	107502.66	513505.55	29968.36	46405.74	416564.13	412381.96	350919.17	299289.43	317754.23	494291.94	336682.77	397006.83	69546.15	141192.49	314239.65	388300.86	61789.02	338797.25	343199.84	57775.97	61862.64	36781.76	406627.73	38741.28	356274.32	366555.42	442242.88	383630.22	311251.54	373022.67	324973.1	552062.73	402063.59	573331.42	383781.02	447607.79	394290.15	442023.32	310929.08	423088.28	351793.39	350818.74	424221.47	354735.62	291143.9
2.75_705.4869m/z	16509.473	33474.878	5746.837	8069.059	13942.934	9305.71	27925.371	45501.366	7143.133	11404.344	6981.912	8753.718	6931.414	16280.758	7874.646	5957.741	6771.255	11700.621	6262.085	7018.273	9575.738	4176.698	3433.195	74468.727	78080.556	49583.557	9449.332	45509.714	8140.239	6349.861	15367.785	12417.099	8473.776	10330.872	12423.441	19964.988	7401.478	21671.962	9288.033	12851.406	10865.546	11261.631	7276.016	11109.468	9000.235	9375.175	11208.984	5000.456	10043.509
2.75_807.0672m/z	350187.22	564772.16	204450.65	255573.94	359947.87	329530.8	487462.26	766929.41	283112.01	299252.52	225833.21	221247.55	190610.87	300678.45	204551.06	253843.41	217189.45	304397.95	174833.1	269816.34	304356.95	186287.74	207497.51	1061493.92	969244.31	661923.72	258972.22	638346.91	270643.4	272972.42	384245.54	254088.55	258907.56	308180.43	255470.13	425604.22	244717.32	491568.28	271888.46	274886.18	227084.93	291958.33	229149.92	385712.48	268001.6	240157.92	334797.2	226776.57	224438.9
2.76_400.3423m/z	525202.6	636390.2	620593.8	520757.9	620735.5	605127.9	779732.4	783306.5	894890.4	1024280.4	1289436.5	824659.2	642253.3	524054.7	566397.1	489784.8	348625.2	368465.6	746088.7	583780	515950.8	653266.2	818107.9	521355.5	696583.3	624128.2	1146423.1	736968.6	615700.3	989518.8	628198.4	499243.7	635389.5	339984.1	473192.5	765057.1	964682.7	839903.6	201514.8	745476	429737.4	887271.2	509643.4	323275.2	506240.3	363534.9	607622.8	436220.3	499725.5
2.76_499.8736m/z	63496.222	108268.367	129693.75	160381.833	46628.294	256560.749	7812.093	17015.099	200109.296	199398.07	168221.531	138143.452	144425.369	234260.308	159259.505	189020.742	30742.701	68944.112	152682.091	179489.099	29573.902	157332.896	159899.059	19671.429	22947.179	12793.043	189588.257	10421.426	163518.022	171661.101	220025.152	189881.077	153065.359	175731.931	151847.714	271644.326	201082.996	269978.897	181443.655	212901.51	185887.55	214283.031	154141.094	208309.721	169088.39	161489.88	200925.987	163072.324	130945.402
2.76_572.3718m/z	527078.43	211981.16	256202.75	160058.43	198851.69	214676.08	306917.89	214011.53	399116.03	255831.52	297548.21	372747.55	506854.56	74767.39	316799.58	155177	265836.63	133430.33	321288.17	182538.81	187113.34	212340.45	259585.14	146116.58	303486.48	397021.08	385934.08	292029.07	401027.4	270741.97	71962.9	191010.2	172525.92	86070.3	57229.66	130797.61	353783.05	152805.76	198638.69	196263.1	134945.45	76812.76	95086	87898.79	205354.47	83511.81	80000.9	230457.7	143971.89
2.76_790.5887m/z	245636.801	424440.453	574906.23	685195.566	170175.274	1049305.845	6580.784	14296.301	838188.998	830130.521	719732.59	596069.89	632676.72	1007131.589	709086.598	826887.249	103506.371	242405.013	656491.355	762221.642	82696.525	674042.883	690971.334	22635.249	25912.994	12362.289	798446.037	11630.913	694104.689	714168.836	906579.082	803691.058	641113.671	751575.412	676942.236	1232105.166	1085317.756	1267418.009	797010.103	1011771.973	789218.601	904939.86	733680.906	875852.995	719804.4	701619.142	860834.739	718155.893	560351.247
2.76_980.7095m/z	312019.973	535591.432	681955.865	812010.947	219869.378	1271003.791	27915.516	82509.461	1015746.669	1000971.614	850206.635	736227.687	739106.618	1204067.717	799560.223	976167.887	125586.377	325085.817	713939.537	891120.68	122136.014	804227.595	839162.517	117704.192	121490.319	60581.313	945278.05	60355.659	822346.071	852646.43	1100826.534	949108.139	772650.927	907764.811	781772.326	1419724.211	1014218.462	1433681.912	967635.583	1095381.186	930880.72	1107031.259	756292.469	1038645.295	849722.843	847923.918	986881.215	808404.65	665786.564
2.77_1170.8308m/z	194242.71	338202.21	330635.23	442525.51	117453.81	684388.32	39166.2	92292.84	559420.88	556890.62	427438.8	361108.44	348486.28	666878.74	412355.1	522597.29	60274.57	190322.41	350309.47	464644.54	71582.58	391548.97	408711.78	128799.55	132258.96	70263.99	512061.08	66543.59	433573.76	450757.68	596287.67	510772.56	428603.88	501111.18	420446.04	763332.71	498687.81	820973.45	515535.83	552374.83	489424.48	625653.13	387416.85	592596.28	473129.11	431363.84	557693.18	427120.89	338949.99
2.77_328.3210m/z	489061.3	498224.5	569638.3	587211.1	586184.6	466327.6	428070	532920.5	528161.5	515730.6	590976.3	476908.5	548856.8	395089.8	363174.5	262905.6	206014.4	216198.5	320242.1	293242.4	251439.1	361906.8	330839.6	277709.9	286089.8	274771.4	334711.6	383324.2	311678.7	293454.8	506243.4	462192.1	529525	500760.7	585838.2	429116.1	439445.6	367050	485131.9	411710.9	529526	549055.8	480727.8	597238.7	359875.9	407739.5	307968.1	346036	387998.1
2.77_683.4735m/z	105385.08	194733.04	25362.29	32547.17	124633.55	43537.47	189715.97	262653.44	35053.78	30927.08	22859.41	23473.27	20029.66	44419.08	32114.44	29367.05	67119.37	94251.05	21543.45	31376.32	114026.15	23400.65	20045.72	432659.83	390198.64	269435.26	37283.79	266374.58	35175.83	32677.63	56335.91	37896.21	32352.42	39645.7	29220.16	57398.82	26755.93	61428.69	31389.9	36626.73	34358.28	28014.32	22508.47	31671.49	33408.49	25937.76	45899.92	33600.83	29116.97
2.77_683.9755m/z	1.07E+03	6.72E+02	1.28E+03	4.20E+02	8.40E+01	2.92E+03	8.40E+01	5.90E+02	3.54E+03	4.92E+03	2.79E+03	2.04E+03	2.43E+03	5.65E+03	2.46E+03	3.88E+03	8.40E+01	8.40E+01	8.40E+01	9.21E+02	8.40E+01	1.56E+03	7.59E+02	8.40E+01	2.61E+03	8.40E+01	3.54E+03	6.76E+02	1.84E+03	1.26E+03	4.86E+03	2.91E+03	4.79E+03	4.07E+03	3.57E+03	8.76E+03	3.46E+03	6.24E+03	4.50E+03	1.87E+03	3.00E+03	4.28E+03	2.16E+03	2.68E+03	5.66E+03	4.02E+03	5.31E+03	1.46E+03	2.24E+03
2.77_806.5654m/z	519660.068	896085.848	288268.864	394904.76	596256.762	500009.813	757998.16	1180780.686	429570.17	456999.27	357286.3	317595.416	288300.343	421604.791	304559.833	386809.082	333306.07	489945.948	263160.345	379982.082	505665.473	287760.508	321014.737	1677461.275	1556636.603	990410.893	396723.142	1013415.347	415270.239	395878.489	569605.895	382221.293	397600.835	455103.219	358986.111	636631.938	353624.626	702401.426	397450.262	415476.639	347839.625	441691.042	335256.008	573542.426	394986.413	357120.632	514461.089	336444.379	345375.985
2.77_923.6385m/z	294265.912	541560.041	107076.825	130915.729	349060.686	171622.605	558115.81	824705.89	125671.156	132024.032	105337.467	79656.368	94092.769	177928.238	112551.539	119729.07	197497.548	274437.55	80994.377	125187.563	321819.761	74864.284	86372.809	1266907.554	1164031.603	781914.49	142349.364	765103.564	137293.631	140802.487	208419.293	137991.038	122098.404	165170.282	111909.017	242724.971	134782.629	264216.361	128970.418	161324.59	124085.11	125457.424	106328.634	166315.83	137601.987	104147.501	156075.863	99598.6	100487.573
2.77_924.1407m/z	184068.197	358279.709	40913.672	53562.539	230280.104	72857.032	365351.713	538158.63	51326.875	69087.47	50972.607	35852.277	27645.582	67126.428	44142.879	44811.711	117059.834	189383.265	40334.594	59259.105	216973.456	38027.262	30782.676	833655.368	781858.52	539272.144	65376.376	502141.289	77933.739	74420.61	99672.771	54755.554	63328.202	79143.8	56401.959	107911.884	47439.509	135270.791	57184.823	70680.275	50751.098	51302.613	41084.929	75987.249	65617.365	40517.594	75433.591	41568.836	49925.928
2.78_488.2995n	178384.3765	353014.4436	6687.1268	4553.2021	311055.5967	14451.8734	536826.1019	1124872.822	22649.8766	7608.0649	3679.7335	12014.7903	7325.3461	5213.7332	7181.3666	3301.6489	162780.2027	199154.9972	7631.8799	4093.9275	373826.5495	2153.1501	12210.5092	1065645.776	548050.7938	866556.5434	22931.112	901411.5253	9647.1779	11254.6443	401.9571	6894.3042	3175.2261	5563.3738	3949.761	6140.5121	7181.036	10208.554	22882.7564	2198.3723	13410.8706	4791.35	1244.366	4692.4628	1926.5154	353.0083	1292.7406	7172.4869	1268.4202
2.79_510.3560m/z	3264693.4	2955283.7	3436755.2	3498129.5	2310347.5	4220526.3	3526639.9	3729321.3	3251321.6	3550917.5	4593230.6	3632818.5	4401972.1	2210156.4	4364794.2	5084210.6	2087378.8	1717646.7	3906678.7	3710454.7	1929483	3179658.2	6359735.5	5395453.8	3715551.1	3176648.4	6120211.8	6323417.7	3279570.1	4090750.1	503403.8	950425.4	1637520.4	675132.2	494299.3	1274049.8	3911774.9	1131677.8	969817.1	2342652.1	1032497.6	995807.7	627396	704640.9	952457.3	1172615.9	452445.6	946571	1072282.3
2.79_689.4924m/z	728931.3	1192650.5	694116	851639.7	711225.3	1191296.4	836023.9	1151104.5	1045316.4	1052654.9	831194.6	777489.3	800163.8	1148543	800147.7	956762.1	455421.1	677405.2	715834	929457.1	581257.9	784654.7	808801.5	1495012.8	1461852.4	979170	933106.1	1092897.5	818344.5	868495	1212837	898497.4	849702.4	975905.3	837895.8	1386422.1	903616.3	1444097.3	946453.8	975278.9	837148.5	1101573	822539.2	1211996.5	931145.2	944284.9	1103517.5	848832.9	800702.7
2.79_901.6257m/z	355653.372	660440.367	96563.236	135694.525	431767.259	169222.514	669401.271	1005781.287	123413.668	142290.892	103783.121	103742.235	80233.478	123326.427	94692.704	119294.258	246069.583	353603.425	80070.573	130566.73	404961.064	76170.691	87656.606	1489442.852	1343909.803	908314.455	139562.468	910933.838	155493.625	161242.429	207056.06	122484.426	125443	162362.128	111409.967	217034.437	104604.54	276264.48	141618.717	133795.889	106167.121	131987.242	99341.885	184422.66	141177.993	104449.565	175985.181	105873.689	101644.443
2.80_655.3162m/z	303374.5	293249.9	414639.8	370190.3	384907.2	320979.4	321883.4	327590.1	355323.2	343782.6	380367.5	282821.6	270992.8	169054.4	205492.9	194760.9	143509	137202.4	206544.6	183224.4	141675.4	241981.5	228679.1	216759.8	225277.3	225325.6	270108.5	250527.4	243680.1	267070.2	336761.9	291072.7	343773.5	350948.7	433233.2	270894	290920	257449.8	346060.4	284279.7	339669.5	359126	286772.3	221395.2	192671.8	244808.7	217199.2	199869.4	193779
2.80_689.9940m/z	363326.34	598011.41	402502.41	497247.72	330490.04	718448.13	338272.75	507394.83	632852.11	630180.91	510829.12	434177.13	432388.68	688970.89	451501.62	537184.15	222643.69	335110.67	411568.12	512738.5	271026.63	438395.56	457085.99	632555.89	637304.84	396008.35	557872.85	414130.63	505448.83	524647.16	717969.06	548900.04	503784.19	604121.92	505289.97	873181.15	557416.31	878120.74	555563.14	586241.59	516118	664237.35	442982.05	708740.22	547147.17	538247.67	635245.93	469524.07	450325.65
2.81_617.4371m/z	81469.28	133699	146225.71	170241.26	69473.38	264194.82	49594.39	84546.17	216670.83	221656.82	170539.52	141292.12	156374.48	247934.7	168385.32	199795.44	46195.36	79072.59	139972.56	184963.21	45781.68	152702.45	167712.55	121293.24	108676.18	76002.33	200699.29	66178.61	174022.08	188097.44	249563.83	191899.53	164925.61	197942.74	177248.67	282653.41	187608.75	298152.57	188905.33	218638.91	177398.97	233768.13	155299.71	235195.4	182194.69	173807.11	220770.77	168937.26	147102.14
2.81_902.1276m/z	273471.487	467445.144	73921.232	96831.825	321090.225	110037.647	454853.105	701243.527	92563.635	109026.522	81386.035	80460.873	68496.992	107072.157	70455.519	75897.499	175172.031	241191.132	62043.5	90620.423	292842.7	53472.461	64454.762	1047005.974	955918.817	650003.924	95903.772	621639.977	106215.976	101073.576	150667.599	81736.764	103184.29	114292.134	84674.092	172371.978	79018.312	187738.18	101830.371	106915.742	78842.282	86360.178	70555.628	117783.619	90018.15	69889.287	118243.704	75455.294	77755.979
2.82_467.8380n	279931.886	460137.052	613230.563	730216.921	169861.35	1139624.283	16124.603	46382.479	929441.202	888899.368	785117.481	643263.103	667062.784	1034014.059	717886.704	861142.132	113029.89	254641.736	652679.424	774887.813	93279.446	702843.688	703502.25	65925.916	71593.049	34674.468	848887.775	32931.431	727962.266	745774.509	976862.26	859015.734	673514.886	828842.273	705379.654	1269595.085	1017773.105	1312738.089	862412.818	1000769.743	831893.893	989776.468	676825.069	915910.007	759937.876	743214.117	867690.547	722754.979	580510.752
2.82_617.9370m/z	9250.572	15153.508	16193.756	23025.22	8370.658	38967.71	2132.139	2740.621	28854.371	29575.961	19847.5	24215.525	25676.167	44136.085	25023.423	31920.521	3381.064	8308.762	18571.715	26923.949	1356.714	26154.533	25660.357	5239.517	5804.357	2952.267	28600.147	2746.803	18320.522	24569.56	35898.832	27042.676	23936.84	25827.272	21646.952	43742.848	22080.084	43065.327	26048.24	30669.684	27021.203	34390.783	26560.608	37759.443	27670.864	19571.081	29097.979	25807.759	23466.37
2.82_656.4933m/z	6996.351	10038.545	2341.501	2663.422	7114.886	5048.164	15176.537	17422.089	2577.677	2907.946	2567.453	206920.844	248446.005	122130.768	151304.745	133523.098	145326.052	176375.101	209997.99	198962.668	110152.099	178139.805	199778.359	28188.168	30064.936	19065.179	9290.511	18684.369	4052.256	9289.833	3239.844	1609.439	3501.995	2996.663	1767.105	2456.62	3756.585	3721.482	3149.494	1649.722	1363.914	2578.542	158604.491	148901.659	101700.047	153077.519	146073.115	220473.406	206112.118
2.82_784.5524m/z	548495.838	919948.972	336595.181	440610.606	565494.185	597730.606	742631.831	1134492.305	498818.152	523930.3	392214.083	377935.306	348781.746	501628.398	349462.448	438461.617	359643.561	485792.74	323170.857	431076.647	511479.066	349165.087	360722.493	1488829.539	1412539.226	926104.434	443493.532	971626.242	446375.09	450872.791	636932.013	443439.132	449530.391	527954.695	440367.444	745541.547	444630.337	812723.976	476439.599	498399.921	400067.76	533075.041	376696.529	644275.075	453378.602	438876.703	592958.33	375959.767	388769.913
2.82_785.0542m/z	358066.1945	597658.4029	225483.04	294789.03	371966.8046	397938.6914	475864.9651	747752.2186	350498.2485	346285.4728	274731.3999	251999.2229	233121.6967	345442.8879	235909.5484	301658.7261	219554.4594	332615.6903	216289.1792	311842.9589	327757.4096	208333.7326	243525.0642	981159.005	931004.9478	617926.2442	294947.6766	612484.7401	291805.9641	308730.4173	443917.4633	303573.6118	312214.9756	340347.2124	296930.6685	501010.296	295570.6225	556003.2246	316119.5682	334212.0897	268596.0042	358398.8067	245068.6288	428219.207	307613.9506	284840.8356	388092.5818	256780.2178	277934.5648
2.83_1126.8044m/z	192541.51	332207.843	353434.907	483185.65	136170.315	696266.718	42273.061	80054.27	587637.406	559878.059	469883.692	395166.676	393534.603	654661.78	418866.17	532901.979	72991.062	194685.306	395976.549	480849.059	81451.932	424461.453	425218.739	96111.324	117123.872	43635.118	521839.955	52589.535	461902.133	474349.279	616741.427	518783.612	424204.369	519162.434	431511.752	768711.03	494815.403	799812.052	527132.997	563989.642	492980.302	630243.695	413257.771	573130.135	469990.324	465168.078	548808.051	439068.681	367146.397
2.83_256.2998m/z	144903.6	204507.2	227250.2	219213.1	271454.8	198870.8	171239.8	206139.2	240272.7	220126.5	242571.5	619173.8	545053	402474.3	469964.9	457587.6	317158	393311	492744.8	482191	322980.9	553481.8	489178.9	169360.9	171953.8	181972.7	184363.8	183511.2	167393.9	166376.4	191486.8	175144.3	212308.7	197975	253276.6	180859	193852.6	169521.4	224783.6	182251.9	215015.8	235456.8	630568.5	515123.8	436456.3	529664.8	511174.4	538148.4	498321.6
2.83_477.3589m/z	88121.458	129470.418	175197.708	195251.013	57041.567	300075.096	6588.175	9797.982	246840.2	238488.292	212990.847	174027.726	187310.895	280114.558	191610.273	236418.207	38157.294	76167.356	175977.694	205733.04	34095.658	196747.067	196802.795	8204.787	12724.543	4807.518	226220.892	7411.986	203237.212	204880.907	268419.064	235333.935	186920.484	219968.839	198954.21	326029.275	270407.459	335877.356	224850.263	262563.664	236354.299	267848.875	195123.349	252137.818	202261.176	201934.114	238258.373	206490.06	166901.221
2.83_592.4198m/z	173948.346	321346.796	56230.53	68297.546	203103.375	103776.396	318306.496	407228.934	93539.498	92165.928	74808.552	49672.14	54457.074	95292.064	54123.583	69120.347	115710.4	162817.386	62204.043	71518.942	180720.683	56574.465	60794.56	605361.551	551392.507	373174.546	80012.599	394780.552	84447.292	82538.862	110494.803	83519.567	73611.953	84365.483	72606.121	128190.192	68310.175	145588.887	86603.142	83580.178	67917.996	81509.347	64324.843	95265.767	70828.269	59792.256	93628.09	66050.258	60250.88
2.83_595.4235m/z	126498.02	240778.99	124954.72	152049.2	126586.2	238680.81	158104.88	260192.95	192724.23	199703.8	153016.06	126003.06	131092.96	209838.18	138452.62	174764.4	77132.28	134068.47	127172.41	165041.52	107912.38	142356.72	147872.9	387513.45	355200.99	230189.43	170829.58	232678.7	163037.11	167131.3	213173.33	174793.83	145690.9	180754.07	149379.36	260126.37	160338.22	270654.91	171028.32	187490.68	169150.74	213233.62	138864.42	194553.29	167073.34	157679.14	189744.9	146031.1	119493.32
2.83_595.9242m/z	13167.039	23341.946	22836.237	30983.057	7573.428	54621.662	2748.088	6680.623	36921.35	41912.214	34659.653	26729.083	27939.817	48386.249	27586.568	37667.027	3252.291	14000.957	28488.429	41265.887	3317.389	27628.56	28570.083	9242.166	12509.41	5315.721	36779.856	3979.523	35096.816	32536.335	46205.284	38564.064	33076.793	40731.56	34756.187	60959.285	32916.427	63396.116	35064.277	47370.593	33670.184	44749.296	29211.111	44065.61	35590.31	27719.425	36383.757	31000.951	24238.583
2.83_649.4455n	528101.72	865726.56	632683.92	754580.76	474264.64	1116184.59	478601.49	696147.39	935729.45	948073.23	772224.78	641592.28	666056.8	993843.6	711563.63	840490.31	315026.74	482308.19	627243.24	793838.81	377608.05	648964.52	699251.66	859749.06	855067.02	546307.78	825786.82	596786.33	729004.22	787079.93	1068791.67	824303.29	745459.11	867858.52	766321.2	1248453.47	833158.44	1316929.35	856673.58	892636.16	782859.13	1030807.82	652604.71	1008630.73	794480.74	792381.18	947706.85	724636.33	650890.19
2.83_879.6122m/z	451722.659	806923.37	176095.51	221418.052	524530.436	308124.177	812235.526	1178088.326	232318.198	264602.099	208389.689	173980.011	168454.078	263047.743	196997.847	212544.459	301359.154	409434.852	156992.161	220218.808	461891.307	150638.219	169557.808	1672117.046	1538252.083	1044994.145	233863.962	1067732.277	241718.191	245629.599	321719.25	233282.084	220224.255	274425.306	206695.62	375876.022	228996.171	423357.881	222847.679	254245.362	206305.751	238226.131	188127.778	288506.008	237922.932	186951.849	266399.044	189309.547	182648.443
2.83_880.1144m/z	290846.214	524344.618	92497.112	137105.373	349060.368	163370.211	497173.984	766520.266	143684.015	138279.993	113089.721	104291.785	77535.349	129702.867	87476.238	120770.668	185887.004	274163.678	85080.787	123575.623	320184.816	77030.425	96105.79	1111534.529	1009493.308	667538.757	127036.994	666848.45	144468.344	145170.216	194508.788	109038.38	124121.842	147265.761	111743.249	220235.672	108531.602	237013.966	130443.488	135865.492	112718.636	120311.008	102567.173	160535.28	117400.955	95496.16	161435.805	97047.328	106891.899
2.84_1128.7822m/z	4.67E+03	2.29E+04	2.85E+04	4.16E+04	5.60E+03	8.56E+04	2.33E+02	4.58E+03	6.76E+04	6.60E+04	5.12E+04	2.28E+04	3.39E+04	7.61E+04	4.52E+04	6.13E+04	1.55E+03	7.88E+03	4.23E+04	4.26E+04	2.33E+02	4.47E+04	3.62E+04	4.17E+03	3.93E+03	2.33E+02	5.92E+04	1.16E+03	4.97E+04	4.98E+04	7.22E+04	6.36E+04	3.73E+04	6.17E+04	4.05E+04	9.31E+04	4.85E+04	1.05E+05	5.80E+04	6.74E+04	5.83E+04	7.33E+04	3.13E+04	6.74E+04	4.18E+04	3.63E+04	6.53E+04	4.14E+04	3.26E+04
2.84_294.2786n	23955.335	22041.691	35796.033	36820.163	36553.83	23582.489	33524.378	21783.047	29872.775	30205.915	32174.245	2459338.779	2597189.733	1579429.482	1983656.369	1466451.002	1513999.958	1653010.577	1780482.821	2011328.083	1197381.076	1836604.221	1954533.437	38597.528	41370.768	45685.311	32240.658	24141.843	31120.574	28760.513	26743.866	22750.796	42929.968	34637.78	39645.314	24864.393	30709.463	26452.749	38469.922	30236.321	25340.93	45437.013	2415478.581	1909646.073	1631843.632	2377788.285	2061210.173	2440513.961	1986348.089
2.84_295.7874m/z	2886.0452	2148.206	3999.9012	4082.5424	4476.5748	2817.2976	3795.6589	2666.9895	3189.7402	2840.4	3519.4646	356797.1394	367918.801	223841.8919	285881.7639	206354.0692	216098.9732	235816.1446	256014.3662	290691.1464	174888.5529	270396.3098	280294.5923	5248.2399	5669.6106	5200.4922	3477.8131	2440.1223	4159.443	3294.536	2730.162	2835.3902	5402.2435	3394.4815	5094.5615	3257.3634	3967.3865	3543.6139	4646.4646	3254.3069	2585.4509	5799.9828	353431.7179	279477.7748	242359.0047	355525.4103	300949.7484	365802.8726	298120.6295
2.84_318.3156m/z	640407.2	662646.8	878749.7	845931.7	895994.2	746285.5	807854.1	783513.7	817035.3	795314.3	891221.2	3626235	3472807.1	2406391.8	3078620.6	2738563.7	2450533.1	2455458.3	3210999	3019486.4	2309883.7	3355154.4	3302679.9	782533.8	840569.1	815758	868306.5	789872.9	782184	887839.5	663868.3	649814.7	779561.4	836058.8	934035.6	640216.3	753227.6	667753.3	894216.6	730723.9	776425.5	904510.7	3773098.7	3001559.1	2758423.7	3510474	3177301	3481155.1	3167774.8
2.84_573.4096m/z	41670.42	69708.79	76887.68	100496.44	25225.14	142982.94	24990.31	32521.47	117458.04	123203.18	95193.37	70465.25	83068.37	143216.5	95749.54	112121.7	16360.78	41692.76	74189.39	104843.98	19720.75	95559.65	81688.88	56954	51889.37	23908.44	107214.68	26626.37	92204.18	98696.82	131632.64	114850.37	96521.68	105462.39	95914.68	158898.11	102449.8	166906.65	113086.12	123532.76	107896.35	130185.87	88455.89	121957.43	100376.66	95194.08	117028.54	91357.46	78509.12
2.84_573.9114m/z	5.05E+03	1.70E+04	1.47E+04	2.47E+04	1.04E+03	3.54E+04	8.21E+02	1.71E+03	2.88E+04	3.14E+04	2.25E+04	1.21E+04	1.87E+04	3.67E+04	1.98E+04	2.56E+04	1.57E+03	7.70E+03	1.75E+04	2.69E+04	1.78E+03	1.87E+04	1.96E+04	3.87E+03	2.42E+03	2.08E+03	2.36E+04	1.90E+03	2.38E+04	2.12E+04	3.21E+04	3.06E+04	1.78E+04	2.50E+04	2.17E+04	4.41E+04	2.61E+04	4.73E+04	2.82E+04	3.20E+04	2.51E+04	3.35E+04	1.59E+04	2.41E+04	2.39E+04	2.10E+04	2.99E+04	2.14E+04	1.39E+04
2.85_548.3719m/z	895740.9	667059.2	857309.9	722926.2	720754.8	1706314.2	1754137.7	1485939.8	1277356.1	812972.7	1392147.6	1059851.2	1082094.3	590174.2	858915.9	590315.3	520441.7	401858.1	1003300.6	787979	593747	719676.5	1308184.8	853725.2	867935.1	1476543.6	1229893.6	980431.9	889121.3	996695.5	156135.4	430467.5	447493.1	284858.4	134381.6	368256.6	853326.7	374027.1	577274.9	545972.4	349192.5	228489.4	187198.6	363563.5	330920.2	307960.2	152156.2	491547.6	342398.6
2.85_551.8987m/z	3924.961	11453.629	9907.204	13844.899	3272.529	19465.22	4947.4	10266.291	16457.343	16183.126	13030.007	9861.543	10864.839	20218.236	11441.262	14941.422	3135.628	6337.377	9880.365	12504.802	3726.953	9729.974	11365.252	13834.937	11762.505	6694.666	16185.345	9564.92	13322.507	12875.559	19170.957	14298.595	10905.251	13342.116	11200.381	22694.013	13180.794	25075.182	14347.141	19520.147	17314.766	17670.648	10754.776	15071.932	12722.102	12991.373	16867.782	9045.619	7250.526
2.85_667.9811m/z	320220.3	505349.07	373336.09	477755.82	274006.65	672055.97	248320.85	399737.87	588538.48	590219.43	471546.29	380211.83	409314.58	602637.17	407411.64	505230.99	176807.29	288659.01	374905.35	485271.85	207124.24	417403.09	417464.86	475121.96	498751.25	299369.58	511414.48	319379.25	455464.39	478815.11	659788.79	496536.93	460778.63	525324.98	463729.93	756232.05	499508.54	801596.07	519464.68	562812.41	479048.68	635245.99	396806.79	624589.34	479564.97	477828.02	574181.24	428676.41	398996.43
2.85_746.5627m/z	146224.637	222147.699	328131.705	376676.241	90889.239	580033.37	1060.63	3802.787	459213.765	464676.329	396676.364	327790.462	351035.356	544625.757	379356.545	448563.947	55522.09	130243.707	357462.638	422166.075	37077.122	365101.673	368044.615	3893.239	4654.064	2078.151	437314.162	2220.078	390803.068	394735.061	506269.851	442207.027	360662.503	407342.12	361308.9	676343.85	626785.275	707621.771	444204.636	556559.812	447200.132	479190.933	394900.661	464044.184	397789.583	392173.23	457232.633	388441.509	301622.711
2.85_762.5394m/z	580472.84	946515.72	396446.87	490959.35	583887.7	671720.61	730390.34	1134313.53	568703.15	615050.65	464165.31	475911.5	429104.4	601777.35	417328.1	520782.24	349085.31	512503.71	400728.38	518255.26	500745.62	410680.72	438545.36	1420581.66	1410349.2	896827.73	491541.78	926332.28	486202.92	516770.48	703835.64	501875.15	500577.5	584257.47	502631.26	837910.49	494417.41	889523.23	537374.44	538030.16	463559.41	619042.99	450413.09	688935.62	542389.16	530031.56	661429.98	468577.4	462648.32
2.85_974.6728m/z	259269.091	498732.224	26809.417	41467.016	328845.937	39797.6	538543.676	747746.783	38590.801	53646.566	29552.854	14220.962	15337.742	37663.578	22710.231	25001.573	182703.083	227755.951	11648.426	34129.198	307799.492	7484.265	17750.404	1146950.489	1058387.723	709156.729	34151.32	714600.174	50088.815	49489.491	57708.568	31636.042	33068.31	41374.34	29144.31	82343.416	25461.764	83549.715	36546.25	40463.58	26326.488	25259.351	20365.83	28978.871	29233.196	15921.884	37539.154	25410.178	17695.565
2.86_1084.7564m/z	8547.569	18920.151	39646.304	51840.168	1860.586	80945.945	1833.328	1344.329	62304.303	65709.01	40176.517	25853.683	25561.995	85632.026	39450.035	54642.942	2121.069	13674.699	40798.343	43269.272	1226.905	34752.139	44744.437	13758.234	7178.071	5103.547	52203.877	1930.951	51545.192	50204.801	66672.628	61339.834	39340.914	55615.93	49168.153	96686.387	61813.211	97832.289	58936.343	66072.28	55870.365	66742.496	34821.828	66795.841	51750.252	49038.022	59112.047	36774.119	29962.941
2.86_551.3976m/z	25102.245	45743.639	46243.959	63760.366	19011.5	93476.662	5597.058	8485.392	76668.19	78380.836	59985.717	49784.134	53155.126	81158.968	58991.664	67251.686	12720.508	24375.793	47518.265	66605.84	10065.82	53266.408	58275.718	14357.533	18288.125	9584.143	68887.433	7599.753	58217.041	62501.992	81143.618	65948.801	54976.473	70302.245	61539.796	103024.904	70445.56	111463.943	67680.576	79049.605	65068.605	86919.187	54282.751	74691.737	63647.574	51927.889	73166.864	59651.455	43762.676
2.87_1316.9260m/z	61260.8698	114999.1846	96182.3103	136295.4121	30631.6079	215734.8802	27673.812	52903.7554	175818.9404	170260.8566	129136.8568	91987.776	86200.6806	206446.6662	102155.1732	160113.2366	19744.0385	49936.925	92846.7458	146991.5218	28800.5264	100227.5667	93586.026	63034.7256	91404.3555	19130.4146	160687.0343	27983.1238	132522.3079	146566.9339	225000.5954	144912.5939	139033.266	158157.5505	125004.6183	265563.156	152640.9194	281034.4072	151608.9646	162727.2965	132578.7914	187536.2499	95434.5824	189347.5898	153817.1686	130326.2668	187458.7833	111440.6689	102231.5886
2.87_497.8488n	194880.23	385932.65	31732.58	35071.51	246847.68	66367.38	406862.22	584095.63	56742.92	54285.33	39872.71	41656.04	32682.97	56889.33	35240.7	45474.91	134061.32	177435.28	36687.66	35418.29	224059.93	18022.5	21609.47	937609.47	856753.7	594208.3	45620.52	634145.42	46401.63	53547.46	78065.41	48427.35	34283.16	62286.29	29192.92	89822.94	51584.67	122559.96	51897.59	62298.94	51922.11	51764.5	25763.67	58276.59	33202.21	49096.21	60756.48	47002.38	43959.12
2.87_519.8623n	51604.18	167757.84	27021.2	35882.34	88616.9	62532.87	168748.79	245199.5	49413.24	58789.28	35203.16	28068.11	28367.77	62872.07	34217.1	51327.68	25177.38	56813.71	26387.26	43930.24	84369.17	34126.11	40479.16	447312.15	412354.45	245033.26	47638.24	280950.61	40763.6	47548.23	52578.93	47674.79	39017.93	46494.98	40281.4	82703.21	50209.45	94375.07	40153.26	53517.95	45069.35	59552.8	29685.72	36895.04	40599.32	33067.98	48244.78	32886.27	27214.48
2.87_529.3819m/z	79558.24	110567.17	71965.77	83682.09	71840.11	117900.89	105242.76	131628.29	108785.12	91795.31	100687.29	81923.91	76687.78	96766.94	80807.15	89530.37	55095.11	71753.49	80855.68	91894.52	60063.17	81914.98	82053.61	174474.36	156551.49	105822.92	84032.09	110715.02	87383.01	92705.62	113564.75	87927.47	81237.14	92986.29	68952.52	135848.2	95333.22	138257.15	87902.3	97831.93	80878.01	93731.43	72320.92	116914.25	87630.54	91982	109046.97	74572.84	83996.79
2.87_529.8847m/z	1.67E+03	3.79E+03	6.18E+03	4.37E+03	3.69E+02	1.11E+04	2.28E+03	2.69E+02	5.61E+03	7.55E+03	9.02E+03	9.35E+03	6.05E+03	9.42E+03	7.96E+03	9.46E+03	2.74E+03	2.49E+03	7.61E+03	9.64E+03	1.19E+03	4.63E+03	2.70E+03	1.39E+03	2.27E+02	8.42E+02	4.79E+03	4.54E+01	4.55E+03	4.37E+03	8.77E+03	7.33E+03	5.75E+03	5.29E+03	5.17E+03	9.31E+03	9.86E+03	9.75E+03	8.02E+03	7.70E+03	9.64E+03	7.25E+03	7.22E+03	8.53E+03	6.80E+03	1.12E+04	6.89E+03	5.85E+03	9.79E+03
2.87_763.0410m/z	356500.18	590756.63	253467.21	318609.78	365108.11	433483.67	443782.27	713814.94	388196.58	384867.16	294804.1	277920.75	264355.83	377948.51	271091.98	328036.26	239216.36	325828.32	272548.36	351456.08	322007.87	254014.82	273712.8	902324.27	855885.08	540804.42	321646.09	577165.07	318749.27	340758.12	483942.1	331107.56	318719.84	381429.08	327752.14	550383.36	325310.25	573603.72	348743.33	362994.88	303955.91	404941.17	289315.06	449246.16	350094.6	336185.83	440877.25	298262.51	307594.77
2.87_857.5994m/z	492651.31	845184.981	172758.479	222933.302	542909.948	269233.054	834363.424	1204558.124	245184.241	263004.906	191578.486	175204.385	167284.565	251898.75	160355.642	221289.122	321217.906	448892.03	154133.433	221478.498	477877.741	152795.157	181758.684	1711138.025	1586629.567	1050492.508	211089.298	1039964.631	256989.364	245691.748	319032.583	224101.92	217367.623	267623.592	219501.893	373874.187	204123.967	434842.236	230668.965	242904.606	198544.459	234692.771	173972.185	287459.149	217845.427	199014.263	284859.249	182817.476	189721.242
2.87_953.1617m/z	220312.967	425625.13	29481.804	45653.682	249614.169	58013.472	436359.869	691420.028	40615.822	47261.66	29771.939	34767.22	23629.02	42032.006	32785.867	43879.309	165848.853	224959.027	26246.133	39980.822	248388.421	24887.758	32010.211	983414.881	902863.363	650667.992	43434.183	606861.413	53277.538	60589.067	68286.574	45177.148	41694.608	54889.436	27945.512	79171.542	35367.202	100421.786	47747.563	51982.773	39511.036	43515.726	32174.904	54255.827	46316.229	33337.331	55901.863	32865.488	27516.99
2.88_270.3155m/z	244608.9	285429.6	349829.2	332428.4	364354.8	298446.6	285147.8	321354	326340.1	334171.8	378921.3	678915.7	611026	424636.4	525062.1	462339.4	403503.6	412214.8	540515.5	520046.3	399687.7	575954.8	552439.1	256860.5	240796.3	257986.4	254372	260273.6	242528.9	238045.4	306107.2	274591.2	313458.5	298795.9	387872.7	256388.7	276617	234815.2	319271.9	269584.6	313271.3	337937	699258.7	554685.4	515546.9	568658.4	557925.7	601097.6	521062.3
2.88_383.2218m/z	39397.89	35708.48	57416.99	54076.88	56946.98	42726.98	49369.39	44756.82	49700.39	52221.46	59574.92	307881.06	298759.91	198991.13	264495.8	224179.09	205131.33	201103.19	265768.95	255913.18	186445.42	292204.26	290737.08	50931.02	52684.18	52307.05	62468.28	44356.46	56396.7	63697.31	39038.1	38914.32	48131.12	54866.61	58160.59	38701.4	47691.16	40203.5	58109.27	46593.39	48096.21	61880.27	306711.62	259082.74	236712.6	313489.33	275207.43	290839.19	270151.6
2.88_395.3999m/z	39870.77	47810.37	65905.66	63823.23	89957.39	47481.08	64920.43	45431.65	77211.41	49337.72	51649.43	1210290.93	1121670.9	719827.9	914846.65	935513.31	771622.77	760187.65	1154740.57	997598.53	677410.02	1097438.96	950281.01	71121.24	82089.81	86313.04	78472.57	63944.61	71975.6	55843.02	44342.17	41521.16	60932.51	61770.39	64068.23	42521.54	56762.51	51530.7	67920.77	48889.13	51413.96	79254.24	1241817.43	909407.35	862583.8	1030615.51	1000233.51	1091962.62	965055.31
2.88_858.1013m/z	327824.386	568455.456	118972.618	152864.24	347937.491	188486.589	517648.707	834674.095	158440.623	183293.859	127884.266	131826.557	108735.117	159687.617	110679.115	149044.739	219325.189	288854.791	118481.632	156031.799	323469.741	98623.233	113382.419	1129104.732	1042919.89	706334.578	155496.799	679157.743	178613.559	168604.386	222194.699	150867.074	161044.989	181927.176	142240.157	266520.904	139011.147	302571.739	169175.34	174113.743	129438.672	159426.323	124637.979	211950.039	169512.677	134784.026	197528.757	126386.643	135167.176
2.89_1082.7780m/z	175992.269	318613.301	379862.383	451049.03	129456.81	687354.899	17887.505	45966.782	572273.359	552487.468	485258.983	387745.72	399855.581	642969.703	437256.912	523217.303	74628.953	186348.671	386114.672	478365.358	76216.245	413508.805	429493.211	64757.649	65747.671	26549.598	513663.169	31509.185	458375.76	456112.027	594090.854	529730.195	424629.371	488875.162	435825.029	744881.436	528212.794	782799.617	527946.811	578784.403	476202.09	613100.12	386816.219	531452.892	468753.205	466912.374	539367.439	432880.43	356589.481
2.89_508.3768m/z	1515167.6	1119098.9	1405889.7	1123313.3	1168300.8	1816521.2	2158897.7	1539602.4	1826581.7	1628321.3	2861228.4	1551951.9	1903565.9	830729.8	1543107.1	895559.4	820327.6	641291	1512566.9	1251985.1	978439.4	1493899.6	1831901	1983682.7	1334949.3	1866300.7	1607124.3	1604330.8	1489246.2	1291390.2	685821.7	828572.3	1225435	564191.3	476229.4	1020665.8	2078567.9	869962.8	594408.6	1787963.8	465777.7	633155.8	677620.4	454006.7	883791.1	634321.2	630872.5	718611.3	864574.9
2.90_507.8715m/z	2.18E+03	6.13E+02	2.89E+03	8.19E+02	2.20E+02	6.71E+03	4.55E+03	8.06E+02	5.72E+03	8.70E+02	8.48E+03	1.75E+04	1.25E+04	9.35E+03	9.19E+03	9.54E+03	4.89E+03	4.68E+03	1.11E+04	8.83E+03	6.43E+03	7.54E+03	6.61E+03	2.83E+03	4.23E+01	2.26E+02	1.07E+03	2.11E+02	2.21E+03	2.29E+03	1.17E+03	2.06E+03	2.54E+03	4.66E+03	9.74E+02	2.12E+03	3.24E+03	2.10E+03	5.53E+03	1.04E+03	5.89E+03	1.78E+03	1.07E+04	8.85E+03	7.63E+03	1.67E+04	1.14E+04	7.10E+03	1.46E+04
2.90_645.4661m/z	519604.79	874731.28	551233.65	672720.38	498493.42	988431.86	620181.07	784533.62	823194.81	836255.88	688371.75	535184.85	551185.16	859138.78	559262.28	703789.65	276545.65	422910.43	518813.79	651864.84	402232.07	530011.86	551113.12	1074935.84	988769.01	683363.21	730735.98	766114.84	648910.06	684630.15	950475.22	739045.95	637251.92	755927.47	667940.3	1096499.86	710377.43	1150397.23	740334.64	795107.31	709208.86	905782.32	543881.73	799542.09	650464.65	648116.19	760728.17	586359.83	515470.2
2.90_645.9680m/z	241751.22	382216.8	323517.306	393499.251	202816.137	570325.166	161980.226	259911.399	500628.15	486550.66	402105.143	317750.033	345051.239	520090.323	363057.019	422070.421	125263.542	211103.924	328909.752	388953.983	145189.488	338926.919	350137.382	313929.709	324453.489	201857.339	424970.681	202933.199	389702.359	389802.412	531099.558	424482.54	382077.981	453266.923	365611.208	645918.722	412793.374	669462.872	438550.939	477465.074	410768.993	522806.925	329270.204	499786.128	416711.444	398642.234	484391.256	381486.119	308536.464
2.90_740.5263m/z	528696.572	874006.62	412729.578	511683.669	528967.138	695834.846	680340.29	998763.509	612007.945	645279.936	493010.725	429741.894	428925.291	639056.199	452113.318	526658.677	330501.909	467053.875	398395.191	515459.423	449973.341	401840.129	435880.121	1224079.117	1195063.84	788285.48	509086.72	792825.155	502979.431	529421.869	742911.035	537639.574	515890.678	586178.17	532260.295	849926.64	540401.462	914793.384	559220.642	574074.964	510642.513	656191.777	424618.641	714723.274	544364.222	528701.16	668202.466	476145.311	436072.716
2.90_741.0281m/z	325252.334	531383.46	265484.334	330556.595	318556.999	461134.281	405968.514	624585.977	391619.445	417606.158	335189.693	266463.519	284044.221	405846.456	289399.691	331633.696	201503.235	292181.102	260954.456	332053.22	270326.535	258426.571	290189.015	755457.782	760999.55	469486.21	349905.449	487824.649	326784.799	352438.812	491264.504	343101.58	329836.7	383928.49	331174.688	543733.52	349822.118	591845.565	367876.404	369593.756	312135.856	425614.777	282267.357	460202.97	350429.64	342426.244	422804.341	308195.188	300866.408
2.91_1272.8993m/z	65470.48	150641.8	118122.27	175727.42	35564.11	277975.75	23874.74	57123.27	235612.32	243871.33	154638.27	149944.85	135417.77	274638.37	173460.63	208993.76	28803.45	58879.38	148631.58	191200.22	31471.82	153900.01	155746.53	81181.69	79597.08	36007.5	216599.04	34490.98	177833.41	190035.71	260556.22	203341.16	179023.29	202862.15	172670.88	345859.45	182657.45	359985.26	205659.1	224475.05	190525.46	257742.1	153352.89	235900.05	186561.6	183831.92	233903.61	165412.08	143954.59
2.91_485.3563m/z	12755.898	10734.808	15600.683	8133.839	9473.434	25369.389	28276.903	15095.321	29025.063	11121.717	33477.762	64443.769	54453.373	42626.005	41695.797	48011.031	29914.664	31793.389	45655.131	49309.364	26126.186	39605.11	34467.575	20881.193	8484.124	11382.129	10797.689	11598.991	14346.129	14262.655	13513.713	14375.629	14432.265	22907.435	13038.514	14258.064	17556.063	17429.167	26712.499	9734.388	24071.404	13235.634	51706.636	48358.778	40079.214	60569.672	47168.963	47470.269	58169.382
2.91_485.8581m/z	3.28E+03	1.12E+03	3.99E+03	2.88E+02	7.40E+02	8.17E+03	9.37E+03	1.24E+03	8.33E+03	5.27E+02	1.01E+04	2.72E+04	2.01E+04	1.77E+04	1.77E+04	1.59E+04	1.21E+04	1.33E+04	1.79E+04	1.65E+04	9.26E+03	1.50E+04	1.64E+04	3.91E+03	4.17E+02	1.72E+02	7.96E+02	2.13E+02	2.71E+03	2.77E+03	6.93E+02	1.78E+03	3.02E+03	6.32E+03	1.75E+03	7.50E+02	4.19E+03	1.87E+03	7.64E+03	1.17E+03	7.12E+03	2.22E+03	2.00E+04	1.86E+04	1.39E+04	2.77E+04	1.65E+04	1.70E+04	2.31E+04
2.91_836.0882m/z	319990.532	571230.344	127859.914	177003.643	357182.06	213348.124	511219.103	792107.615	194179.184	195742.568	154153.6	130235.041	126415.155	194701.035	133380.791	168341.587	206370.888	293996.2	121923.857	165054.313	326605.342	118084.351	132664.194	1099559.559	996339.884	669985.799	164883.057	654362.473	186915.678	195819.914	254666.963	168649.598	175993.094	198906.435	160428.775	291913.916	156545.577	338154.402	180430.027	187472.125	168294.851	195913.67	143523.974	227890.297	177834.675	154680.184	220553.306	145475.939	142155.115
2.91_892.6570m/z	200738.538	334026.272	474229.444	537876.226	132980.098	830084.515	2410.764	8388.537	673585.41	665378.995	587874.844	473777.384	495580.454	775753.861	516634.212	653945.151	80551.218	188712.674	511930.869	572556.492	65578.367	510523.349	527060.857	17931.38	15666.484	11088.282	622997.023	13246.08	543948.946	551719.871	714601.512	634215.948	488493.779	577145.464	526700.653	950490.211	826250.149	991070.946	631589.298	763259.751	607540.351	700509.624	521838.277	659740.227	549864.173	538842.751	638417.547	539672.9	436448.989
2.91_952.6758m/z	327358.69	633500.85	52979.95	75698.81	399791.37	105810.57	678386.83	931858.53	80106.13	90764	74600.69	119115.34	87623.16	93772.65	81282.99	99223.07	245187.57	310228.79	93116.89	90782.36	379670.1	60402.77	64611.55	1446353.39	1294470.84	888256.24	81211.29	900920.99	80587.34	81272.94	101140.45	76646.37	68695.96	94656.11	54609.82	127721.25	72617.9	158054.37	80119.79	91398.78	73454.74	62520.24	88787.67	102689.74	81120.43	107595.15	107700.38	90223.17	100622.99
2.92_453.8208n	418384.45	765051.81	99536.14	120834.77	493315.24	156794.55	839373.58	1170700.36	151911.33	136333.27	127026.92	295301.33	208136.93	231735.59	196488.59	218593.66	312089.87	434920.49	192603.4	230796.75	474687.71	187142.38	183053.34	1714067	1519254.31	1023817.48	106769.99	1046306.92	136125.64	132381.13	180123.74	131393.54	128240.15	160287.93	105691.42	208177.95	118446.59	251935.44	156455.04	138478.62	119808.64	125746.8	225853.49	250705.35	209554.99	256966.37	265119.44	212309.91	240481.28
2.92_463.8450m/z	2451.8796	1148.0469	6162.2996	1312.3165	1569.5851	7844.5929	12529.5972	2512.26	8987.8678	1440.3542	10702.5773	39802.5183	31872.7056	21908.0507	25542.9012	23969.3889	18150.9381	20566.0156	30111.3883	26919.0844	16520.7379	23920.3386	23237.3392	3136.2695	211.759	889.312	1385.2353	213.8329	2784.5331	2648.827	1077.816	3233.4039	3860.3811	7107.8199	3030.809	1369.7833	5770.8444	1976.5545	10816.641	1891.0618	7310.3816	1408.8694	30803.9442	29066.4896	22319.4609	38202.9279	26627.3401	27214.8521	32431.2494
2.92_835.5861m/z	556977.6979	963603.0165	240492.9171	298896.0684	596480.6036	397499.3814	925791.1044	1314143.355	346393.4567	370054.1555	266504.4407	271301.8698	260233.5089	358567.9882	272705.8642	311712.3275	373514.1632	522518.545	237099.8876	342922.2527	554888.0315	238218.2037	234548.5935	1797107.802	1657425.301	1139981.888	314538.7741	1152607.33	330274.1572	323798.1465	435485.1856	323835.1418	308356.2119	361349.9096	292947.0387	523160.7064	305982.3356	577460.1792	325913.8646	353928.1472	295683.0778	358157.9118	287314.3939	416337.0684	327191.6495	294408.6468	411150.9939	268218.4401	280001.4058
2.92_930.6466m/z	386622.7	732267.835	54451.857	95029.329	453177.408	110107.261	766889.26	1074556.814	81092.55	94019.582	68585.318	69401.633	50935.24	78179.27	70186.806	86146.33	263453.538	352670.999	48507.787	86149.024	418852.686	47223.448	56781.714	1597325.744	1444005.684	1011572.024	80918.788	995365.187	111570.248	94703.413	123353.162	89602.276	80752.324	100860.723	80147.767	162414.035	71832.496	179518.355	89817.205	93590.961	82429.482	90467.421	58387.491	100455.668	80283.411	56013.651	110085.106	60597.612	59628.104
2.92_931.1485m/z	256819.626	458553.384	38615.096	63139.752	302268.52	74695.461	505390.666	733038.199	61119.153	67359.802	47125.462	39700.343	38995.023	64644.667	41366.789	55758.831	174888.953	236940.672	33938.792	55285.057	288612.929	39071.07	40697.258	1103498.885	997703.824	686881.553	56758.02	659454.004	73255.631	62649.567	90701.028	61529.237	57656.117	71911.745	54121.119	108599.78	45244.285	128677.931	66148.873	80556.501	51090.293	55399.946	46229.552	77099.531	61804.999	39251.434	72427.665	51345.256	43304.692
2.93_463.3430m/z	12186.678	11915.121	15209.643	5082.442	10828.249	22616.658	30456.793	30941.665	22139.959	7340.408	28733.657	100884.888	77794.989	58452.939	61429.104	64113.628	46369.544	49541.301	62331.428	60337.805	42578.823	59259.689	52789.565	19553.37	2941.636	10874.522	8391.631	8873.936	11163.968	12270.507	6643.367	9425.634	10479.447	20091.196	10798.883	5456.418	14542.083	8461.624	25077.335	5618.466	18100.873	8259.474	74810.817	67691.718	56935.264	88497.908	66146.272	66563.566	75450.973
2.93_604.3851m/z	188989.6904	176920.0768	257201.0397	647484.4031	255236.4288	192082.1698	196493.8389	301845.5381	241922.675	193327.2408	222236.2684	179023.1791	164082.0517	26423.4426	22233.2524	27594.739	7753.8839	8757.9208	18683.8426	13766.6108	7373.7277	21901.7558	21322.6659	15207.6147	11281.3751	3822.1238	6843.872	4054.733	9878.2025	48703.6405	197937.5954	163174.4529	362020.1856	223067.9991	268109.2651	149450.6012	427570.5607	165628.6637	196311.9462	169162.585	243858.4482	218345.9495	172134.2816	26965.0184	29565.265	116001.7453	13840.239	17094.8848	19032.0473
2.93_626.4426m/z	174892.466	325077.144	31744.66	42878.424	220053.39	54697.545	352948.742	499652.719	38708.489	52222.875	31840.814	29842.366	32152.577	39090.074	30854.028	37317.662	125019.221	160429.548	20941.484	38936.028	190884.108	20632.651	26484.536	760830.345	669941.622	449741.073	34802.469	475235.713	48041.468	50381.799	57360.267	42952.171	37172.381	47312.161	34466.462	75609.243	35048.506	78560.32	41839.249	52677.765	41339.146	39866.172	27668.788	45515.068	39824.289	23173.614	48110.921	32515.661	24084.828
2.95_1228.8731m/z	85840.312	152288.223	170420.946	218489.625	50664.849	338568.746	23430.553	53201.418	267047.536	266091.621	204067.631	160994.352	156134.838	310612.677	180180.132	234023.958	31045.063	76339.682	168150.621	210785.847	31675.893	158746.663	165759.27	61463.491	66173.339	28812.067	245202.026	23771.614	197898.403	230756.739	295102.045	236393.683	205626.701	248437.43	196281.852	370892.596	231551.318	393141.869	232620.185	266289.149	226781.911	296288.233	147565.587	262058.334	206426.335	189074.313	273642.418	175803.356	154342.154
2.95_431.8073n	413209.2	767770	155329.2	150815.2	483896.9	250206.2	778968.8	1117930.6	237506	168159.4	227064	617977.4	494838.9	446797.3	455651.4	463751.6	486212	587104.9	452134.1	461989.1	594762.8	428187.8	379894.9	1517114.9	1401088.4	958585.8	142282.9	967582.6	188143.2	177101.8	239683.7	179481.9	179043.3	257872.8	172393.9	261674.2	171971.8	286482.2	262032.1	173647.3	192549	189555.8	513481.9	560751	456488	583889.3	545444.2	474803.9	505821.5
2.95_623.9549m/z	167268.722	277173.218	247593.982	309801.229	137419.121	455495.685	101266.786	164464.297	383300.354	379937.368	315408.044	261973.213	272563.846	427904.841	296017.759	340309.768	84991.053	149912.961	261334.084	321929.176	97492.961	292605.617	285087.355	200496.923	201784.788	122778.298	330326.878	123935.293	298391.071	310349.705	407931.374	333657.509	290108.571	329780.133	300121.85	502473.18	325149.885	511371.424	344247.436	372982.373	319715.323	421723.263	257197.726	378195.457	327902.662	317958.212	358993.045	295512.616	243623.121
2.96_1038.7517m/z	161879.935	270154.259	332237.862	422344.478	95980.96	592259.491	8202.143	14060.896	497684.472	484048.718	421998.189	344029.532	355992.495	600033.385	394081.451	476640.845	61395.884	142161.209	351848.543	428303.86	55920.077	380861.452	366226.414	25967.736	33139.201	9272.198	438928.891	9459.268	387284.459	416797.085	544454.473	453723.962	373165.11	440170.042	390288.388	661610.672	498973.099	692453.111	471324.265	524262.482	435524.744	535409.438	334343.944	477904	420510.064	395151.032	505322.672	387357.904	294810.348
2.96_501.3431n	3.00E+05	6.01E+05	1.86E+04	2.36E+04	4.24E+05	4.40E+04	8.13E+05	9.77E+05	1.89E+04	3.62E+04	1.96E+04	7.74E+03	1.13E+04	2.49E+04	1.68E+04	1.72E+04	1.99E+05	2.79E+05	1.17E+04	1.55E+04	3.79E+05	3.39E+03	1.34E+04	1.64E+06	1.66E+06	1.04E+06	3.02E+04	1.48E+06	4.68E+04	2.69E+04	4.44E+04	3.25E+04	2.29E+04	2.95E+04	1.87E+04	6.74E+04	3.32E+04	7.95E+04	6.10E+04	4.56E+04	3.04E+04	1.98E+04	1.50E+04	1.35E+04	2.70E+04	4.99E+03	2.29E+04	1.55E+04	1.03E+04
2.96_528.3930m/z	105367.31	171430.61	205295.66	240569.46	77332.69	371338.87	27481.9	35758.27	307300.07	292562.16	256869.33	212126.17	231134.22	342563.98	239702.59	300086.52	51743.25	91180.76	217167.32	255743.22	44497.45	238877.83	230083.87	51243.73	46051.01	27979.04	276467.66	38174.59	243870.53	245531.9	327445.5	276010.14	221568.79	268146.66	236550.81	393214.03	291548.98	414216.46	274567.88	305079.97	269751.65	314429.38	230912.31	299566.79	265092.35	264069.09	304407.29	241659.49	200147.07
2.96_528.8948m/z	49563.607	83947.805	108265.021	121428.317	37937.641	185316.787	7629.594	12577.419	157432.023	149879.529	131103.631	101445.408	107422.254	184121.34	120496.848	146076.331	22359.836	48704.071	107869.175	136551.517	20986.226	118715.184	119225.13	16519.571	17781.776	8396.418	143538.752	9115.407	122791.889	126083.077	166300.07	138411.878	117517.43	134560.31	117827.544	198055.559	148785.663	210323.176	143577.161	158185.364	140295.946	165477.965	115011.49	151982.56	130558.371	130693.167	144996.791	118277.885	96979.68
2.96_623.4532m/z	299572.32	478958.16	441979.44	542539.94	243321.63	792117.12	185406.12	289674.56	659176.68	660752	560172.65	456547.41	483322.33	746991.96	508746.05	618850.31	161114.34	287736.29	465481.59	559338.65	196271.32	481409.99	512974.29	357432.54	351763.24	219137.2	583998.27	231608.07	516403.68	545514.4	742041.06	595158.78	508127.2	585367.92	512002.58	865312.75	586794.51	890759.9	605451.19	639074.53	568490.34	724561.88	468861.03	678889.24	584944.13	553051.67	670391.65	517405.93	448753.94
2.96_718.5136m/z	491749.737	817809.693	421143.072	521983.005	478171.548	757524.03	598055.69	873105.5	624990.752	664870.843	528171.706	434896.475	442071.712	684311.639	488449.978	564055.197	293195.885	446939.622	419535.852	553276.464	402250.472	432167.146	450052.993	1114944.247	1090314.001	697202.418	538398.839	732445.066	510883.224	539337.519	764219.672	556161.772	522665.747	602660.821	530751.755	858959.358	553268.494	906668.168	593328.828	593219.591	528555.351	707542.449	456529.532	695099.093	567430.183	546416.986	685077.573	496147.657	468015.986
2.96_719.0150m/z	289174.4	484621.7	270986.69	324467.59	269760.42	468711.98	330011.28	510821.85	410976.87	420436.24	318310.46	275429.58	284339.79	443307.61	289253	354270.66	166224.08	266234.34	268494.73	361444.99	247825.64	266547.8	291955.19	617984.88	615847.36	385307.54	356919.89	391337.43	315362.86	354679.24	487989.31	354229.47	325692.05	386450.07	331112.87	539906.25	362269.14	601537.61	358678.51	393177.57	331980.3	434189.23	297391.3	464991.39	362091.79	354018.44	441624.02	312236.36	278267.36
2.96_813.5731m/z	478553.85	818210.72	228289.33	264445.23	498311.46	368391.03	767321.82	1099003.32	301485.51	315932.92	250579.73	215253.49	217575.52	318050.15	214274.54	280119.56	303884.65	433786.7	205996.05	273088.03	469106.74	184601.31	191500.33	1508977.23	1424597.43	910920.77	270380.29	931490.96	298672.95	299145.4	413124.73	269846.32	279969.2	328015.04	279757.81	460503.06	283085.01	513119.44	289489.31	306761.09	271961.61	327298.55	224670.03	371687.81	298274.73	270525.79	356237.66	229626.96	237690.8
2.97_548.3932m/z	136764.17	195777.59	95924.68	104086.53	129676.42	168019.22	232861.71	272205.79	145100.14	125704.25	149359.02	121257.85	104642.6	100657.39	105840.24	97073.25	102026.23	115719.01	110822.91	125453.46	134562.88	103330.5	154661.68	332949.47	314938.89	256020.33	148315.84	252937.46	121644.57	137766.57	102406.13	86307.55	84679.59	87112.59	64631.68	114899.37	101272.31	124092.15	101567.79	101099.29	82139.76	90195.38	54836.29	97526.16	73985.41	78055.99	78992.11	83431.93	70852.81
2.97_814.0751m/z	297356.02	518652.93	135999.48	183535.16	327217.61	243558.06	496369.98	769544.43	209174.73	228634.46	172456.19	155158.88	154173.15	231838.53	157387.01	190740.73	200814.3	292390.37	136188.39	181976.65	295523.04	133008.12	145974.23	978426.71	928991.7	617251.08	183128.87	592929.83	191171.96	195970.25	284618.7	190178.67	194037.06	230060.77	184216.19	310242.01	194817.4	361621.02	204717.61	209911.05	175368.2	232703.65	154469.49	269402.7	191120.36	176957.9	259098.38	176787.2	168737.79
2.97_909.1354m/z	277304.234	523439.849	55961.472	79849.095	327222.746	94355.911	527135.235	787935.454	80010.826	97290.253	63739.876	50708.302	41781.265	74161.453	58286.128	68550.738	179075.023	260491.674	38570.562	73368.318	298291.047	35164.655	52931.031	1168975.744	1061239.575	710349.664	75551.896	672337.787	83607.518	86261.78	112078.727	83927.449	80313.285	90844.388	69401.97	134715.37	62944.389	159432.448	81936.54	87025.047	69116.473	74519.149	53050.886	95930.469	60769.261	55458.133	85967.537	53327.031	54727.929
2.98_848.6308m/z	124056.8853	196261.1209	305284.8571	343596.9511	79013.2751	525812.4106	1129.0551	1437.2578	436695.1963	419426.3979	384463.1301	303071.2569	325438.1099	528082.7422	358263.8164	429626.7061	44571.3477	115051.3572	320824.7163	371036.5194	32985.9929	319479.3863	348272.1025	476.0849	1394.3522	149.9665	387999.753	310.0468	345183.9717	368545.6143	472689.9954	399014.6209	322153.4934	396307.5038	350189.8426	618048.5697	560237.2645	655959.5158	409716.7948	504464.8325	393859.9823	461400.3098	337470.0058	404292.4014	373315.4142	364718.8132	430804.5959	347723.1649	274364.3503
2.99_426.3579m/z	651792.3	881779.1	1000171.8	700400.6	1105482.9	821731.8	1712184.9	1235478.6	1515783.4	1722561.9	2445813.1	1292523.1	920389.7	923943.3	938758.7	606801.7	405865.5	502476.2	1171712.9	798752.1	954099.5	1189375.1	1320254.5	1086520.1	818808.8	1015160.9	1383316.6	1170994.4	838435.6	1910813.7	1719533.6	1097591.7	1138632.3	726546.5	973271.9	1012441.5	2980886.1	1670025.1	374218.2	1275441.8	766243.7	1499686.9	1133941.5	438656.5	701931	671568.6	1784815.7	961182.5	861602.8
3.00_1184.8466m/z	73555.66	151034.515	183205.541	232096.387	48370.109	364020.525	9963.418	27648.029	296541.332	278022.385	230607.422	140471.101	165741.53	334579.642	191233.848	260100.356	21781.567	61430.574	172340.133	214135.487	13379.687	169514.531	181316.114	35665.739	43088.012	14376.951	254838.367	16170.189	228107.962	239270.168	310068.944	259706.9	204600.795	251932.758	207116.214	400480.412	256553.539	421387.264	268666.5	283937.504	243348.366	311391.837	155568.733	297773.853	241713.288	203927.144	303357.851	184695.244	137057.618
3.00_981.6797m/z	323388.2959	619265.3996	27206.2448	47160.3546	395722.9269	64445.2331	704763.2426	919541.979	51516.6073	58879.9972	30314.7077	19641.3537	24513.4011	56838.7393	28303.3131	34556.6924	230105.583	287853.5203	24553.9483	34030.1095	370730.5734	21106.9456	25489.2887	1418437.187	1255466.305	858831.4124	52656.9934	901241.2349	52212.9579	51658.8878	81751.3677	67752.4293	44197.3809	60128.0997	43030.2104	95442.3312	39796.9483	123945.1735	62225.3881	57776.8426	54839.1906	53679.7446	25217.0087	44965.0121	41467.9151	26472.0161	43483.9943	22599.317	32029.9528
3.00_982.1824m/z	212432.8712	410571.3079	15123.939	30108.299	259803.877	44182.796	472009.5423	644826.3118	28875.6856	34249.2033	16235.3015	11478.1655	7562.9852	22195.0465	15587.3527	15553.1541	152717.2761	207128.3554	5196.4242	19747.3968	253458.9895	9442.7896	14951.1632	1028109.691	919249.7206	628932.4004	23337.7793	627808.3908	30525.9287	25259.1154	40795.6643	32236.7336	27901.4037	34652.8067	21389.7084	66048.2586	20460.5744	69926.163	31341.8583	38047.5628	30636.0053	27668.757	15125.2405	20907.2783	20672.4732	7501.7597	26568.2815	18026.9307	8283.1616
3.01_352.3071m/z	169756.5	178109.6	234198.6	240062.5	245732.8	190124.4	232245.6	209794	192310.9	206866.8	235474.6	2422830	2420915.6	1555806.4	2023895.7	1637513.6	1544144.6	1518373.9	1953196.7	1906434.3	1349577.4	2126330.1	2068085.7	227773.3	226240.7	229010.5	197101.7	198207.3	191102.8	216579.6	177621.2	162267.3	219986.4	217859.7	234178.8	160455.5	198660.9	180685.8	225738	194333.7	186851.2	250773.4	2410439.4	2007389	1826142.2	2347495.8	2077745.1	2192431.4	1955150
3.01_601.4393m/z	365817.6	685856	335305.1	418014.7	438779	619471	689347.9	964739.8	514599.5	511491.6	406711.6	205302.6	244865.5	523565.5	281328.5	415790.4	194487.6	304321.5	251267.9	362719.1	376200.1	287137.8	250638.8	1153016.1	884205.4	858601.7	440528.1	957506.8	394502.9	416692.6	560372.8	461851.7	381985.9	450571.8	389733.3	676602.5	436290.4	687861.8	456311.4	495969.7	435436.7	550413.4	248123.3	453398.2	369486.5	312424.3	455622.3	303952.3	243747.6
3.01_696.5001m/z	388174.263	659837.762	398561.877	494525.822	362608.6	720531.113	412616.953	621960.053	605685.58	609699.989	497879.216	424319.644	453788.336	679463.063	486022.299	565274.56	233723.45	375783.705	415336.171	543391.495	301962.025	429423.038	440262.59	721698.888	747639.834	477186.09	517115.054	509373.977	460515.347	498872.011	693328.941	516903.231	478365.265	554381.582	494627.57	796723.209	526582.217	821442.416	558106.871	566079.928	499260.166	653876.689	440458.601	692449.248	542597.62	550914.166	678895.704	492454.311	433641.097
3.01_697.0019m/z	230651.51	389805.58	256010.45	310375.16	216175.14	444107.53	237522.63	358858.91	377722.86	382347.68	307651.47	257716.85	273340.2	439647.71	293950.76	355311.7	135650.3	235524.97	264192.33	336015.62	179569.96	285732.43	293731.47	452851.11	456683.95	286960.72	328061.01	294238.75	294384.24	314359.71	435820.71	319715.66	300250.77	350398.26	309160.59	496594.68	332291.16	529716.95	352517.03	346988.46	311318.72	401330.22	268885.01	437316.14	350181.51	337438.78	418479.69	280731.73	252156.08
3.01_791.5597m/z	531727.076	955240.111	269908.619	308491.457	588500.994	433570.579	942780.277	1214339.906	368565.651	390543.228	320797.028	519755.078	555928.095	595197.603	501242.664	521953.002	502309.155	669531.905	449561.135	512540.205	677361.334	446973.156	453617.93	1645853.049	1508180.194	1016285.783	319160.589	1235905.634	331720.221	344687.717	491103.48	350367.847	329969.152	365296.807	312079.429	560149.322	337052.907	603772.319	372509.886	373222.107	312327.818	411625.205	566713.895	707569.836	578755.729	565767.178	624093.708	515713.796	478786.27
3.01_792.0620m/z	287041.2538	486759.4593	152524.0415	201169.6779	297795.9959	266402.325	417055.3281	666305.2588	216462.5648	244226.8324	180033.1715	162943.6353	163727.2214	245232.5113	162748.8546	212284.3045	186448.2315	258440.5773	148291.6669	187958.5726	277596.9064	150344.6374	160441.0979	829028.736	813733.3835	507161.1805	190967.1667	517459.1575	190934.7116	200885.4093	295886.5383	211613.5646	197977.3614	229002.9321	191763.4135	328402.6563	197881.8276	360041.6615	223618.1959	221009.7115	185036.9623	251968.1829	167627.0605	277241.7326	220841.2464	197229.8841	270594.1271	176096.1314	166445.3908
3.01_887.1222m/z	275737.806	509683.245	70326.988	95248.363	327609.378	118031.74	515570.994	800600.917	90617.003	103816.814	72265.12	60035.128	48582.281	96104.101	52400.462	89857.909	189075.403	259966.57	47845.4	92942.306	297069.287	54576.811	51417.55	1135874.041	1017042.845	681271.703	82419.888	676757.541	101378.996	97381.204	133945.814	91957.681	92263.279	112059.058	85209.689	160133.583	81295.546	181124.958	93604.248	108997.322	84571.98	100085.758	60838.8	112933.673	97969.275	75382.616	111742.634	53424.79	67297.797
3.02_601.9418m/z	108899.63	188526.77	179351.41	229416.88	87610.83	349687.94	51487.89	90411.68	280083.3	291803.15	242355.78	200536.48	205729.17	335839.99	225458.03	280385.19	63008.85	103989.5	198577.04	244117.1	60236.03	213291.82	228472.31	103157.08	105172.12	68678.95	249599.6	65954.01	219639.27	230978.45	318984.02	253310.9	217717.95	252252.42	225223.56	364665.36	253639.76	387739.17	261770.33	273149.23	245117.79	313703.92	199323.04	292825.17	241889.89	243253.41	285230.04	222615.96	187251.71
3.02_886.6202m/z	435347.446	779953.795	96137.678	136483.58	474634.414	165251.696	800195.593	1166072.12	136212.804	157443.071	117244.747	98254.268	76840.029	143310.018	77269.315	127161.131	314852.639	413907.276	63612.936	115964.618	478391.21	74135.424	79180.565	1668563.806	1499263.785	1008094.112	116660.546	1026794.068	155519.785	156176.947	197795.927	132769.439	127835.457	148557.412	115852.189	225610.854	111153.148	264520.78	150279.665	152630.329	132253.78	148066.109	83204.308	162609.913	125724.51	83216.976	165509.864	97541.09	96574.382
3.03_500.2993n	1115113.858	2329234.906	20533.3809	23695.8011	1928015.968	42710.8184	3679083.101	6463798.148	24169.4647	13019.2659	26782.1965	17029.0448	19893.5817	1204.9707	5469.197	16104.1398	1098067.922	1473344.702	24035.6261	15359.3253	2545002.492	7467.6538	32858.482	6775630.759	4429593.402	5771448.258	40401.2566	6579122.966	27586.0134	44882.281	1116.9869	10905.4877	22177.3829	2439.7709	1225.8181	1714.5941	10060.6943	3747.0735	12259.979	8907.3677	4841.8607	1073.8146	794.8421	3122.8247	1841.8154	241.2008	955.3747	10427.6158	16111.3839
3.03_506.3796m/z	71544.161	106944.985	144493.039	166524.187	43305.178	244789.152	28846.369	22487.741	202067.893	200406.793	200607.897	143558.615	155808.816	243239.641	180545.184	214824.749	37262.065	63597.561	164364.985	195928.721	27803.557	169972.547	186768.13	33306.148	30274.381	18356.498	196849.71	39385.062	165669.687	169695.44	200572.818	176280.837	143997.489	161797.046	140390.581	248427.377	206843.315	253076.77	176466.308	207263.764	167686.242	197494.743	142519.133	197803.073	172909.412	172619.337	193578.768	163933.095	137667.518
3.03_994.7252m/z	125092.0195	215638.6123	286396.8992	332302.667	72694.4128	506094.5503	1846.2274	4863.2263	431786.2074	408259.4687	368725.5637	285354.6466	312384.0224	501144.8369	348628.9983	431866.4006	26665.0393	111231.3834	307490.423	362636.1075	23652.5131	328326.8077	329485.7418	5280.2959	4621.0813	2592.8694	375220.3726	6029.1614	346965.4847	346554.7913	457527.9068	381759.2937	313716.2806	365755.0698	324875.7361	568714.5049	461379.7739	592466.6443	387215.967	445679.1994	377457.6817	448710.9673	300287.081	442493.8507	397146.4938	362645.3123	445736.0444	352829.0075	271970.4887
3.04_322.3097n	4865.447	4527.729	7630.592	9271.962	10754.901	3743.338	6491.609	2283.495	7702.185	4013.214	6596.854	361339.622	392781.358	239050.295	313112.403	268014.654	244921.034	248115.124	310258.007	302645.028	203504.276	310248.459	297257.082	3908.905	6734.182	8556.033	8365.933	3558.111	7196.093	7567.25	8315.513	6522.163	11207.021	10820.504	9327.572	5500.75	6666.752	8721.715	10585.319	6255.642	7744.773	12148.648	377431.724	302962.413	266638.914	362537.051	325149.931	353337.687	296496.683
3.04_644.4947m/z	672923.2	698131.4	1195102.5	932676.5	922556.9	1166248.9	1021360.3	605379.2	1140580.8	849198.2	1442387.1	7311090.4	6631285.8	4922907.1	5848946.3	5272093.6	4030962.5	4112565.8	5658648.7	5322726.9	3807855	5980120.8	5814442.3	712384.2	679511.6	795609.2	992297.7	597944.2	1017450.1	997452.5	882951.3	842446.8	995700.5	1177417.2	1029153.4	883896.1	1184558.6	1023561.1	1461032.3	952369.4	1042534.2	1150589.9	6875415.7	5898137.7	5226465.7	7013956.1	5805188.4	6018471.8	5618204.2
3.04_959.6671m/z	336135.398	657175.013	33496.883	45233.029	416995.761	65143.511	758220.145	1022269.779	49266.927	47004.435	24333.415	11905.004	10872.972	51905.87	12904.319	33676.035	264108.643	357384.959	13937.223	23281.67	436656.696	15575.534	9374.698	1522294.502	1312782.473	921848.896	45007.599	948290.584	54580.998	46674.06	68124.539	60651.11	55861.833	55176.943	37064.351	102427.037	35085.731	116751.947	54092.367	61889.32	45584.986	45735.879	20189.801	41791.823	31863.545	18537.633	46147.766	28104.168	10382.9
3.04_960.1692m/z	233564.2742	461197.6665	26879.9349	37857.3696	278248.5929	49705.7706	473771.2228	711823.4798	33874.2824	39750.5457	25618.0859	12165.4161	4714.4412	36506.5131	7491.1736	23982.1005	150833.9425	232449.8415	4711.41	20893.2883	270126.9149	14997.8032	8219.3434	1083455.181	902283.5669	630956.045	39959.2145	609083.8692	39977.1376	41007.9574	60550.5992	42402.9009	33122.207	49125.7579	26211.2018	66565.61	20061.5498	82348.8613	44550.149	45605.0032	33066.6682	32169.5329	11693.1341	32809.0374	26742.3268	9164.0823	26054.6888	20794.286	10086.5117
3.05_268.2999m/z	63977.18	67865.06	86204.05	81915.46	93384.05	74262.86	77033.54	72144.13	79364.25	79240.51	87899.85	363668.25	357376.63	249293.22	323439.69	273120.96	219625.39	230167.64	281808.97	301046.69	205464.78	346854.77	335860.8	72640.37	74125.38	80155.49	82003.87	76549.64	72918.58	90202.19	70285.56	61733.95	78943.92	80268.92	91399.69	62692.48	73358.85	63548.09	85329.54	70271.7	74927.39	94869.18	380896.39	322456.04	255074.03	343424.8	297976.49	330478.89	312427.44
3.05_315.3019n	940774.2	999262.9	1295330.7	1354617.4	1455057.2	1022859.5	1313542	1001661.2	1115194.9	1065429.2	1283018.7	35356279.8	35653810.9	21690600.9	28175389.9	22469632.6	22334231.4	22643950.6	27951898	28564420.5	17586197.5	28353529.8	28730544.7	1389149.1	1486009.3	1485044.8	1187209.2	1113240.6	1182234.8	1064311	972931.8	877539.6	1295368.3	1189679.7	1136441.5	866398.9	1109099	1000746.8	1202737.7	1010218	985709.6	1429693	33343197	27457241.4	23750822.2	32031930.8	29059126.5	31568699.8	27421626.3
3.05_316.8106m/z	179523.6	182432.6	249819.6	264852.5	282500.3	184576.9	240515.3	185665.9	204845.3	197779.1	233381.4	6800020.2	6946126.8	4333849.9	5422813.9	4337864.3	4366286.8	4423396.1	5315204.7	5658362.1	3496217.3	5644801.1	5549670	256971.5	271395.1	270422.2	218397.3	204461.3	210962.9	198867.8	205613.9	180149.3	254398.6	250077.6	245151.8	165779.5	205647.1	195036.4	248650	193201.9	198348.4	304384.6	6887157.4	5535885.5	4782277	6570332.2	6011639.7	6303900.1	5551690.9
3.05_492.4752m/z	4994.066	3581.266	9026.639	7336.32	10154.585	3676.148	7399.908	4418.849	6368.494	3876.819	6477.182	334704.39	345154.658	216487.671	259480.302	206153.217	204133.407	206224.045	250417.692	255034.642	155979.194	246216.886	230516.252	5023.986	5353.601	4297.593	3747.813	3414.946	4876.163	2596.1	5936.322	7323.453	10174.915	9667.222	6443.098	5683.8	4421.613	6374.292	8882.033	6606.774	5901.095	9217.42	332377.102	266066.422	233130.577	297065.289	278412.606	292041.834	245836.346
3.05_769.5469m/z	393481.2421	677745.3272	227213.8514	285463.759	410304.8866	412797.617	584752.2459	833139.2624	348370.8057	361618.0265	285109.8909	256469.4865	250139.7576	391936.0686	267914.3332	323242.4142	266956.3097	386965.6886	240613.4584	317646.962	388808.6565	247327.1212	251447.6921	1053964.826	1030431.381	646976.2183	283946.3391	705274.6384	294885.6454	301637.1511	434469.248	304936.3729	291884.3913	330596.3736	297375.3854	470827.5051	294204.2847	517065.3662	326691.6748	330343.7475	284185.6251	377767.0224	241661.1771	424971.2292	336186.6449	340604.4324	409653.6373	282491.5311	273987.788
3.05_770.0488m/z	230501.9214	396542.7987	158031.8353	188603.0173	254349.6753	273514.514	336838.5105	537445.9096	230471.9741	240815.6355	178269.4952	160122.3323	156824.8502	258590.1453	162147.9157	210401.2089	159524.4933	223476.5608	144515.7443	193547.0568	222508.4124	150098.1244	162490.0274	658996.1699	648658.4969	410268.882	183943.8663	397390.3102	185573.87	205781.7607	277602.8721	200240.262	192759.987	225668.4681	191162.5695	319914.2997	205410.2943	352224.39	217248.5753	219264.3902	179744.8286	257637.5323	156255.4405	283801.2744	218673.9892	199634.1564	277004.1433	184841.1265	169501.3256
3.05_865.1091m/z	267038.238	460788.413	72359.419	95182.917	292986.019	133675.738	492360.491	714888.406	108141.652	114549.155	90882.668	71421.108	54931.88	113365.089	64630.186	113094.969	200556.621	246926.475	59628.116	95983.824	281275.715	62817.679	71158.278	1019420.826	924068.048	619062.717	94072.856	608824.141	97696.935	107387.528	138938.825	103098.368	100013.309	125635.972	88451.154	175783.195	86117.747	202011.823	102143.256	112995.897	95559.735	123369.014	66814.385	144070.606	104495.937	90377.94	146158.448	96224.953	87603.529
3.06_299.3057m/z	74257.56	55841.67	73669.38	74438.38	73110.88	68889.96	58872.75	58324.75	55480.51	66849.9	88066.08	312118.17	275040.63	179208.12	285608.58	167751	183741.47	177406.69	135774.23	175950.72	142145.57	281786.56	291284.04	81898.44	62613.07	90103.68	70813.24	83385.7	56445.17	88345.75	64407.89	52477.81	78179.09	63548.12	78353.45	56955.2	64176.03	59115.95	76838.95	58925.61	60278.93	84555.53	281532.55	227901.41	188978.76	278370.61	195401.08	255759.05	181012.87
3.06_546.2623n	310532	316633.3	445923.2	422121.4	559900.3	325059.2	393284.3	353392	416481.2	355165.1	376708.5	2038571.1	2388587.5	1429319.2	1745178.4	1833258.4	1234102.6	1488407.3	2236188.8	1690229.5	1144466.6	1977394.6	1675096.4	365793	426755.1	478726.9	423153.9	361298.9	388839.1	340791.6	278329.8	275194.8	406381.4	403844.7	444341.4	260551	356282	285856	384519.1	340439.1	302696.9	436844.9	2123382.2	1620914.2	1626409.1	2155185.5	1954647.1	2180391.6	1974472.9
3.06_600.4685m/z	859264	851877.3	1441327.3	1090522.1	1223853.5	1165588	1383527.8	898831.2	1176792	914223	1677896.9	8365097.8	7572923.2	5427310.4	6694613.6	5896267.3	4733058.7	4807903.4	6421952.7	6031602.4	4455019.9	6825746.2	6720065.7	1035011.6	989170.5	1107847.5	1093215.9	899335.7	1108194.8	1117000.6	912237.8	851028.7	1139656.3	1297278.1	1231661.4	804388.2	1201030.9	946155.5	1547089.7	943101.9	1107751.7	1262140.3	7755348.8	6740538.2	5970497.6	8009843.5	6471474.5	6908061.4	6431987.7
3.06_674.4874m/z	260885.77	430284.72	319266.95	411300.51	244078.13	597896.74	283650.19	441119.81	489909.63	500117.62	410632.94	344189.97	379042.85	599454.68	416254.13	490295.8	161367.9	255651.13	363163.89	450642.97	209856.24	385298.76	390334.36	557980.03	545227.37	345258.8	422361.56	374496.34	388352.97	412151.27	582226.54	423690.06	386478.17	450190.51	387505	650893.3	422618.86	671243.2	468613.66	460228.08	414577.08	541053.47	379240.18	577055.46	474561.61	444556.8	542236.34	417309.93	379892.61
3.06_674.9887m/z	165899.03	273254.37	215518.21	254084.16	143997.19	381885.78	140297.14	222009.73	314246.91	312357	249095.12	223015.62	222083.1	361798.28	248591.36	297756.62	103112.97	174890.01	219675.39	289006.53	118978.66	233339.12	244006.54	268096.57	265327.6	166709.53	269189.98	168359.79	246577.41	251619.8	352618.54	265129.52	240078.97	286737.61	246873.65	424287.7	273391.27	435167.83	285107.93	286466.46	266654.34	339578.26	211706.53	349570.22	308717.02	286004.21	329426.39	267585.67	219218.42
3.06_714.5364m/z	5.90E+03	1.11E+03	1.04E+04	4.88E+02	3.01E+03	3.07E+03	4.66E+03	1.93E+03	1.53E+03	1.30E+03	2.81E+03	7.19E+03	3.41E+03	3.74E+03	7.73E+03	3.04E+03	2.40E+03	9.20E+02	3.11E+03	2.62E+03	4.54E+03	2.53E+03	5.71E+02	3.75E+03	3.31E+03	6.00E+03	6.46E+03	3.96E+03	1.73E+03	7.58E+02	5.73E+03	4.29E+03	6.71E+02	3.89E+03	1.03E+04	4.40E+02	1.44E+03	8.58E+02	9.65E+02	1.62E+03	5.43E+03	1.94E+03	3.03E+03	7.61E+03	1.06E+03	2.72E+03	1.76E+03	3.89E+03	1.24E+03
3.06_804.6044m/z	66359.1791	106836.4748	161268.9769	193709.4373	30640.68799	287074.7809	11.26247	11.26247	231013.9902	229939.4203	201533.737	178611.4653	184461.432	289007.7354	202563.0265	261087.3726	13511.85985	52367.45326	201933.2721	213664.6055	9542.33319	195097.5439	192641.3332	93.07668	11.26247	56.31235	210684.3135	11.26247	194385.1059	199504.9571	266753.8839	206955.4184	176086.4576	204952.1275	182277.2004	321652.08	296107.0107	342124.1346	222603.1681	270290.8243	203044.9019	242691.0438	193183.8313	247669.4342	213089.3481	207274.3689	240946.5586	219057.44	152476.4702
3.07_286.2144n	617486.1	1285412.4	484221.3	329505.3	675761.9	802255.7	546844.7	602465.3	659087.3	438947.8	459134.5	423208.1	327395.5	1211012.2	325108.7	204746.7	131948.3	129869.8	185574.7	222755.2	143684.5	437959.8	214465.7	351635.1	239367.2	1000983.5	328404.5	642033.5	1560750.5	505884	747507.9	323933.7	518470.4	302877.8	1788857.5	442943.5	339168.7	322225.5	416360.2	379299.3	711121.7	331524.3	426587.7	326523.8	388944.9	1215107.5	278347.8	213263.9	339224.2
3.07_592.3276m/z	66794.02	78911.31	97980.19	102670.82	137794.17	84515.02	90251.19	84943.7	103717.95	94928.89	103110.81	476308.53	550015.6	326948.83	385127.66	448324.67	267281.36	335890.74	490350.85	354358.68	260439.93	429800.03	363478.23	86893.4	107667.71	105662.64	109648.97	82326.23	99392.05	88856.9	55632.54	54728.4	89174.26	92120.28	93556.41	59751.93	96014.11	72894.15	100373.22	88110.9	77610.59	105940.57	456901.46	381592.86	371971.85	505919.74	433124.91	464871.33	417972.52
3.07_938.1563m/z	226653.915	446334.219	33136.562	41311.474	267839.072	55610.465	490348.811	692500.958	41247.451	42622.759	28163.964	13211.633	14731.916	41663.079	14302.287	34005.487	164188.802	228339.457	14339.585	32027.385	276282.393	12791.341	14374.357	983388.323	908670.312	637197.285	35889.609	562776.042	46083.643	43231.892	68536.647	42778.491	40028.265	46823.04	31687.141	71808.541	33978.814	90131.456	45638.728	47634.891	42653.268	43342.341	16618.17	48434.908	35088.71	23289.826	38459.082	24676.943	21077.654
3.08_1140.8201m/z	73408.597	146572.983	173081.786	229228.774	45289.441	367672.362	6628.13	7088.645	290291.631	288252.838	225719.442	120005.624	165493.813	344435.821	204485.114	260524.294	7757.038	43411.727	160165.544	250572.282	10567.288	161208.594	196749.329	24195.671	13403.44	8642.614	260003.481	12888.242	233095.285	234333.03	317436.32	251901.912	209446.796	253584.55	207101.665	390936.598	262520.861	421313.639	264519.863	280708.921	249208.76	314572.445	148357.207	281439.934	215751.44	218758.453	267932.561	208278.855	147918.714
3.08_286.2529m/z	42887.19	38888.65	57447.72	56928.21	55782.09	47998.33	54312.88	51459.52	51076.97	50850.13	62754.86	319394.74	310296.38	201791.62	273810.19	240588.54	220362.4	216113.55	270881.53	262282.52	203834.27	299590.81	291157.28	59986.83	58045.23	58752.79	59506.88	56676.51	51652.24	66038.62	41876.71	41079.59	51600.53	54736.7	53213.07	39967.52	49655.43	42414.29	62540.02	48000.47	51518.33	61153.31	327903.63	251942.39	237624.3	300195.72	281688.68	307532.18	266342.76
3.08_482.3247m/z	205890.74	154085.99	124196.3	104209.41	122994.35	161203.51	246421.14	179144.83	132347.01	164138.16	192673.83	194874.23	167720.7	100675.48	146040.66	117277.69	140487.32	114835.15	141286.78	129773.77	113543.8	193993.11	264631.29	128003.24	180358.18	146705.64	306435.37	226778.62	164346.35	300677.17	81560.62	88768.2	150476.97	90495.38	96608.03	226599.15	296302.58	179093.19	194046.14	214661.82	154861.16	115054.26	115987.41	154278.61	125323.5	127562.6	104107.34	100329.34	124736.27
3.08_556.4424m/z	1047176.3	984723.6	1673144.2	1254097.2	1450701.3	1301356.2	1541691.2	1116296.7	1246411.1	1048904.7	1936473.4	8441650.4	7593845.6	5349504.6	6706475.5	5843746.1	4829534.9	4829335.8	6470051.5	6099201.5	4555429.9	6872780.8	6855836.2	1271282.7	1216451.4	1339674.6	1246972.7	1123749.4	1282648.8	1289924.7	1037232.5	979211.7	1285662.1	1424093.9	1427713.9	869841	1286380.6	1004401	1648026.9	1057007.8	1261334.8	1406041.7	7772891.4	6592032.3	5952815.2	8018815.3	6459920	7012407.8	6487811.5
3.08_579.4269m/z	133895.66	222089.47	233586.13	286908.35	92775.76	434749.6	41521.38	66922.11	347382.28	355042.84	294876.79	242243.82	283180.62	412641.4	292207.56	360323.62	58122.42	123764.56	253274.25	323587.19	61363.88	291857.21	291977.75	86806.86	83479.42	50572.05	302625.85	52464.29	282606.02	282790.1	374249.99	310945.38	249146.22	297643.46	260147.13	442752.85	317335.23	461956.74	323806.83	341477.45	299460.42	383060.8	255170.17	363982.56	322520.55	308985.91	383507.29	300143.96	234512.99
3.08_579.9285m/z	66382.94	111470.11	129372.62	155664.62	47483.99	237787.3	15594.13	33729.1	192665.6	182831.36	160991.2	138961.47	128488.8	228619.5	153105.72	189088.56	30627.54	68759.73	138321.02	169249.8	33590.93	159452.88	151009.12	46707.74	49289.69	27102.12	164891.26	22802.27	149553.96	153715.28	213677.31	169398.85	140078.61	163081.51	138064.64	249009.78	171611.07	259871.31	172171.9	182735.61	163260.73	204133.54	140036.45	193339.17	171324.9	159041.82	192481.31	166888.32	127455.31
3.08_694.4871m/z	277851.355	526058.983	15588.215	28503.014	348628.015	34557.184	608339.299	653058.469	34293.328	36986.168	19996.569	10915.996	8794.242	24818.488	24047.823	29041.058	213157.979	279259.923	13145.259	26900.481	335919.384	7293.002	10537.744	1011628.356	877020.176	643929.065	21899.571	768240.834	31696.853	25759.032	54516.554	52770.371	36490.366	39684.762	24999.163	60721.016	24087.65	66372.474	39713.837	38354.257	34963.953	26615.204	19901.211	23082.87	23946.527	20944.204	34113.762	20508.438	19894.378
3.08_937.6534m/z	358768.35	704120.08	48248.94	66329	461055.19	92025.47	785336.26	1011750.67	71536.03	75635.36	51327.38	39462.96	35908.9	91263.75	30030.82	58136.53	282136.19	368346.93	30124.78	43486.91	499783.78	28910.75	35586.79	1626095.82	1387505.61	962215.85	48563.47	1021635.51	69908.3	71140.43	114551.4	93317.88	73715.03	87014.78	54155.81	138423.48	66326.44	149643.78	86305.36	89399.51	72922.06	78191.94	48087.42	81952.03	65175.12	43774.9	88748.38	47884.59	44039.52
[truncated: 1,585 more rows]
[truncated: 41 more columns]
