# Supplementary material for: A global lipid map of severe fever with thrombocytopenia syndrome virus infection reveals glycerophospholipids as novel prognosis biomarkers
Source: mBio. 2024 Nov 13;15(12):e02628-24. doi: 10.1128/mbio.02628-24 (PMC11633121; doi:10.1128/mbio.02628-24)
Supplement: Dataset S2 — Data obtained from negative mode. [file mbio.02628-24-s0003.csv]

compound	SP3	SP6	SP9	SP12	SP15	SP18	SP21	SP24	SP27	SP30	SP33	SP36	SP39	SP42	SP45	SP48	SP51	SP54	SP57	SP60	SP63	SP66	SP69	SP72	SP75	SP78	SP81	SP84	SP87	SP90	SP2	SP5	SP8	SP11	SP14	SP17	SP20	SP23	SP26	SP29	SP32	SP35	SP38	SP41	SP44	SP47	SP50	SP53	SP56
symptom																															Mild	Mild	Mild	Mild	Mild	Mild	Mild	Mild	Mild	Mild	Mild	Mild	Mild	Mild	Mild	Mild	Mild	Mild	Mild
group	HC	HC	HC	HC	HC	HC	HC	HC	HC	HC	HC	HC	HC	HC	HC	HC	HC	HC	HC	HC	HC	HC	HC	HC	HC	HC	HC	HC	HC	HC	SFTS	SFTS	SFTS	SFTS	SFTS	SFTS	SFTS	SFTS	SFTS	SFTS	SFTS	SFTS	SFTS	SFTS	SFTS	SFTS	SFTS	SFTS	SFTS
0.74_239.9918n	20757.66	18975.25	17772.98	18327.52	16384.06	16687.99	18789.46	18352.91	18544.72	14936.59	16638.81	38142.14	30277.07	24869.88	27213.97	19246.37	30243.99	24636.83	21539.44	30655.69	25266.12	29627.29	25668.68	15336.6	15734.91	14397.37	16235.71	16532.46	16642.29	14747.75	21716.45	21108.1	21081.4	18638.58	16972.1	22800.25	23390.35	17982.2	15233.27	19005.24	27426.04	19490.52	28157.83	33338.23	22121.26	23862.59	27336.28	25787.78	24844.26
0.74_291.0072m/z	36619.21	32506.58	23545.08	22849.07	26750.78	26416.26	29299.89	24753.21	29478.15	22989.43	27612.16	67046.92	50511.19	38145.48	50596.62	36998.83	62488.04	49261.53	48881.9	62366.65	53178.8	55484.29	47653.91	29380.71	30274.81	23510.01	32083.92	25016.22	25087.27	26749.13	33366.77	37692.48	34642.06	24859.1	19968.08	44893.33	44644.74	32127.06	27873.86	25733.92	61939.98	32113.62	42895.7	42372.56	42982.26	38414.28	55037.99	54595.74	43150.36
0.74_381.0089m/z	18072.26	16272.67	14816.52	17052.04	20005.55	13875.14	16843.05	16932.38	18055.94	16398.45	19393.55	24595.22	20949.24	18556.91	24105.61	20154.37	27929.36	21520.15	23629.2	28374.04	25609.05	27692.59	25159.37	16838.66	19170.73	15170.37	21016.34	16627.24	16486.98	21262.59	17412.86	20091.19	19687.21	18027.22	16456.86	20122.45	19578.82	17948.72	19303.3	18475.05	34414.44	19683.65	21037.12	32104.94	21370.44	18640.53	23406.13	23180.03	22646.9
0.75_126.9988m/z	48914.29	45886.95	39325.74	38934.64	41673.81	39688.43	42758.42	39222.34	42925.57	37812.3	42737.21	67115.32	55429.8	48379.7	52331.98	46797.86	59383.19	50753.78	54889.4	58649.96	56289.86	55737.13	50717.72	43270.45	41713.38	37682.57	44175.38	37856.95	36827.29	39136.58	47560.02	50841.2	46387.89	39456.14	35501.31	50596.35	48169.27	45885.02	39356.09	39750.66	62933.29	44539.97	52557.07	53452.58	52046.86	48299.15	58462.84	55943.94	49079.68
0.75_348.9656m/z	16676.17	15186.64	12810.69	13121.19	16533.12	11438.55	15519.85	13762.31	15313.2	14347.96	17367.09	27883.75	17633.47	15092.89	23259.18	18754.79	28251.57	20288.52	23205.15	26290.57	27929.36	24972.66	23875.55	16437.14	18344.58	13683.33	20086.66	14407.35	13444.33	16570.37	15428.24	20261.64	17489.08	14670.21	11809.57	20795.75	20345.57	17766.47	17324.03	12659.94	30400.67	18741.67	17804.26	18636.5	20658.54	14601.39	23709.72	24310.71	18686.5
0.75_373.0101m/z	44811.66	39563.84	27421.49	26954.62	32009.07	30732.51	35597.41	30134.78	35552.53	27736.99	34685.25	97781.79	68669.78	48861.46	72676.83	47146.13	89318.53	66127.96	66872.09	87722.64	76108.46	76877.73	63341.4	35489.91	36061.46	27396.31	41959.86	30271.73	28947.32	35212.72	40968.83	48128.24	42383.33	29084.53	23226.04	58411.04	59056.96	39777.93	33986.1	30404.08	90901.5	41976.61	57387.24	55839.73	56738.8	47195.86	75156.57	74276.14	56837.43
0.75_430.9687m/z	16856.83	15881.67	14505.53	14675.18	17606.13	12493.97	15099.93	13412.15	16259.16	13937.04	19526.07	35738.06	20250.99	15361.6	26491.65	22460.14	32920.75	23652.19	28946.29	33085.6	35637.98	30167.89	28397.38	17100.75	20802.8	13760.98	21173.46	15169.04	14509.16	19506.62	16561.14	22484.87	18736.82	16405.86	11611.77	22957.8	22212.72	20173.14	19674.99	13393.11	36375.77	21165.36	19884.71	20632.59	25360.61	15927.71	28412.39	29384.56	22473.19
0.75_455.0134m/z	33658.64	26342.32	19386.97	18478.07	25562.07	21203.6	24899.53	21018.07	25676.03	19456.63	26298.16	83355.3	54512.19	35800.59	59086.52	36275.92	77321.31	50210.65	57196.67	73937.56	65216.66	65070.97	54578.94	25879.17	29305.28	19472.87	35748.66	22653.86	20411.03	26674.66	30073.82	36763.9	31275.56	21640.85	15161.66	44357.25	46612.67	28735.73	26175.86	21038.72	79895.04	30361.92	41500.51	41134.6	42754.69	33566.18	61256.15	63384.49	44196.06
0.75_537.0163m/z	27543.63	22458.66	14212.52	14137.3	21350.42	17474.43	19714.39	16713.09	21105.63	16268.77	22182.98	81779.06	48080.7	30153.06	58432.96	31863.52	79056.83	46005.46	51779.17	75045.13	62797.13	62981.4	50549.96	22278.25	25777.38	14909.33	29943.18	16776.79	17426.64	24620.11	23792.66	29424.06	24412.16	17427.44	10831.99	38268.39	43310.87	23091.51	23175.34	16174.68	82078.74	28049.79	34719.1	34018.91	38502.02	27857.05	58256.74	59449.47	39359.68
0.75_594.9753m/z	13569.174	9841.856	9145.127	8573.725	12658.406	8185.443	10744.603	9038.84	10852.477	9215.419	15615.951	33385.795	14244.027	10241.001	24766.743	18407.954	32248.487	19060.114	25323.305	29467.464	31818.827	27827.628	27524.503	14123.458	16590.979	9402.922	17150.189	10914.313	9811.832	15334.597	11440.147	17897.775	13629.969	10908.573	7578.437	17847.678	17473.714	14120.459	12781.649	8767.472	39489.389	15815.884	14039.186	17395.56	18457.839	10766.896	22913.575	26236.615	20212.59
0.75_619.0195m/z	18213.699	14032.602	8551.692	9158.897	12180.626	10463.433	13542.691	11395.123	14154.907	10056.126	15867.328	64867.682	33883.346	21643.914	43940.736	22641.672	62035.201	35796.181	41719.377	58987.584	51914.858	47555.15	42085.413	14645.185	17729.254	9707.542	20495.561	11388.992	10183.624	15230.094	16234.131	20775.532	17372.413	9887.268	6669.528	27893.107	30154.212	16209.548	14179.042	10370.824	64222.23	18082.212	24379.112	23726.961	28585.669	18418.703	45552.943	47229.422	29421.877
0.75_676.9782m/z	9298.585	8524.479	6693.42	6843.752	10676.609	4834.791	7917.453	7289.145	9092.951	5490.469	10664.52	28052.046	12446.004	8323.254	21353.41	13726.802	30296.532	17188.997	22670.541	30001.379	29125.938	24608.421	23933.356	9729.286	12572.611	6619.324	14409.916	7341.63	6288.168	11709.075	8154.751	13552.069	9820.478	7578.143	4381.361	13061.954	12490.413	11006.905	9285.191	5867.689	36760.443	14068.42	12363.618	13941.007	15474.486	9120.144	18353.623	23132.266	16842.377
0.75_701.0228m/z	12543.295	9405.123	5900.14	5258.911	8516.006	7432.896	7430.27	6694.154	7520.965	5144.072	9126.696	50425.05	26581.88	15095.19	33933.281	15040.386	48474.125	28659.549	31350.916	47390.256	38508.466	39674.351	31621.959	9574.488	11522.331	5558.096	13082.974	5531.263	6125.464	8505.324	9956.124	13894.738	11133.127	6017.914	3234.308	19892.216	22998.353	10333.68	7671.611	7234.78	46455.248	11135.82	17798.749	18891.485	20934.308	13136.899	35016.733	35469.072	21963.455
0.76_341.1085m/z	25319.784	37024.676	29995.309	12292.188	12133.52	29751.617	26031.084	35807.731	111296.13	25384.95	12837.78	29430.736	74616.178	104223.716	81987.116	24107.664	66794.331	50677.97	15056.735	56587.36	9419.686	49737.111	22351.488	18259.741	19984.148	29157.39	14005.986	38533.796	29781.195	33596.901	36428.745	26431.792	30258.262	24255.518	24145.063	32805.11	54393.156	25818.706	38787.286	59555.724	19654.59	17382.308	85898.025	57482.51	84355.344	77707.533	94415.191	58966.629	83851.321
0.76_469.0286m/z	101600.49	80876.21	53615.73	51773.37	67520.85	67845.55	76948.19	60878.08	80339	57977.76	75554.5	214347.48	146236.12	104500.79	160914.58	107532.19	227375.65	145838.28	173453.66	231460.79	198975	187408.66	146160.08	84138.68	85898.74	61582.73	101450.25	65926.82	63303.49	71671.32	88855.21	110966	92280.38	54132.05	38885.91	140109.47	128996.42	88188.13	74069.8	66640.46	245280.71	96174.56	114886.31	119769.58	132936.73	97430.96	193274.15	196306.78	124782.16
0.76_504.9402m/z	18626.369	16403.754	10504.424	9971.484	13216.733	13150.067	15809.955	12076.715	14980.332	11520.498	15060.254	25848.103	19133.768	14553.351	19917.064	19263.696	23016.533	16782.47	25084.459	23877.392	30777.528	21136.658	18687.431	18404.692	20206.605	13353.462	18910.762	13021.99	13625.733	12847.753	17796.195	23520.818	17008.18	10722.693	6891.792	20952.344	18775.399	17614.128	14751.532	11501.988	23881.566	18751.667	13469.475	18634.779	21242.831	14105.366	30009.373	29307.443	12747.779
0.76_551.0321m/z	56370.24	46055.89	26465.56	25814.01	37432.98	35996.97	41854.85	31465.24	46933.6	30163.56	44651.74	157222.69	92220.04	60496.09	110774.66	65154.88	157961.46	93597.46	118345.66	160219.47	136002.38	130754.33	99775.02	48210.61	51643.73	35122.54	61361.1	38091.86	34374.25	44207.32	50348.93	66462.35	52391.59	29808.93	19849.5	88721.9	78724.4	51427.25	43579.71	36234.98	176378.92	56898.96	71807.95	73287.58	84097.15	56040.89	130966.19	137755.22	79888.96
0.76_608.9911m/z	28995.12	23872.83	14974.9	17025.55	23015.17	17121.24	23631.39	17189.25	24818.39	17475.31	26532.01	67775.46	34492.03	24394.04	51126.8	37267.63	71781.22	42059.06	58108.84	70466.96	73184.12	62550.97	49460.51	28151.35	33862.89	19657.41	35035.22	20664.23	20472.71	25479.07	26406.04	37917.66	28992.2	17240.1	10894.27	41196.38	38129.57	29326.49	22321.32	17738.56	83355.79	31915.76	31062.55	35423.92	44265.64	26400.36	61890.16	65099.37	38074.02
0.76_633.0353m/z	28029.47	22963.99	13246.13	11828.55	18609.21	16747.99	20432.19	16719.93	21855.85	13579.76	23692.9	94217.82	53426.24	31066.56	65224.84	35119.23	102217.96	52557.14	70082.32	102322.79	83124.54	82179.24	60760.06	22372.53	26777.54	16522.14	36766.79	18113	17016.96	24047.94	26489.1	35269.8	28077.97	13986.84	9322.18	49140.41	45048.75	27131.52	22167.69	17630.83	109879.03	31219.39	40183.8	41693.09	46155.21	29878.88	75855.91	81870.91	47641.69
0.76_690.9940m/z	20977.157	14877.663	10489.075	10050.531	17420.959	11152.563	14125.519	13154.776	16314.753	10966.154	18460.042	62200.875	25262.28	16200.305	45081.566	32881.928	67578.953	36342.654	54914.809	65847.748	65887.471	56792.241	45565.067	19930.796	24114.635	12904.998	30388.232	14428.871	11658.69	20456.325	19566.189	29005.186	21138.503	9973.162	5890.45	31840.085	32648.299	19621.476	15057.944	12203.609	76741.809	26127.656	25009.942	30723.166	35375.109	17634.84	48949.447	54172.774	31170.706
0.76_772.9971m/z	6379.515	5073.31	3415.22	2371.711	5388.463	2479.629	4202.973	2735.059	5303.992	3407.749	6987.482	22994.571	9117.913	6111.273	17070.313	10270.3	29099.978	13012.052	23043.763	28240.085	28301.836	24976.52	17792.996	5561.283	7968.107	4076.838	10695.517	3899.822	4218.14	6981.647	5428.854	9932.199	7085.665	4342.106	1284.158	12785.134	10095.516	7590.183	5785.301	2877.151	33001.745	10118.453	9761.204	9135.714	11810.919	4755.396	17503.764	21041.407	11890.991
0.77_116.9699m/z	44336.66	41365.18	29051.4	28044.58	29877.78	37301.97	36366.22	32385.63	33813.39	31003.22	30977.99	38078.96	42763.7	39698.17	32408.77	34092.64	35569.43	33619.47	36451	36304.41	40702.5	32931.58	30391.19	38611.11	34736.67	31015.16	34640.19	29204.35	31818.79	27306.63	41753.43	43803.3	35838	26599.61	25085.84	42343.05	35354.3	38102.82	34003.42	31675.56	40000.37	35905.41	34554.16	38988.87	37036.21	35321.4	45701.1	41782.75	26176.67
0.77_118.9670m/z	15679.7	14601.959	10344.865	9962.143	10737.384	13244.798	12731.183	11770.867	11891.519	11047.791	11040.729	13454.011	15094.093	14338.982	11283.689	11982.657	12813.62	11951.749	12355.226	12657.287	14077.847	11678.664	10509.244	13346.287	12395.232	10898.291	11774.598	10256.512	11437.848	9403.181	15155.336	15364.447	12584.902	9544.757	9083.057	15314.753	12762.37	13746.609	12048.635	11460.269	14081.188	12931.28	12632.807	13711.184	13303.911	12312.26	16481.414	14832.728	9177.06
0.77_141.0146m/z	1010907.4	924282.2	768161.7	746886.7	792476.1	858188.8	873922.3	797493	864749.5	761156.7	820895.1	1108202.7	1094487	990370.1	975715.2	921975.5	1123779.6	998237.7	1056193.6	1158503.4	1099369	1053050.7	941690.7	931507.8	850868.4	789292.7	876810.5	774265.3	812609.2	755896.8	974714.8	1002823.8	913499.6	729818.9	666649.7	1031504	957019.5	929544.3	760790	826282.5	1172463.2	884884.8	989639.6	1043977.3	1004565.1	977059	1212208.9	1147238.5	907763.6
0.77_179.0543m/z	33025.296	59718.175	32151.504	20868.895	34598.832	37448.835	34056.378	35113.191	43569.647	37316.67	30344.291	16723.046	19953.984	35185.071	30835.896	23457.257	17362.777	31686.227	21039.47	19559.976	28927.671	17362.592	22615.328	23094.475	32340.625	33281.917	99070.775	34930.483	24683.222	55276.682	46866.104	60404.196	32039.012	26853.924	42507.625	45964.811	4601.236	30169.811	75856.702	28871.878	104785.387	37322.286	26904.178	38763.586	22724.28	37038.203	19556.871	33329.218	21226.515
0.77_181.0698m/z	7487.804	8294.342	30946.276	4978.531	4302.633	12195.862	7588.523	7142.9	53769.578	5983.816	4632.741	7818.347	19755.47	19325.001	10558.956	9567.053	15319.56	14298.807	8056.879	23208.722	3973.918	15093.536	7842.814	18298.751	4673.751	7807.623	7296.448	7941.01	8174.706	5231.104	8204.909	8391.013	20968.495	11362.416	12091.447	29346.963	8178.995	7405.993	9358.523	18891.666	9185.745	5843.621	13776.815	67841.453	13137.519	13916.329	25518.132	15071.536	20163.278
0.77_198.9739m/z	27539.89	25044.23	17437.3	15915.23	18486.92	22058.33	23653.23	19749.87	21352.87	19060.45	19724.19	23632.22	27754.73	25577.51	23088.96	22871.73	27993.84	24122.28	25630.4	26636.28	29608.32	24213.47	22201.92	23815.89	23538.45	19392.4	24396.67	19060.4	19831.66	18509.86	24609.49	28506.5	23614.63	16333.08	14887.94	29729.98	23807.14	24203.4	22720.76	19530.28	31904.18	23712.04	22742.75	26098.95	25804.99	22548.11	32880.1	31326.85	18983.12
0.77_215.0315m/z	130656.19	180041.62	110083.9	81398.7	145727.8	164739.92	128474.17	157138.57	139195.34	160413.87	120881.12	47470.54	53573.35	82567.52	61461.21	55865.07	46669.05	55071.93	53815.14	42110.89	98896.33	51658.13	57304.99	115252.19	157050.19	142592.06	276005.51	123298.54	93734.9	219549.59	203214.75	218042.27	109454.91	100856.44	174697.37	140609.39	8022.64	114072.25	338986.65	96204.08	256718.61	145961.51	73465.34	125723.49	71553.81	88229.77	57688.51	95301.24	56496.04
0.77_217.0285m/z	44328.516	60177.472	36185.477	27340.143	48821.171	54792.599	42575.815	52393.492	47654.384	54434.726	40387.638	15010.923	17016.997	26551.245	20988.986	18379.692	14853.255	18266.614	18044.078	12997.073	31662.566	16528.505	18510.434	38822.627	52816.792	48512.363	93566.989	41529.297	31895.094	73684.004	67284.152	72889.795	37633.427	33094.877	59622.704	47050.529	2369.88	37173.431	112376.92	32305.606	85682.649	48654.655	23452.98	41992.453	23726.207	29863.818	17784.235	31743.985	18190.962
0.77_217.0472m/z	966.8144	2120.1425	6406.5163	457.7501	238.588	3983.9861	1288.9451	1118.1994	10311.3414	886.4176	669.4122	1327.2672	3818.5612	4354.1573	1204.9791	1129.3054	1375.0479	1738.8082	596.5456	2442.0501	217.6686	1494.1308	609.1782	4690.8636	616.3792	1480.954	1851.1296	976.8139	2354.847	440.7028	3371.6394	1071.2632	2749.5711	1585.011	2022.3457	4250.7949	1726.936	817.561	2215.4922	3243.7848	869.5859	568.6899	2346.0319	9200.6017	1747.7976	2215.3727	2929.146	1698.4505	2274.4902
0.77_223.0188m/z	127523.38	114127.71	83271.36	80022.22	90836.08	100784.79	106605.61	91087.42	106118.93	85202.37	96063.39	162629.13	152374.66	128514.63	136830.04	117098.74	166746.44	135826.97	144927.3	172980.39	158560.19	150891.27	126396.39	108365.31	99553.8	88478.1	113861.61	90042.45	91927.98	90043.59	118618.84	134053.08	117010.79	80366.43	71428.07	149573.16	128636.74	113643.45	95913.04	98055.22	188692.36	109935.46	132227.97	139566.01	134516.06	124514.28	170739.69	168933.6	120374.52
0.77_280.9782m/z	60239.67	53219.68	36026.03	34971.02	40621.36	47027.38	48827.65	41215.75	46650.69	39570.29	42909.78	67761.49	65485.47	55577.83	56849.95	53855.45	69968.77	56617.81	63034.58	69641.15	72837.28	61638.12	53200.23	52056.93	49027.06	41040.44	50847.04	39011.19	42201.41	36896.99	56203.19	64055.23	52329.12	34393.23	29260.24	68683.5	58750.41	53923.04	44992.3	41521.53	73343.34	52562.13	54714.55	58951.02	59913.92	51827.37	78417.64	74053.16	45048.34
0.77_305.0227m/z	194542.43	162625.73	113545.5	109595.4	127830.02	141025.13	153295.01	128064.93	154047.69	117655.6	138286.98	286001.52	246008.22	197259.8	232124.52	183885.21	299653.64	226902.75	245522.91	309339.52	267543.09	258210.89	211860.64	162106.7	150424.68	125389.65	164865.93	128166.22	131487.86	126712.19	173349.94	198700.38	174575.2	110146.56	89298.48	234411.6	207701.01	169402.91	132963.08	137975.13	303223.24	165667.84	205658.67	211286.98	215519.04	187266.57	287941.42	283371.9	193542.4
0.77_338.9367m/z	53366.28	47745.02	30574.6	30134.34	32786.8	41626.88	40161.81	35750.64	36817.1	32719.21	36815.22	48111.15	48610.54	43153.29	39941.18	43742.72	45843	38651.27	45633.19	44351.96	57677.58	39438.55	36611.59	49147.48	44277.4	35558.75	41994.59	33019.48	34990.93	29238.58	48672.71	56351.65	40522.64	27671.27	22635.03	52145.51	44247.15	47446.42	36662.73	33054.51	45760.11	44646.31	37090.4	43337.36	46551.79	39234.42	63854.24	55064.26	28067.17
0.77_340.9337m/z	40403.38	35609.65	22017.42	22348.97	24258.75	29716.8	31105.23	26238.07	26627.33	25219.75	27558.94	34672.13	35905.88	31135.67	28916.84	32914.8	31874.85	28532.94	34554.82	32013.9	43036.29	29383.5	26942.63	35750.78	33949.85	26041.18	31580.01	24157.43	26379.62	22032.65	36293.22	40220.28	30239.9	19944.51	16470.94	39439.28	32995.07	35224.98	27770.22	24907.78	33518.25	32484.53	27399.48	33518.62	33846.5	27477.81	48498.72	40409.95	19847.81
0.77_362.9815m/z	111996.06	97660.79	66581.34	67942	80913.79	82736.15	90731.79	77054.83	90707.25	74442.33	87281.71	154670.89	124773	103495.96	122902.7	110755.89	157384.42	119569.83	140490.4	155954.86	162766.95	137401.26	118478.17	101089.6	101063.63	77352.72	107518.9	77383.39	81328.54	77032.76	104812.52	123997.68	102126.28	66217.87	52853.74	135377.32	116862.31	105380.68	84705.68	79858.87	165506.68	105693.32	104925.4	116521.95	125240.05	96154.5	164232.65	160179.76	97307.21
0.77_378.9554m/z	16821.476	17406.211	7967.099	4476.441	4357.377	14696.908	13495.664	10683.474	10490.88	7604.393	4112.833	9126.602	25951.863	22997.777	8230.46	8248.577	11807.08	14521.517	4046.737	12265.45	4251.602	7689.41	4589.35	6524.395	2617.831	9080.829	5033.9	8647.139	8214.25	2105.851	13749.349	14289.797	17593.285	5588.829	7009.555	24445.882	15374.55	10319.127	6715.612	13421.436	8960.77	8323.525	19446.164	13814.74	11792.573	18582.455	17389.505	12983.725	9134.795
0.77_387.0260m/z	183374.77	158074.24	103221.56	102936.83	124991.82	131784.28	144329.63	117377.37	148446.2	112132.73	137521.37	329393.66	254869.52	188723.09	258277.21	190269.57	342368	243513.31	271231.24	352653.26	310218.95	292520.42	234757.47	159330.19	153746.23	115836.11	171466.06	122517.94	124505.1	127675.65	168072.53	201301.69	170297.83	105428.18	81520.34	243717.26	221219.25	168598.91	132403.72	131458.46	361761.86	169524.04	211145.12	216907.99	226359.8	181174.65	314651.38	317420.88	208758.82
0.77_402.9997m/z	20077.222	19475.941	8814.173	5974.913	5062.774	16280.123	17176.577	11702.808	13929.228	9938.008	5024.139	17033.258	37821.404	30832.215	14733.581	11137.022	21559.123	23215.117	6830.297	23810.39	7427.559	12606.547	7820.063	7252.988	3615.512	9739.773	7165.598	10813.351	10998.425	3644.934	15162.901	17694.694	22168.38	6792.126	8426.071	34027.153	22970.776	12574.948	9194.936	16753.162	16595.966	10906.562	28559.647	19138.575	16657.835	26504.975	22768.937	20106.762	15013.531
0.77_420.9401m/z	38209.9	32170.14	20657.71	20595.75	25445.94	26816.59	27703	25208.83	26602.49	23709.66	27776.92	34764.64	33144.41	29571.91	32947.52	34574.24	37042.58	30566.05	40165.05	37287.18	48652.47	34171.87	30671.69	37407.14	34874.88	25775.47	32572.9	22336.03	25606.27	22419.34	32272.77	38784.14	30098.03	19410.09	14947.62	39880.17	31631.68	34082.29	27023.68	23996.57	37869.43	34526.05	26137.78	33640.79	36957.57	26153.23	51649.15	45871.08	21086.53
0.77_422.9371m/z	24147.5	19945.81	14115.73	13316.15	16159.71	16550.82	17799.94	15683.31	16298.79	14728.46	18693.12	25250.6	20913.37	18601.14	18198.29	22187.5	24344.49	19050.24	26674.19	23663.73	30680.18	21555.79	20373.08	22237.74	22047.87	15339.06	20687.92	14649.47	15659.34	14204.04	20460.67	26559.18	18046.88	12513.43	9788.97	24335.5	21780.22	23022.52	18290.1	15447.96	23141.18	21400.52	17369.14	22779.37	22908.37	16335.96	30903.26	29351.2	13379.48
0.77_444.9844m/z	60179.99	53033.16	35933.51	35550.1	44894.13	43261.31	49995.99	41149.01	48655.43	39451.1	51669.06	99004.31	67765.49	51593.82	79363.24	65546.76	100621.63	70590.28	87700.75	102213.07	105625.19	87744.59	75325.24	57994.25	59213.68	41407.63	63459.59	43406.16	43807.67	44757.8	56323.6	71095.97	56101.88	37248.62	27173.94	76963.18	67088.21	59479.11	47367.76	41786.87	110276.35	60867.9	58465.17	67297.88	74550.44	51374.08	98048.73	99279.91	58167.6
0.77_460.9587m/z	19210.802	19092.695	8221.907	4729.372	4294.448	14088.056	15072.888	9934.697	11783.884	8291.944	4834.651	11540.764	27656.117	23694.044	12115.381	9738.762	16442.979	18915.057	5413.094	18789.944	5780.227	10190.414	6205.775	7112.349	3377.145	10154.104	5835.292	9795.295	9028.139	3037.755	14914.705	15292.547	18484.705	6652.054	7896.301	28125.917	18516.52	12875.173	6823.122	13925.246	11529.423	10439.864	21035.495	15450.166	14884.179	20121.554	19155.813	17814.724	11873.363
0.77_526.9874m/z	56007.76	49042.02	31955.8	33671.47	43945.86	35375.12	45459.04	36554.04	47293.47	35389.3	49681.18	108565.83	68842.11	48028.2	87617.36	66888.44	112931.59	76547.86	99366.07	113156.45	120253.47	99302.41	80716.51	54183.81	60291.72	39240.8	68012.28	40764.77	39292.47	46039.52	50960.82	69821.82	52715.03	33812.69	23169.09	77484.53	70123.07	55714.89	45634.75	38457.75	130359.2	60895.25	58035.95	70454.34	78708.87	49133.18	100618.07	107376	64396.9
0.77_542.9617m/z	16855.769	15868.962	7757.761	4335.841	4525.845	11829.966	13715.456	9127.657	9568.748	7330.071	4806.181	15475.56	26841.991	20652.531	12511.734	9963.857	17349.894	18516.714	6193.19	19022.851	7190.132	11481.454	6578.445	7209.375	2806.908	8784.983	6778.482	8497.465	9222.392	3228.263	14680.773	15019.55	17226.332	5342.789	5783.785	25283.006	18410.035	10506.988	6307.743	11449.227	14825.456	10004.748	18374.09	16364.004	14595.804	18866.753	20718.404	16702.178	12925.767
0.77_562.8986m/z	18292.407	14058.865	7806.632	10370.673	11700.284	11213.327	12955.508	10497.119	11783.761	10168.086	13275.184	16520.763	14599.032	10579.26	12567.188	15584.542	13613.481	11378.341	19092.174	15802.639	25128.598	14106.001	12799.106	17531.211	19380.176	11207.904	16521.82	10347.586	10496.217	10607.53	16609.471	19314.024	12914.779	7990.539	5421.11	16533.797	14866.832	17148.646	13113.524	8029.509	16793.204	16728.012	10004.773	14996.953	16649.986	9563.317	24955.08	21496.723	8012.031
0.77_586.9433m/z	17202.878	12701.93	9470.21	9030.579	11597.204	9682.115	13908.714	10424.398	13668.729	10617.905	14877.998	28072.901	16070.657	12206.517	22512.235	19594.137	27428.701	17710.067	27803.822	24616.04	33029.185	24017.628	19521.998	18458.192	17634.629	9615.235	19135.435	11317.18	12096.718	12393.727	16052.148	19634.406	11862.739	9335.479	5206.878	19791.647	18957.455	16053.868	12254.552	11419.591	31157.034	16945.177	12927.653	18378.823	21294.651	11001.533	30933.447	26853.723	13626.592
0.77_644.9021m/z	12786.427	10557.749	7350.065	6290.254	8988.628	6388.183	7873.555	6719.132	7521.656	6997.57	11049.689	15046.551	9581.437	7300.596	9970.089	14389.153	14240.131	9134.233	16732.671	15379.307	21665.686	11848.713	10892.426	14312.549	14535.703	8191.683	13436.695	7439.988	8085.319	7599.271	10301.184	13213.954	9477.426	6027.993	4057.142	13709.448	12350.748	11068.228	9769.654	6082.05	15349.522	12138.619	7434.779	11389.905	13730.687	6635.138	19114.353	18864.732	5972.336
0.78_128.0329m/z	38997.311	42204.19	31555.421	14569.185	14405.661	71234.16	32137.108	28295.123	92993.674	24587.772	10816.874	20881.532	77368.457	94834.83	27829.402	22374.041	22057.473	47410.009	48629.604	40763.397	10625.933	23748.429	17585.605	19302.853	6791.508	30825.723	14186.317	26200.612	27079.928	9627.548	42177.375	27296.397	37107.721	19596.624	35544.887	42064.628	24018.653	19935.76	15648.339	48199.167	10222.939	19197.993	72835.988	42771.02	29771.853	77760.364	43658.614	42310.393	37851.665
0.78_143.9890m/z	20534.47	18084	16134.33	16430.85	19790.74	16402.64	19562.03	15556.1	17961.68	15694.75	18425.1	26416.27	22261.57	18397.37	23058.08	24699.32	31705.33	23362.9	26670.08	31447.16	30786.76	29644.26	23123.77	20744.86	19235.43	17259.22	21185.32	18139.2	20026.35	18983.82	18878.18	22618.95	19567.46	18043.86	15444.99	21723.58	22551.62	19895.79	16666.65	19480.81	35963.63	19956.36	21108.46	24597.31	24683.64	21137.51	31715.68	28932.03	26139.96
0.78_156.9887m/z	18795.983	20287.226	12023.682	7999.96	6615.257	19657.911	16839.023	13824.359	13146.288	11890.967	6386.365	10074.09	27325.21	26873.716	9362.366	8795.17	10920.653	14904.286	5326.977	11205.537	5235.048	8138.063	5663.215	8225.493	4823.365	11731.299	7091.115	11431.454	11905.953	5234.231	17141.199	15385.542	19249.173	9165.486	12943.223	22114.033	15369.21	12812.392	9379.481	18012.736	10137.455	9654.662	21866.472	15815.078	12451.729	23404.516	14986.48	12305.738	10894.323
0.78_258.9307m/z	17535.508	15308.068	10172.842	9326.771	9362.906	13668.573	12693.377	11235.422	11445.421	11087.257	10656.154	12228.162	15542.702	14117.054	10272.085	12348.122	11425.683	10866.995	13152.38	12064.255	15190.375	10725.508	10206.897	14337.334	13298.266	11209.017	11352.363	9962.61	11163.582	7964.892	15689.922	16243.138	12654.41	8187.235	7304.431	15692.15	13060.88	14656.528	11590.652	10527.335	10904.25	12805.641	10838.165	13516.963	13211.132	12213.073	18460.651	14829.679	7157.845
0.78_377.0853m/z	14408.867	20850.169	15437.899	7947.583	4933.897	21423.914	12428.609	17671.452	46032.17	16535.109	12171.834	15335.462	35665.839	53701.863	42961.56	10778.325	20199.175	18795.996	4295.941	17391.973	2846.4	18041.699	6603.093	10588.675	8998.389	15626.805	5481.961	17455.677	17018.693	13302.995	21303.182	16928.859	14093.495	11468.935	11549.169	12756.434	17819.606	14176.765	23755.285	28576.841	3493.006	8786.523	38407.181	22799.872	31438.201	35317.497	35830.089	21326.907	26689.242
0.78_485.0029m/z	16356.051	16293.794	8019.454	4079.73	4652.21	11969.945	14670.906	10176.886	12431.716	7438.685	4575.458	16499.73	32799.459	26002.168	15157.355	9774.155	23974.267	23267.595	7212.993	25210.76	7624.33	12993.999	7911.855	6557.431	3104.663	8913.238	6627.202	8794.046	8645.419	3048.968	14402.466	15376.745	19452.277	5928.511	7049.223	32840.494	22418.445	11730.175	7991.83	13847.543	19422.08	9700.234	25915.706	18377.163	16176.593	21961.932	23167.631	21527.305	15815.785
0.78_512.9718m/z	13526.301	12066.155	10522.308	11734.801	15286.747	9055.382	12096.657	10600.376	12839.259	10557.253	15852.898	32531.469	15656.911	12489.05	23635.525	17871.813	33615.353	19864	25535.191	28166.892	33742.203	28648.294	26181.976	14629.496	18935.336	10486.108	19595.427	12593.975	12090.509	16743.441	14430.239	19802.877	15175.555	12530.292	8656.639	18896.532	18267.992	14985.173	14928.923	10009.716	36246.646	18620.569	15415.003	18086.237	20143.505	12919.841	24453.99	24293.763	21117.445
0.78_666.9502m/z	16929.284	12251.536	9286.44	9274.54	11774.477	9432.114	11632.096	9108.61	13344.67	10093.195	15508.372	29898.331	16830.345	12008.638	23080.197	19543.629	30532.343	21005.443	31177.135	29079.469	39732.134	25577.376	22814.351	16323.794	18773.246	11253.945	20135.512	11754.974	10587.426	12427.77	14019.108	21912.829	14468.317	9607.651	5962.472	21692.627	18461.002	16628.751	11986.183	8954.903	33947.309	18593.734	13770.19	19532.04	24183.723	12016.938	32904.178	31684.809	13475.109
0.78_748.9526m/z	8213.646	6736.525	3876.417	3754.485	5917.784	4400.441	7204.447	3819.599	5758.816	4287.089	7380.042	18114.292	7860.172	5109.006	14835.09	12545.205	20698.17	11571.927	18409.616	21081.615	25812.447	19244.118	15065.003	7397.582	8583.192	4453.73	10428.695	5407.297	4633.556	6406.717	7625.088	9077.38	7041.139	4204.419	1590.189	11889.205	10077.702	7680.034	5998.42	4326.454	22659.502	10104.027	7783.468	9792.663	12509.429	5769.869	16207.687	18850.179	8145.81
0.79_223.0812m/z	6901.73972	13175.91778	11570.73669	9110.38254	4864.55355	25721.88154	15110.69379	14271.31951	36255.29627	10149.54524	17749.35076	12418.96589	9715.75881	21868.68552	6077.0429	16955.90078	8599.88861	12308.11083	21082.94296	15786.70129	5931.93783	12538.41414	21298.30483	5528.06018	14661.33906	9538.49317	920.08251	16079.78445	17861.26919	437.43338	7906.876	15077.1419	22354.03144	16126.6834	5364.01837	10742.23472	11834.26574	13621.38063	17587.2433	7479.40076	1847.44487	26129.63717	13549.63226	13855.1444	21850.11279	6420.83906	8767.90916	13544.74031	18309.03118
0.79_567.0061m/z	14905.713	14409.763	5464.303	2819.317	4009.91	10134.789	11677.509	8262.544	9751.367	6646.091	4083.244	17459.319	30070.213	20133.743	14463.624	9407.024	26099.384	23099.561	7240.099	26290.446	8848.948	14460.74	8995.784	5338.663	2669.418	6520.891	6632.199	7398.105	6801.491	3070.902	9737.492	13352.991	16348.172	4354.314	5199.848	29516.572	19236.283	9142.392	6636.163	10633.218	19466.106	8665.178	20740.153	14362.628	14167.802	17967.725	20688.762	20084.605	15273.207
0.80_116.0692m/z	14180.558	16673.008	15770.212	9018.046	10240.722	19504.477	13285.605	17788.01	22237.705	16680.275	13688.74	10640.472	14062.423	18650.31	14762.004	10930.313	11286.522	14743.76	17323.614	10893.288	10165.684	9395.404	13748.051	10468.69	12997.338	14058.591	17884.571	12784.957	10023.735	15271.708	14064.198	11419.09	12622.423	10993.191	11396.112	15129.057	20981.17	12391.743	9913.139	16661.56	12157.838	14859.825	14594.539	9773.779	10309.987	13197.86	11935.864	11473.897	10956.106
0.81_130.0849m/z	66570.1	78770.4	75971.46	42883.76	47477.63	93060.1	59174.33	91954.4	98868.97	77730.01	65996.94	52828.8	65853.8	81579.37	79670.96	51981.55	55801.16	69096.23	84370.29	51635.08	49580.35	39603.52	67720.78	47230	62449.08	72402.24	83797.65	64123.8	51224.48	76161.45	75406.02	57549.17	65735.28	58334.21	61279.06	79604.25	106820.06	71729.68	53581.96	109183.61	73930.83	78285.57	72128.55	51466.06	56185.56	66185.67	67166.28	59769.26	51826.22
0.81_137.0333m/z	30423.105	41509.367	20525.881	11107.089	10376.585	53485.579	25368.295	24803.638	64530.289	18617.386	7317.945	14719.283	52791.065	87560.814	20444.952	17593.348	18525.784	30109.317	19601.513	22993.057	7445.036	15382.957	12930.49	14986.884	3623.888	30104.794	10133.363	25926.762	19957.493	5886.619	42584.226	23308.044	30693.011	13553.227	35959.238	56911.94	16869.914	16205.236	11658.72	38608.418	5520.676	13497.119	66837.063	25925.245	23216.817	80847.934	22988.447	30157.491	24011.942
0.81_146.9807m/z	33845.284	35962.534	20423.428	10902.654	10920.875	36131.026	24890.48	24838.855	18074.261	20487.715	12052.17	14132.419	36376.072	37686.946	13492.785	13151.076	11599.726	18066.34	6928.313	12472.691	7057.592	8454.368	8682.446	12745.404	6593.877	22396.559	13467.48	18551.609	18753.614	7665.442	32564.608	24994.197	25516.757	12572.52	15574.27	33573.156	22106.821	17279.332	17398.731	22477.54	6946.878	17600.231	26381.061	20457.543	16911.361	31105.893	21069.161	16734.677	10704.393
0.81_171.0255m/z	62640.34	59844.27	36378.08	18568.49	19233.28	59046.6	46685.63	40343.64	34121.88	32176.39	21284.01	34387.3	88211.98	78320.51	31647.83	27714.75	33111.01	48650.24	18974.37	38657.72	17742.65	23873.95	19697.14	22790.55	11378.43	39403.97	26926.5	35272.93	34137.71	15685.35	53725.34	44691.72	55111.58	22100.71	25910.21	83336.37	51186.35	33479.36	25143.51	48210.68	22281.04	32212.11	64467.49	51516.29	38313.36	70354.04	53377.25	44920.02	30843.18
0.81_180.0648m/z	21135.82	20384.97	20711.81	15486.26	12491.18	33497.88	18109.86	25151.04	22284.04	22754.76	18627.09	16426.46	22475.85	35804	24683.69	14834.21	18356.29	22650.57	19725.41	18670.52	10660.7	19317.34	17065.21	14590.89	17001.39	16256.63	19346.57	15354.97	15185.7	17875.52	24517.76	18887.67	16764.72	20319.05	21577.28	22507.77	32600.27	28870.43	32367.89	20266.51	20576.38	21206.06	30843.5	20138.2	17946.05	27809.26	21973.5	21365.85	16608.88
0.81_212.0892m/z	13033.063	14795.439	13214.58	7679.47	9268.828	16021.439	11971.069	17207.843	19670.133	14300.981	13003.163	12208.398	10636.827	12222.226	16365.461	10633.207	14081.535	13506.972	18905.496	12048.762	11854.894	9053.845	14636.081	8849.305	13602.559	13004.597	18774.108	12163.362	9415.923	16054.307	15053.443	12827.152	12771.707	10845.04	11147.086	17077.157	22100.589	14700.602	11752.591	18916.138	21456.36	16722.844	12298.079	10044.704	11551.156	10052.769	13716.139	13301.333	10716.424
0.81_240.0482m/z	10797.68	14004.965	7500.857	2901.171	10395.149	20278.343	9125.174	8671.937	18113.133	9628.88	6054.93	4112.259	23006.58	27592.271	6145.486	4781.148	4569.907	9833.618	5620.543	6318.786	5592.468	4636.738	3958.111	6524.494	7079.253	10538.399	13065.803	8177.417	7352.257	10312.028	12184.745	10726.464	9171.887	5481.13	9675.071	15052.151	4673.142	4135.869	12018.856	13308.499	12516.332	7465.103	21070.688	9605.079	7394.635	21781.421	8339.449	9694.093	7968.134
0.81_246.0741m/z	5365.736	5604.05	4716.634	3068.066	3384.348	7679.135	5530.502	6545.368	7445.699	7343.537	7693.07	4952.953	4126.792	6892.826	6967.851	4486.983	5654.402	5688.89	5796.879	4420.664	4022.55	4240.223	8639.07	4156.41	6384.144	5818.117	8555.304	4491.024	4263.084	7504.011	11846.42	9203.601	6406.967	6258.7	11714.884	8079.643	11937.737	10371.352	17444.959	7680.998	14032.451	16194.651	14312.231	8590.064	10693.573	8646.857	12127.661	10211.992	7504.849
0.81_299.0058m/z	12579.63	11518.55	11396.87	12608.84	15918.93	10347.32	13087.08	12606.41	13603.33	13986.65	15891.11	12152.61	10519.6	10986.72	14704.18	15324.01	17381.04	14051.54	17464.2	16253.7	18693.63	17862.78	17530.5	16264.05	16578.65	13578.86	17319.38	13451.99	13404.2	17607.08	12124.58	14411.08	12264.57	14158.11	11813.65	14050.58	12492.25	12802.25	17372.53	12240.69	20819.76	14661.09	10517.94	16538.75	15521.02	11752.01	15350.62	15519.26	16269.95
0.82_164.0696m/z	50332.93	52851.57	46299.28	31103.09	30389.4	74759.08	47198.84	61873.07	61697.76	67180.09	66678.73	35105.18	39089.8	72166.07	51205.14	34390.28	37912.84	44671.96	43162.22	30891.62	29431.34	29021.66	56694.85	35870.38	50866.11	52880.06	61872.36	40106.91	40757.46	58908.16	101338.54	69927.44	58211.05	59483.6	108542.24	69455	98908.8	81185.24	121053.24	76385.62	81963.65	123510.7	124122.51	66641.82	77711.86	79660.56	87710.69	66536.71	50775.24
0.82_174.0001m/z	133314.86	143139.07	86094.47	46980.58	70323.73	151987.06	117796.85	105958.62	103608.88	100034.54	71488.48	106253.94	150146.54	152953.6	100153.54	91431.6	101264.75	95485.14	56975.17	99889.68	51114.23	80148.36	66357.83	60913.54	37404.63	116817.5	86735.7	106345.82	111487.35	48495.97	134686.8	127563.14	109070.34	71336.51	78744.88	158252.48	140175.14	65557.89	79558.76	139066.67	59476.77	101315.8	160531.4	87403.9	114686.03	156055.85	134294.57	105918.44	103977.78
0.82_201.0366m/z	139672.881	182936.916	61447.598	15032.855	18385.888	182620.283	97481.946	92699.951	73060.612	68237.16	24753.857	63599.137	266939.003	257246.991	66456.034	34666.557	46882.473	93253.704	12892.39	56613.849	9816.039	25060.326	21211.284	17852.018	4919.714	87289.386	35470.33	74082.049	55690.64	10398.343	131566.033	92495.321	117573.208	27519.781	42193.966	276941.218	143491.127	38030.211	40676.117	125416.827	13715.724	60214.783	222848.823	69287.519	72949.506	212190.073	88543.92	67557.649	53454.367
0.82_203.0811m/z	139225.31	122892.86	129877.48	104022.27	84471.3	159284.58	123309.97	151863.78	172488.07	139637.32	141288.61	78978.37	99193.19	138807.07	171890.83	113693.04	112818.04	99365.06	121540.52	99130.93	85508.17	78091.79	127408.14	118489.56	147102.6	132499.46	128334.71	113225.16	95195.11	119549.83	96819.36	76715.64	70116.04	86485.31	74405.64	109726.41	116438.31	126518.36	97655.22	87208.54	88655.29	110348.73	101957.83	50568.96	100652.37	75639.52	85708.63	66919.73	68073.18
0.82_243.0615m/z	11129.225	23621.592	18170.43	11969.803	14939.469	25867.196	16700.319	20763.761	26489.059	23225.463	21294.443	13071.079	19192.17	18820.806	19532.414	15565.366	9719.432	17266.628	18406.992	13987.488	15962.022	16282.291	20817.178	19645.627	17284.929	23067.523	32161.411	21809.721	16815.961	27182.277	13581.697	22628.889	16279.749	13513.213	9643.087	16466.352	29396.702	13839.579	26431.288	28222.198	13947.631	15371.426	9413.763	15552.863	14001.835	15687.695	10379.822	24654.892	15014.534
0.82_269.0876m/z	75290.312	130801.814	37310.008	10370.918	34663.252	118510.199	67904.988	78811.938	72823.616	70191.591	33377.897	25724.945	53932.746	80979.046	37177.327	20844.584	26136.861	28571.559	11890.473	20322.727	18000.583	19098.694	17309.538	18324.797	14472.446	69476.863	83355.518	66035.567	36738.467	35063.975	105320.846	114440.193	55297.451	26221.483	51239.69	148851.004	8855.857	25102.589	103541.282	79166.59	57071.713	68727.366	84307.229	41133.471	41292.101	86814.442	33522.325	45045.928	32573.482
0.82_277.0733m/z	10662.079	23933.165	6154.66	1337.983	9015.02	39792.943	8601.302	10518.466	9411.589	10661.183	5178.221	6811.402	11597.009	28651.702	4919.443	4262.734	3858.191	2930.766	1097.129	2089.939	2093.292	2535.445	2217.004	3937.732	6783.492	29354.295	31376.601	8050.405	28548.147	4913.444	29259.024	15359.395	11248.231	3604.489	6992.84	14232.14	2307.318	2012.473	23815.393	13338.652	2124.307	6948.048	22730.427	3915.02	8050.012	24605.665	4567.501	6688.852	4436.967
0.83_187.0403m/z	23078.977	31858.004	12490.477	3366.99	4773.932	56283.938	14299.919	14735.853	9691.784	10869.903	5077.625	10437.577	64581.282	95430.49	7635.592	5786.822	5013.56	11352.146	4746.987	4516.902	3069.491	2861.124	4106.703	5974.946	5345.281	28046.979	11201.865	8720.21	35674.451	4632.532	31262.189	9288.731	19597.81	4815.787	7244.754	25838.604	24390.292	5663.274	9199.61	18296.798	3723.954	6918.81	53345.223	7964.433	10027.983	47619.531	11249.627	7929.067	4991.32
0.84_247.0130m/z	32260.338	31951.781	26168.357	15540.703	13318.993	32111.252	27538.98	25562.222	18703.823	20757.764	13227.87	17834.04	47570.292	43786.231	18499.628	15553.642	15784.617	27939.392	8415.82	19377.848	8348.751	13858.482	12569.564	13583.734	6813.155	24600.032	13515.503	22703.007	22091.94	9453.596	29797.029	21609.199	31251.786	17620.794	21114.516	37315.135	26464.539	19133.662	15509.989	28693.837	9111.609	17534.931	39214.007	33071.091	21122.633	41721.879	26339.41	19866.318	20132.25
0.86_172.9895m/z	15283.873	43630.114	15111.529	5941.892	10563.322	9949.385	9668.259	11647.478	18014.071	28756.155	10687.576	36757.151	5311.328	8374.449	4685.52	15689.01	14633.465	15271.845	16778.15	5230.299	11214.918	6535.959	12606.306	10386.795	30851.268	7971.54	37493.23	18237.238	5949.059	9758.422	4692.854	20454.519	6424.968	4758.518	11622.964	6189.026	10625.506	12998.515	95618.626	10968.978	4544.238	11025.122	4643.674	4127.873	6892.43	5941.571	3981.861	8588.045	6893.91
1.75_187.0053m/z	96246.03	60543.72	17003.24	23771.45	116210.94	58348.52	264639.96	222715.43	132621.03	121453.03	51757.46	16418.92	72979.02	216215.29	19910.7	41926.06	62287.12	40538.19	15754.1	23480.67	106429.97	34254.41	16394.11	188197.18	51379.04	46093.92	48461.25	31670.59	63275.83	16193.74	19985.34	24853.56	37686.5	30338.05	39780.17	16097.94	15826.73	16777.15	94415.18	16370.76	16239.59	17047.12	30195.69	16819.57	16670.48	26739.07	19184.37	23494.88	23667.37
1.95_135.0427m/z	86251.06	93816.42	46586.09	31095.08	40629.03	88924.88	48205.61	76842.74	55917.27	41106.85	31008.1	32200.87	97115.85	95196.22	94519.76	33530.3	37850.16	58366.86	30744.19	52458.04	27647.85	37307.87	29773.27	50573.41	24104.57	68627.63	29141.95	64354.35	57591.09	27089.89	71540.17	58688.94	61350.8	36365.35	150255.19	100822.21	44015.5	49707.6	29716.49	80898.87	45179.04	38007.48	68221.02	42225.12	41695.74	86852.06	65424.59	80630.09	56693.65
12.11_1061.6381m/z	12593.079	9011.291	3297.719	4342.047	4151.872	5668.011	14363.223	13306.666	12176.468	12455.782	13636.899	2822.377	12726.968	12425.086	7147.309	10262.937	11242.02	9764.62	9290.899	14482.737	11208.346	11688.307	11051.41	24642.486	13500.257	19787.123	8029.275	11658.432	14939.205	11930.093	15184.213	22580.848	21618.631	10564.8	3772.879	17875.038	21422.38	14505.992	21971.053	18282.308	12622.665	16527.314	9479.761	14583.15	17054.455	14213.393	19250.864	22489.544	19326.946
12.11_1063.6530m/z	17893.442	16402.079	13522.203	11999.601	8714.194	20083.371	12540.732	11407.834	22217.838	22249.82	23510.79	8132.764	21318.597	18359.875	16026.213	23379.951	17055.884	19042.174	20244.71	22976.174	22621.82	21671.039	14190.346	26232.385	34736.019	25263.445	23935.624	22493.342	24430.861	19858.751	8213.234	14417.771	13741.344	12873.586	7927.697	19526.621	22014.694	27705.712	10099.048	20051.1	20498.179	19803.75	24144.942	14107.741	27724.295	10076.112	11315.459	10525.759	18351.322
12.11_993.6509m/z	29792.22	35195.54	18726.49	24112.03	19431.8	32170.51	39973.01	42911.26	39958.91	34183.12	41093.22	21433.67	29971.85	32907.92	24451.57	29406.87	34858.6	31909.09	32646.43	36855.89	34795.57	27285.23	33146.18	51096.73	38757.16	39193.84	28463.32	36624.64	37565	34249.02	34226.46	62986.89	50462.68	34825.71	23363.58	42329.84	48485.22	41834.12	56961.32	42398.45	32459.45	40662.96	43971.9	32965.23	40631.65	35332.12	49693.68	55168.78	48450.97
12.12_925.6637m/z	93022.28	82514.82	56583.61	65420.86	65204.02	80297.94	104697.3	119232.87	99423.08	88150.36	110456.81	66650.46	91302.15	91294.02	61627.26	82364	88972.45	86207.9	83098.82	92998.36	76555.16	85313.04	82443.65	138938.21	100547.88	102647.69	68557.66	92568.54	97895.18	92909.71	114086.91	143418.81	127191.88	79279.6	60826.8	106110.53	138608.91	99797.44	144521.15	118157.27	81434.19	116091.79	107671.53	88470.78	108881.3	88927.79	121491.86	138042.26	128760.79
12.13_1007.6673m/z	33021.49	27682.53	22319.19	21758.53	18589	23115.74	33626.22	46654.73	32132.04	32426.43	34714.05	16608.28	28727	33382.99	24862.06	27897.45	29797.81	32213.56	28851.56	30584.89	29088.54	27923.41	28585.43	45241.64	31927.31	28179.02	24206.18	27812.86	33686.76	26509.32	43994.24	52571.33	43482	26654.97	25332.8	38762.97	49108.7	36003.2	50819.6	43277.55	28290.26	40863.36	37161.01	31669.57	40504.41	32250.71	40930.96	46876.12	41593.09
12.13_1009.6820m/z	38793.01	39389.16	34207.37	32483.54	26541.46	44712.23	35748.32	27626.2	43403.37	41792.78	48335.85	33319.92	41542.39	39961.13	40833.53	43996.39	40221.83	37295.1	43054.56	35051.16	33852.84	46644.72	40368.91	49160.49	49391.21	43014.66	43113.36	50073.2	38608.77	39298.2	23474.11	32522.84	37816.56	29099.62	24166.33	51097.63	53730.17	51826.27	20980.09	43891.98	43354.11	51727.66	32351.43	33338.39	47533.06	22718.69	26337.13	23265.41	34444.55
12.13_1021.6830m/z	24997.58	22036.05	14918.98	16685.01	17774.65	14987.88	27378.2	33824.33	25142.88	18266.56	24340.16	17187.21	25216.72	22749.61	14717.07	18640.1	23504.49	20080.57	18734.08	20187.63	17853.68	17758.64	20719.96	35294.38	20576.93	26912.56	16077.18	21824.76	24789.03	22595.58	32683.08	41783.64	36837.33	21648.63	18038.88	27952.92	41331.32	26987.78	44673.18	28143.55	21689.73	27703.24	29007.79	22492.84	27815.53	27148.45	30434.28	37607.23	38316.13
12.13_1023.6980m/z	23148.859	23729.715	18080.651	20074.141	15565.846	27129.842	21221.353	14927.78	27309.45	30177.93	24442.387	20050.801	25449.226	29129.09	22430.137	29761.757	26802.955	20441.7	23744.207	21316.79	22314.385	26415.952	24066.195	30496.939	31008.859	29386.227	23993.239	34633.401	27468.064	22025.688	17000.003	21940.087	23604.878	20523.304	14730.487	31140.272	29541.696	31810.284	14703.46	31400.899	27066.615	31653.91	23554.245	21243.926	26208.268	14136.717	18579.258	16698.529	21133.768
12.13_1075.6533m/z	11387.226	8866.385	7094.5	7060.635	6094.167	7348.639	11447.293	14955.533	10229.894	12329.327	15448.955	7926.509	9936.204	14397.89	7997.894	8157.428	10986.155	12162.566	10533.145	10152.396	8855.413	7461.864	12253.857	22127.954	12004.682	13153.177	10540.118	9497.899	10593.379	8481.075	17010.792	20969.371	20887.313	10384.836	6372.199	17287.778	19404.751	17037.267	18676.483	16132.954	12271.052	15064.179	12638.22	12051.24	13904.746	11599.503	16509.746	19344.122	18175.505
12.13_1077.6681m/z	12958.516	15205.409	9540.906	10224.291	9843.33	16647.55	12603.004	8030.41	14139.277	17204.368	15406.512	12689.688	20688.384	14876.302	15267.424	20397.751	13760.391	11774.333	16855.884	14552.902	11727.684	15031.674	16231.442	20867.877	16590.709	17641.899	16472.824	21192.251	10723.793	12567.301	7445.951	15638.1	14126.734	9706.367	10603.551	21084.724	17634.749	20384.823	6823.429	16814.315	13894.823	23145.923	12823.058	11304.879	20735.539	6400.581	9691.128	11620.748	12132.2
12.13_740.5241m/z	6521.7257	4333.7879	954.2732	3648.0864	4513.1366	6779.7001	9434.6303	11883.2923	6499.0824	3936.2093	3430.7294	4756.118	3247.7615	4402.2784	4826.8105	4394.0694	7727.8471	3962.8484	2517.0761	7075.4345	7728.6684	6355.5169	5769.1529	7498.1159	8097.9373	4140.3513	23039.5234	10406.1072	7677.5308	32330.6282	7891.8697	15836.1062	7557.2701	12972.7763	6184.6313	11367.6828	19786.4298	30361.2661	18423.5463	4614.3161	29285.2029	6668.1999	5581.9195	14109.4759	8660.5655	7268.9347	10589.3259	13434.2219	6957.6836
12.13_743.5476n	92792.92	81945.18	37858.9	56586	63675.63	78064.82	87838.04	138757.59	88178.83	69115.21	76710.13	55857.78	51244.23	74174.19	54401.63	69618.62	93036.12	79346.09	62103.49	83338.37	94894.03	75725.22	82205.22	95577.59	106863.49	70272.29	157443.05	128089.12	84736.49	242791.48	96594.84	161786.87	109456.56	125103.72	74064.18	152174.54	209179.61	240751.11	176979.54	124930.08	363752.03	88736.63	75876.36	167749.03	87299.62	102503.79	106694.86	151020.78	104256.94
12.13_747.5669m/z	56597.84	36327.57	25614.05	28709.17	29326.51	42369.92	52241.39	48944.33	47083.47	45836.97	50263.63	36202.02	48555.96	47774.77	31903.78	58819.99	68238.38	46980.42	64239.57	50846.62	57353.48	49491.58	45576.41	69413.39	45229.09	58600.72	33597.46	41230.37	38222.65	29978.45	44281.12	67733.34	62669.15	37029.78	27837.89	58985.62	61014.33	60468.59	57645.63	73200.81	52551.05	63033.68	63408.77	52447.67	67302.8	34633.25	50377.81	61994.24	72573
12.13_750.5452m/z	147688.27	234319.92	181007.03	220852.29	176947.29	237609.12	229665.32	199898.26	275930.93	213608.98	371466.73	394556.08	449694.38	197214.73	586843.29	358668.87	204489.14	242765.45	285080.62	363327.11	289286.99	414776.07	317429.93	450003.78	349515.87	256805.52	378974.16	504561.77	555199.66	217377.77	61877.31	128392.16	203553.98	67040.64	55103.27	70415.28	178579.14	161374.58	55424.05	46081.46	107126.56	74302.8	153784.74	52126.5	198977.31	31903.76	57991.99	103352.85	243976.46
12.13_775.5977m/z	21562.497	13346.878	11811.66	8138.51	9494.533	8954.817	15111.051	12747.309	14998.232	17738.536	19411.908	10735.879	19275.922	15680.335	9268.054	18841.543	21828.429	16019.374	23200.024	15092.947	14469.888	13217.332	17063.118	31400.067	18726.357	16914.225	15525.103	14867.292	7605.092	16116.834	16134.414	19699.618	22530.528	11602.463	10265.471	36428.787	30755.716	26655.149	22890.514	35386.116	21766.484	24780.869	14674.95	17111.46	23404.321	14482.138	15873.943	15825.861	26079.955
12.13_803.6293m/z	25348.903	28340.128	19420.522	24897.678	16037.028	20788.142	30906.006	32829.964	25513.13	32345.028	31220.906	22796.814	37694.727	34479.362	45155.555	37075.557	32372.509	31851.886	36646.103	37421.834	27570.775	23512.091	38556.807	53980.385	55046.867	29565.902	45702.467	31573.84	28078.321	49090.165	17932.641	18984.541	32297.003	13502.464	12532.808	38767	35145.152	25303.182	23348.082	28052.713	24132.063	31871.871	19193.414	18490.777	39559.038	15264.172	18344.039	16625.224	35426.954
12.13_810.5298m/z	13044.057	6910.553	3809.211	3745.476	4079.343	8061.773	13598.273	16924.366	8328.883	6240.411	6727.655	21087.772	23787.629	10630.147	17144.136	9945.372	18241.011	22170.805	12297.132	32454.038	14510.455	13393.435	21172.389	6209.791	12297.755	4376.101	26463.641	14500.103	9060.854	41258.724	17733.034	28647.557	18728.069	20513.962	11744.179	21317.59	70505.379	39664.09	27136.912	7790.136	61762.06	7881.227	23947.732	37758.513	24619.181	25121.696	34188.816	58864.904	38957.994
12.13_830.5945m/z	25129.91	28175.403	16752.076	21177.996	19923.116	35561.744	26754.855	44575.326	33704.86	24989.185	35878.826	19788.689	24504.633	29006.253	19992.313	33254.819	25354.46	26653.748	24631.093	31283.435	26003.267	24834.838	33490.279	42389.408	41748.152	29784.79	32632.387	29686.58	31623.762	37704.658	11374.841	22651.474	17874.117	18266.27	4542.075	14785.705	39175.099	25074.24	24098.991	17463.895	37668.717	6406.285	6725.576	20600.878	11513.924	21734.753	11563.366	21913.19	21492.446
12.13_831.6611m/z	255897.93	305152.59	239987.92	256925.16	180765.35	299144.97	260232.36	254101.4	327350.35	315947.88	356977.29	265232.49	328830.5	294010.34	340546.33	357674.44	301279.42	309964.33	348193.76	340438.84	256695.22	296873.77	321892.81	395058.88	426930.72	308073.48	397735.16	408406.58	299636.9	427272.1	177643.31	211606.67	282360.41	189372.33	149644.76	328110.15	349649.27	330960.11	191820.44	279868.31	310107.47	353259.31	252518.98	213244.15	391263.59	181903.57	182249.07	173156.3	274016.03
12.13_857.6761m/z	601580.6	536267.3	357367.4	399592.5	384999.6	470522.7	688377.4	787814.7	628201.4	557498.8	670986.6	467562.5	589045.5	578100.7	408410.2	552563.3	614214.4	561258.3	561684.6	588043.9	535027.2	526144.2	554276.5	931119.5	610109.8	651506.8	460924	608126.2	617072	564343.8	748397.3	998597.6	803450	495280.8	419889.8	708692.1	964860.7	686251.5	967948.9	804429.7	570217.2	721001.9	661140.2	532430.9	704844.1	589487.9	738723.2	855689.5	849155.5
12.13_859.6910m/z	767085.4	798243.6	597483.8	621651	536289.9	855387.1	711649.3	575182.9	870004.5	926412.1	977347.8	696477.5	870465.4	844627.3	794048.1	967015.3	848355.3	784262.5	922008.1	847750.1	750675.6	871354.5	836194.2	1192348	1066992.3	946444.3	946978	1135650.1	885524.4	726965.7	530295.3	716784	773211.6	597252	473025.1	945371	1072109.3	1013812.3	489942.8	908138.4	894162.1	1026441.7	720384.1	609914.6	960379.5	464253.6	547355.7	567344	741193.3
12.13_885.7049m/z	70984.04	55831.03	44248.03	57197.99	38705.58	54738.32	66465.73	68543.69	62534.87	66839.24	76937.31	89530.69	92677.22	87296.94	57291.46	80563.78	82782.29	56201.67	74909.3	77629.65	58814.2	64035.34	94002.17	213540.5	92666.6	93910.99	49329.7	93398	78173.93	42744.5	63420.91	94123.85	83147.65	43749.67	33638.46	79416.09	113691.36	67815.21	71552.99	92753.78	55945.84	74703.09	52435.78	41592.44	56231.05	56289.03	61554.26	72622.6	84856.12
12.13_899.6483m/z	53088.01	57095.87	44777.99	47608.62	32252.09	53265.03	60119.93	55668.54	69175.53	57334.53	60865.59	61666.64	63334.27	51347.96	56557.72	57293.53	59132.77	58211.04	57319.08	60866.59	49560.9	58343.46	55084.01	66374.84	79303.84	57816.83	66993.15	68323.09	56046.45	80078.94	46910.41	55522.28	63030.64	42084.33	34013.87	60062.64	77401.05	69285.59	42702.12	67128.63	63330.25	73401.52	63811.06	53306.25	71924.86	38916.04	41790.96	38389.79	58391.66
12.13_913.6639m/z	57895.64	82288.92	65337.15	61233.68	48928.67	79436.44	61787.57	58084.03	78397.98	86035.01	90883.92	73732.12	90104.75	83504	83901.42	87110.15	73151.81	75868.84	84508.25	79769.73	65174.63	77260.78	81830.71	103494.47	105290.96	82929.94	99811.84	100198.01	79292.49	85774.34	40860.56	44496.31	59372.08	44597.79	39339.55	86021.59	81905.85	88006.93	37493.07	75361.4	72410.84	91382.65	56080.72	50023.73	87381.82	42534.15	43594.91	38014.06	65606.85
12.13_927.6791m/z	137329.74	157049.3	114802.08	119273.98	99861.65	161321.08	125982.25	112226.59	163568.39	172085.53	181932.91	126784.49	153921.78	155108.49	161187.82	180220.04	152645.97	144078.8	160941.59	157729.99	136057.12	153098.78	151353.83	194410.29	196118.33	171880.92	177515.93	212990.97	161966.7	162866.51	98376.94	130766.28	141928.14	119381.91	83414.42	175786.62	180872.21	187874.82	92011.97	157622.9	166379.49	185712.16	135190.22	116870.84	182719.37	91991.54	104291	100091.26	127889.71
12.13_939.6796m/z	108582.43	90496.29	68778.76	68999.93	74364.36	77624.67	123389.72	141260.93	109252.27	94928.87	119406.9	64574.99	108633.44	104891.29	72567.54	99105.47	100314.02	100740.16	93681.98	104181.31	92963.59	89890.8	101395.53	162300.61	106964.62	109459.18	79330.43	102329.86	107237.13	100491.21	138708.09	180066.69	151208.89	88094.48	78762.64	129958	167852.82	119473.26	176410.27	140817.06	100456.12	122227.34	120899.66	93136.65	126810.79	112015.06	141013.08	156478.88	151747.89
12.13_941.6942m/z	122718.83	118982.67	94300.53	93866.13	86914.32	134359.28	104292.28	88015.4	132330.53	140933.99	145053.1	104056.93	128456	130184.19	126158.41	150695.68	130559.94	116943.58	129963.14	132183.5	110246.85	126438.37	130469.25	162331.05	152848.53	137489.9	137074.04	173951.85	131349.81	110976.6	89632.3	113634.59	122382.17	97691.32	77815.61	145196.23	160032.01	160355.55	73389	143570.9	141285.67	154758.21	115214.45	99333.32	148882.31	75926.26	85550.15	90563.67	110552.94
12.13_953.6950m/z	88287.52	73238.6	51932.5	54547.26	56212.51	66103.15	105531.77	124921.49	89667.17	84398.94	90114.15	68709.74	90420.46	80968.43	61796.06	77141.55	92774.04	82182.41	78521.34	86776.54	80320.85	74881.22	82388.89	137093.42	87636.07	101182.8	59300.65	83407.46	90272.56	80486.69	117441.16	157752.94	133821.18	79359.05	62627.97	110406.49	151727.3	104261.31	160582.66	118277.87	86717.33	102532.86	98855.42	84271.73	109184.15	99615.76	123407.16	139146.63	132117.89
12.13_955.7102m/z	74007.76	75701.48	61157.75	61441.54	56236.2	84672.24	69257.73	59308.1	88844.47	93081.12	93381.01	63420.19	78408.95	80884.76	80035.59	94976.39	86444.81	77186.76	88477.42	83628.11	70577.97	76709.67	71905.77	102316.89	96717.42	93699.13	81588.37	108621.65	89817.11	74040.8	57294.99	82116.97	84159.93	66936.87	44546.77	106108.01	113693.12	114121.64	55097.22	94320.66	93266.97	102348.48	81647.53	65946.51	105715.62	54247.7	57257.76	64536.04	72563.32
12.13_995.6658m/z	45837.11	44341.03	35867.48	38562.63	30912.62	58102.66	42063.07	33152.63	53938.47	59278.09	62982.42	34091.75	53064.99	51285.28	46742.45	56467.81	49703.4	47795.26	49518.44	53608.44	45959.48	51993.95	49348.9	55395.06	60540.93	54048.52	54478.95	65349.13	59028.6	54175.21	25886.91	41240.19	43751.64	35227.63	23676.49	57384.72	56068.73	56232.26	27003.06	51306.19	50537.33	61391.95	50201.16	43718.12	69097.46	23363.15	32168.55	33001.79	38895.99
12.14_1035.6986m/z	21258.186	15450.731	10060.23	12755.648	9229.794	15937.457	22731.934	22740.425	16997.018	15471.604	19909.498	8411.64	18697.633	18123.069	12984.816	15992.57	21298.389	15284.423	15150.335	17912.794	16972.827	16658.164	17829.858	27824.828	16617.452	20609.562	12990.068	22735.671	16843.362	12901.919	21423.553	30859.674	23991.289	15405.204	9868.122	21783.075	29675.423	22737.959	24439.372	27902.217	17065.698	21370.873	23807.02	16730.792	25362.896	15049.196	21515.12	20097.441	28036.264
12.14_700.5297m/z	24845.935	19035.515	12202.798	15776.245	9035.02	23986.302	12595.669	30973.27	25635.932	14832.337	25947.142	18181.18	27789.818	12310.665	23656.738	24419.221	26642.962	21073.257	22240.831	28326.578	19173.396	24887.279	18429.208	39894.778	23122.437	24386.384	34501.208	36197.208	35830.726	31033.996	5359.644	11984.364	16473.208	5125.777	2586.987	4879.934	14361.709	10903.852	8215.186	5075.904	11715.565	5969.403	8997.876	5600.037	15866.511	3036.745	6713.946	10288.538	19527.827
12.14_717.5320n	58499.96	37580.8	20562.87	25546.86	29246.35	30896.41	34090.09	45548.02	47869.92	33813.93	50484.04	29013.39	55116.97	28254.65	49928.2	38365.12	67795.58	43267.16	34877.52	44385.64	46501.98	46775.69	42894.82	71294.37	59541.08	44848.9	69762.62	56188.92	66990.59	60901.93	35721.4	62946.64	41862.82	35500.04	27426.21	30594.07	75806.43	52996.57	50193.15	25210.25	71572.72	29530.52	49420.11	29780	55813.07	23823.99	41928.46	57284.7	45164.38
12.14_726.5458m/z	45931.389	62726.562	44360.951	78870.413	41669.698	120394.249	52694.8	99993.055	80336.951	45487.821	106134.885	66022.039	85468.072	59925.525	81499.087	141379.713	56543.571	65565.353	78423.913	125608.777	74491.509	107416.254	83074.276	155863.241	78361.117	87007.468	127757.328	179977.632	139124.481	96711.335	10499.369	22215.075	50904.705	14854.567	11323.75	17234.654	44817.654	49944.01	17242.88	9313.399	43362.209	11479.512	23569.963	14981.752	53802.388	8189.879	12084.295	18809.544	64085.055
12.14_728.5608m/z	100825.585	56992.877	44958.763	58565.322	37924.904	78918.252	41737.596	95836.285	67737.706	46156.642	85593.149	70165.731	81497.888	45271.231	89488.164	89434.682	97917.699	62983.955	75394.7	97578.426	68809.646	97165.664	72977.712	146367.132	69410.715	76473.322	110461.386	138988.05	106053.102	98180.854	17583.622	37680.757	47970.163	16504.714	13736.703	18964.667	60538.596	42198.611	19336.309	12244.161	43521.726	14178.755	34047.562	11131.235	57045.218	9018.603	18315.555	32755.692	68666.291
12.14_743.5438m/z	23258.017	20253.632	8146.028	11020.087	16761.928	19212.403	22211.555	40134.84	20290.416	17391.21	16982.135	14354.478	10131.393	18923.098	10505.855	16106.489	24397.776	21075.282	14131.618	19391.507	26506.118	20463.908	22667.733	20470.071	30537.142	18306.966	49696.259	35624.509	23077.604	82902.547	33844.806	49770.722	33480.143	43147.697	26711.443	55701.716	71539.132	88454.847	65187.566	34638.408	140122.869	30444.433	25135.27	60277.509	27248.556	32404.753	36975.074	49138.527	32958.962
12.14_745.5628n	119389.01	60140.2	26828.23	34515.91	42353.27	37324.55	58413.04	90146.32	66095.6	55172.43	44381.38	39152.47	37504.37	50196.46	39896.17	36113.4	107999.96	68576.89	45001.33	53203.47	66058.31	43010.35	62100.2	64494.57	82376.04	55378.09	116312.27	72862.53	76394.75	179522.58	105611.23	186208.45	93136.89	95680.17	85832.05	120291.2	220998.55	147176.48	171747.65	65569.08	277966.86	82003.99	99431.54	114249.37	84922.83	73856.62	124901.73	167506.8	93419.74
12.14_754.5762m/z	16001.7096	28273.4613	16373.8434	20364.5741	14520.6439	31695.8031	15049.6369	41978.2446	37578.1941	23238.5033	32507.9298	26687.8658	26070.1547	20176.1137	26036.4257	48441.3886	21022.4596	32863.0658	32377.1262	39930.8976	30636.2761	41127.9932	24267.7662	60892.6563	33279.5194	35139.4825	47874.1159	46616.9909	46113.3191	43691.0917	5646.75	9660.375	20817.2382	8073.8591	3214.5675	6327.0642	26716.5199	26141.486	16919.7334	2567.6561	24534.451	3947.5807	20356.9094	4273.7625	24575.5304	1746.7354	7607.2717	11136.3758	26470.0317
12.14_761.5824m/z	110606.36	75103.43	52637.19	61206.37	55338.42	88986.49	101435.94	94788.79	95870.47	89741.35	113435.85	83504.44	96803.01	87042.52	68806.2	121078.65	128597.36	90301.44	117822.94	98411.33	108284.23	97257.21	86780.14	138503.23	93794.4	111120.67	68985.37	87588.47	83822.68	60563.51	84699.25	124884.31	123172.51	68464.52	45623.88	109072.69	119508.22	116766.72	99980.42	133211.22	91528.73	114342.92	102915.82	89378.22	124716.55	61659.24	92547.67	113483.87	130343.82
12.14_762.5094m/z	4578.604	4642.1263	648.806	1036.5833	4424.9736	105.9436	6287.7358	3662.0196	3482.9049	2949.7231	4009.4726	2555.4192	615.2421	3291.6787	3741.4989	1183.745	3823.0623	5778.0777	745.4897	4007.6562	5455.987	4821.4714	4877.2227	1264.8459	2639.315	529.718	16666.8105	5365.3696	7685.7159	14599.3665	17875.6835	18704.7962	7237.03	13847.787	13640.5168	22517.1837	25563.9922	27710.5299	27498.597	25916.8944	36771.7029	23622.9385	19234.528	13355.9813	8164.835	11871.834	17562.9793	15281.2601	5935.1793
12.14_767.5472n	112661.47	109396.56	39631.64	38406.48	69060.55	49407.56	113403.48	84366.17	85545.64	84430.94	83675.53	91451.67	64180.38	70458.13	80989.17	75142.69	115055.39	118143.38	66026.03	69354.36	109354.45	105354.79	95003.98	70767.69	94765.97	56563.76	212402.62	131918.28	132888.13	183311.43	167568.08	195691.56	156845.8	152040.73	125051.51	186941.86	271353.76	320779.76	262171.62	165752.57	321186.05	182839.21	173025.18	155267.04	131858.19	102999.3	179391.66	168083.35	147378.67
12.14_769.6237m/z	58906.16	62964.23	45326.21	35088.06	31795.65	50223.22	73971.28	89241.37	55306.4	57631.48	74700.78	32684.8	57388.46	56364.27	46748.14	57757.37	56490.48	59949.68	68871.6	53379.91	49050.25	46162.01	54716.09	85693.89	95494.74	66252	62565.23	61223.36	63794.68	76407.51	47129.47	87069.01	106458.92	36860.34	30886.81	78697.88	126798.21	72638.39	88222.88	94554.09	65864	61392.52	51489.11	44084.15	78612.06	64560.7	47810.61	62191.89	88097.83
12.14_774.5460m/z	29309.232	26819.309	16580.955	28416.474	16510.691	29310.294	24223.869	17755.332	37224.69	22772.749	51763.411	29248.522	37815.614	24496.701	69375.002	38527.697	42973.256	27857.372	31140.316	47306.432	31048.567	35664.982	55466.164	56204.69	33180.911	22148.95	49111.448	42439.931	58960.22	25494.262	5136.948	14983.271	17178.925	6800.113	5684.255	9434.858	30939.211	15525.215	7874.171	17157.953	11819.806	9300.627	17708.407	5580.026	16836.454	5746.377	6219.187	14222.329	25728.799
12.14_778.5764m/z	53122.927	57437.258	35662.456	35097.366	35263.576	43733.431	54307.189	49244.52	68569.263	58138.59	67827.484	86767.94	64895.872	30498.032	74718.493	65743.873	56357.893	65819.763	62538.904	68389.766	62188.611	81081.119	50892.513	73633.758	82754.293	65771.898	74208.64	72814.574	85182.75	45558.766	23317.931	41038.75	56976.834	25925.584	16083.319	25730.598	55941.731	54184.001	30354.334	18130.696	41599.849	29794.095	54020.16	19518.193	58749.083	8600.977	24027.995	34804.793	59751.326
12.14_789.6136m/z	41277.74	29534.58	22340.11	19313.92	19036.1	19610.41	33171.97	25175.31	34959.7	34991.96	44331.67	28027.54	37381.79	31464.7	25368.96	36893.62	44612.9	31517.89	43517.84	31226.29	33390.83	25074.65	33871.38	61892.52	38304.51	35653.46	34749.54	33221.19	25575.67	33299.86	28115.69	38556.05	48464.3	18947.91	20461.97	57203.77	57905.49	48545.74	34609.59	59934.31	38324.99	44380.44	28545.45	32610.06	41890.78	27249.16	27715.68	34726.95	47100.06
12.14_790.5401m/z	11661.7073	21439.3126	1968.2353	2866.5639	7475.8675	974.2108	16666.7579	7445.6713	9713.3096	8004.4948	8453.7274	8949.125	2783.9039	6662.4655	7872.6032	7743.8701	13439.5962	22339.2144	3174.0336	5954.5786	16631.6404	10935.7896	15896.9843	4380.1619	12018.1306	3132.6376	36549.2858	13512.8697	21078.7006	34803.8033	26136.3918	37208.4515	19101.132	26040.288	29413.7693	42284.1121	76457.448	52272.5986	53938.4584	50139.971	62825.172	36764.7512	31578.9144	28487.3505	13627.0484	34318.0568	27142.1139	35679.8639	16078.101
12.14_797.6500m/z	56589.08	47510.28	35981.15	35222.02	32667.12	48563.5	58809.76	64536.19	59502.18	48593.45	65220.92	31885.67	51845.97	56256.84	44341.6	52129.08	59535.39	50934.04	55124.62	55469.6	51847.64	54047.55	48448.74	77031.87	64280.21	62391.71	49027.18	62199.23	53245.2	54734.66	60767.38	82597.19	70617.78	45020.18	36365.82	70540.42	89168.93	72896.63	73883.84	77722.37	58592.42	69108.43	60520.57	48393.58	74556.84	45558.09	56694.4	69287.13	72743.38
12.14_816.5780m/z	64497.92	60644.45	34904.06	45422.49	39942.37	73606.61	64495.07	85379.08	78011.57	56692.47	71567.7	41777.68	44899.4	51671.83	42190.74	67300.93	65988.01	52634.94	61444.69	70988.29	65444.97	52865.54	55828.52	75136.28	79533.42	58036.23	76189.4	76743.06	58229.68	104124.25	35825.41	88430.91	65688.89	47411.96	19573.34	67056.34	90190.79	82051.31	76975.22	81745.57	119615.27	38665.26	29688.86	71617.48	46303.59	50219.24	33533.16	82495.8	54382.1
12.14_817.6450m/z	63550.74	73548.85	54843.7	59468.47	42322.69	56113.25	75452.08	70075.86	67712.93	79002.92	84000.22	82720.71	89676.63	84387.45	100759.67	85094.79	75135.12	81294.48	88777.79	85665.5	65631.22	59468.62	90478.68	137065.52	124349.61	71285.35	100966.53	85828.13	64287.01	104943.74	40213.26	48114.24	67596.44	32643.54	33669.61	89755.24	87158.02	60788.29	56072.62	68205.28	58228.36	84687.42	50231.59	45009.73	90148.12	34067.36	45042.61	38493.36	72288.77
12.14_818.5928m/z	72906.92	47050.8	21047.52	26515.87	28071.55	24791.56	44326.38	58787.79	61030.93	32587.4	34382.84	26543.56	24489.94	35962.51	22088.16	29769.24	64181.87	40433.4	34872.69	37824.62	47587.45	19745.72	32123.88	45764.95	40695.8	63420.67	38984.75	35373.79	41871.64	71483.23	49063.57	107979.77	61285.63	44292.65	22822.12	37948.22	107338.34	53032.82	58886.59	48110.06	77268.44	29197.35	38995.72	51457.41	42165.31	47717.35	47030.99	101435.99	50185.55
12.14_834.5279m/z	7387.976	10774.227	1039.667	1968.326	4258.197	5182.479	12954.537	13378.09	6846.372	7302.003	7557.106	8140.493	7606.277	8097.42	11942.772	7337.932	13437.459	16764.833	7289.907	13496.329	14690.745	13401.363	12544.192	3846.18	14125.801	13403.418	15955.243	11972.358	12654.918	20723.51	16597.941	19644.687	15109.922	14034.75	9517.654	17006.057	37304.979	37415.483	19038.268	11715.567	38188.809	14941.709	25471.217	22823.067	17582.961	20610.434	27229.006	46713.449	26785.746
12.14_840.5767m/z	29889.839	35355.406	17103.3	13747.481	16773.04	23914.989	39374.204	28835.097	40089.456	26137.938	32844.159	29372.981	36145.521	26637.192	37597.433	32066.123	32270.778	34653.436	31227.059	23128.445	30702.396	26920.236	31975.065	29217.602	41434.027	34025.701	47675.179	37448.396	44841.72	37678.91	19352.823	32648.254	31628.026	14136.345	7968.773	22595.165	49464.164	29797.049	24056.945	29177.254	25097.455	23132.502	26607.769	23651.948	28621.676	13976.703	20588.706	28425.181	27438.281
12.14_844.6096m/z	44439.352	49465.031	28497.317	31984.61	30222.681	61446.252	48946.681	86457.932	50245.758	43068.629	62449.123	42610.732	38413.31	48192.524	28658.899	51310.145	47628.445	43032.241	45353.977	46611.771	43085.035	39221.555	46869.137	63189.011	66152.443	55368.038	52324.358	50972.628	53143.194	60686.22	17649.442	41544.771	34106.833	28368.23	9935.395	29381.772	72953.677	48199.988	40388.007	28596.448	66568.888	13908.056	15391.296	44912.492	22498.942	34030.842	21245.25	36304.793	31440.288
12.14_845.6764m/z	540889.1	630872.4	493844.9	495374.4	385891.3	643321.2	526614.1	481103.9	655666.7	671527.1	737871.9	547275.6	677266	615126.6	657958.5	754244.6	602401.4	619146.3	725888.1	661999.6	552143.7	625214.3	645530.7	857698.8	865270.5	653647.7	787839.3	870025.1	616742.7	753351.2	353689.5	422509.6	576688.9	400439.5	320137.4	702562	734922	702962.7	362509.7	628381.3	635482.7	741870	493818.5	422467.6	750778.3	352043.2	371554	344342.5	542455.7
12.14_861.5510m/z	21706.121	23762.308	9292.511	11295.896	15199.368	35576.775	37136.51	46692.018	33230.03	31787.098	28442.911	19305.989	10124.867	29455.571	14190.778	32063.096	30573.235	26385.88	20055.376	28952.597	32589.424	20448.807	29257.872	37716.888	44253.843	32227.26	23898.276	32993.119	24945.129	45128.701	20625.273	24590.142	24471.894	21702.682	10649.463	47318.711	50381.964	59178.37	8469.974	37157.187	79756.401	22739.034	26429.235	29814.239	27998.403	22123.59	28700.111	21431.255	21387.514
12.14_871.6918m/z	1393206.6	1252592.2	889920.7	984425	897603.7	1157912	1496354.3	1622906.9	1464074.7	1354087.8	1541320.8	995509.8	1349154.5	1309135.1	1090693	1389832.3	1443032.7	1269113.7	1360138.7	1369367	1256729.5	1244859.3	1278262.8	2028312.5	1511068.1	1561435.5	1146393.5	1518399.8	1449066.6	1321194.2	1545952.7	2163326.3	1875664.1	1187494.9	932868.7	1745011.8	2306962.1	1741153	1904180.3	1834196.5	1445526.8	1718360.7	1512166.9	1191585.4	1744288.8	1243415.3	1552145.9	1779148	1840641.5
12.14_874.7108m/z	322147	313753.7	234194.3	255004.9	207471.5	357342.2	296712.7	229704	362777.8	369518.6	396764	263725.1	339613.8	333197.3	330043.9	410181.2	351045.1	299221.9	373885.2	348442	306635.9	343163.2	317596.5	440456.4	427148.5	391070.2	361996.7	472158.6	357571.7	310972.7	222609.7	339411.6	353163.6	272803.5	189965.7	432369.7	480354	463485	216199.7	397693.5	393923.9	436716.6	328652.1	247602	454667.4	200472.9	236808.2	252810.7	311430.1
12.14_889.6989m/z	47772.78	48579.13	30623.6	29048.08	29720.19	58330.75	48568.71	55947.73	54127.12	56961.34	64326.12	32594.86	52258.66	53727.87	38927.68	52727.01	50312.84	41993.96	56366.22	49844.67	47204.48	53095.23	48135.76	106961.69	70443.02	56446.76	44420.42	62872.26	51516.57	50341.94	46468.03	74269.68	67854.49	37119.07	27619.3	71156.84	83458.37	63006.31	59922.64	74111.75	51359.51	66846.46	54059.58	36967.78	72344.6	30768.43	51248.2	55458.9	62022.82
12.14_981.6507m/z	18726.161	19875.37	16325.545	15781.373	14554.39	26945.151	18583.923	15713.049	25756.907	26752.011	26992.636	17695.282	30655.764	25298.665	21795.973	28538.394	26336.159	21093.402	24580.477	24746.165	20257.167	28359.49	23514.85	30356.473	32066.693	25349.853	31530.845	33689.265	25406.576	29819.825	13454.217	19843.606	24738.725	15740.839	12386.862	29343.927	29775.798	23810.517	13364.424	24355.377	22531.285	30159.691	19414.933	17851.806	28415.347	12451.172	16481.277	14117.143	20001.555
12.15_722.5142m/z	11725.949	26350.547	16264.04	17564.177	14436.097	18598.382	17143.801	19445.255	24945.985	21699.816	30780.467	30805.789	47265.58	14698.981	53214.546	36333.288	15765.801	28566.613	26694.388	31361.325	23805.592	32420.64	23560.065	37604.093	34136.261	23161.906	39457.577	41163.722	58922.777	26760.008	5126.649	14773.034	19159.331	4491.408	3526.902	5650.756	13850.029	13463.105	8689.417	4564.015	8719.35	4744.342	9006.239	5438.933	18466.667	3458.876	6040.552	10906.676	20668.543
12.15_723.5182m/z	1.04E+04	3.03E+04	1.88E+04	2.04E+04	1.62E+04	3.07E+04	1.79E+04	2.71E+04	3.42E+04	1.74E+04	4.02E+04	4.39E+04	5.16E+04	1.51E+04	5.16E+04	4.06E+04	1.74E+04	3.15E+04	3.01E+04	4.03E+04	3.08E+04	4.97E+04	2.62E+04	5.04E+04	4.29E+04	3.80E+04	4.62E+04	5.23E+04	7.48E+04	3.29E+04	1.88E+03	7.91E+03	2.06E+04	1.48E+03	9.69E+02	9.41E+02	1.13E+04	1.24E+04	3.49E+03	1.53E+03	6.67E+03	2.38E+03	7.08E+03	1.94E+03	1.73E+04	3.26E+00	2.41E+03	5.73E+03	2.68E+04
12.15_727.5490m/z	19382.023	28313.579	20128.904	33130.479	16730.997	54907.21	21560.193	38691.609	32502.725	18391.45	47149.04	28068.678	37054.307	27538.056	35444.386	63427.316	24279.582	28456.584	34431.061	54757.312	32177.784	46329.196	35156.455	68329.612	33690.359	36571.211	53446.563	79021.242	61726.798	40343.933	4153.677	8000.859	21414.585	4395.324	4602.061	5110.092	17785.577	19651.785	5015.447	3232.951	17755.978	4463.193	10065.954	5620.264	23159.687	1750.89	4528.834	7072.873	26271.174
12.15_885.5506m/z	58512.68	71435.65	39062.19	26850.64	45667.57	48345.79	78737.84	68800	78832.99	65741.36	70361.78	60211.17	42225.71	69208.36	73517.15	84173.86	73577.31	78351.61	75305.9	55411.58	89708.11	47567.06	86395.18	78041.34	100078.59	63106.35	103136.79	86427.32	80311.02	114865.74	31058.08	36202.57	70421.52	22929.4	14773.35	31067.64	94657.41	74004.88	23591.15	43959.15	44822.44	32390.03	32300.54	38627.71	40907.15	44583.95	39881.68	40783.9	63687.5
12.15_903.6814m/z	57036.78	53864.07	37410.44	44543.03	35930.94	55827.47	58330.25	54175.45	63912.11	59891.55	76149.22	46079.82	55117.97	55338.24	50449.41	69415.9	63807.3	53270.93	62944.82	61597.35	56151.39	58265.76	53333.41	87273.37	73057.64	70203.05	55319.67	67592.29	65376.31	52465.01	52731.11	82915.9	72246.47	49899.51	36284.68	81096.34	97163.99	81663.82	62495.4	73372.55	64227.33	80412.03	63800.16	51191.13	83434.39	40110.54	59607.35	63087.14	65114.9
12.15_910.6454n	8717.656	9618.04	4980.939	5500.431	5261.98	6659.623	13267.19	20352.284	10118.53	10551.663	15098.987	3614.605	11415.416	12099.345	5835.314	9997.647	12936.776	10529.488	13698.819	12705.732	9334.68	10740.927	8785.263	20385.049	12203.112	14018.81	8308.301	12813.775	11909.128	11831.598	14801.057	22838.201	18113.828	8585.088	6046.416	16915.826	21213.939	12285.688	25194.877	17192.501	6801.786	15140.987	11859.206	9406.064	15217.778	13659.51	19119.095	22953.95	20246.11
12.15_911.6503m/z	15046.356	17902.175	12186.806	13768.016	12874.571	26185.73	16635.461	13636.749	16934.555	23707.212	32623.54	6851.615	16797.749	22384.893	20438.406	26844.005	21391.187	18978.102	23345.65	23617.981	16012.908	18954.105	22678.951	32146.723	28393.115	25665.279	23502.706	27876.055	19187.416	19475.401	12745.346	16700.667	18531.099	15143.21	8451.152	25471.261	23044.934	23401.154	21189.557	18606.334	17676.053	23178.955	14836.365	10829.134	27505.615	11198.88	19002.616	17769.252	22396.851
2.49_297.1339m/z	31028.39	32287.58	32339.9	38870.53	42365.45	30455.64	38703.12	31234.78	36605.91	33339.24	31464.84	424532.96	491621.77	427722.68	401114.94	468126.59	491045.9	553489.64	498316.25	513589.2	402070.73	397636	391340.61	41564.88	50055.38	48360.88	36071.32	37025.24	36515.52	35484.1	28398.5	30195.69	40607.54	40760.25	31931.55	31565.61	43936.26	39251.12	37600.56	36200.4	29851.09	42119.48	466341.96	426539.9	441495.95	445910.18	475821.46	526799.07	467709.61
2.49_357.1553m/z	3489.031	3599.869	3558.113	4340.02	4839.614	2974.378	4158.236	3387.944	3676.555	3317.511	3436.435	66281.377	74808.493	62253.043	59410.684	68452.27	72559.529	82325.237	69692.546	77331.117	55980.133	58508.717	56560.475	4745.934	5867.71	5346.503	3957.395	3686.769	3833.815	4146.588	3227.881	2839.053	4502.22	4680.241	3615.764	3289.281	4976.064	4461.1	4361.415	3755.037	3081.999	5166.668	71767.87	65317.958	64600.292	67069.219	70446.486	77589.982	68580.195
2.78_323.0020m/z	254.4584	197.4115	259.9537	282.997	197.2521	158.4018	163.5985	260.6537	279.3655	220.8415	219.6669	264.3502	252.2388	266.3146	234.5184	210.0391	335.4361	243.8274	227.2855	221.1821	184.0115	227.6394	265.5323	204.4714	214.6507	230.5458	202.7093	238.6804	157.6572	183.4047	191.4468	233.4472	283.8554	207.1917	250.3886	189.8062	272.2548	215.4769	905149.1561	237.1902	253.4483	276.4378	268.6391	147.4522	206.429	279.8804	171.5708	267.2746	243.9235
2.87_149.9996m/z	102222.868	68300.14	127368.154	189273.956	67062.842	335699.27	7699.204	8602.065	178174.949	207155.537	170808.877	186950.105	204051.51	201426.659	255597.556	169509.416	83013.47	69315.502	218277.741	299627.541	72101.606	116691.142	174080.542	7416.065	7427.682	7426.373	136385.021	7308.39	190004.869	248505.489	191254.543	242862.856	196423.553	195718.614	141670.946	276532.843	255586.603	372018.737	197915.624	240371.176	184495.867	150336.274	246413.565	236512.513	239302.043	139339.201	219226.746	210300.155	258883.016
3.12_311.9200m/z	4695.43	3971.606	5214.029	5545.98	5014.565	4677.552	5252.555	4493.837	3850.677	5036.619	4768.631	32022.286	27536.198	24025.353	23430.53	25695.052	28455.947	26318.046	26388.574	25150.792	24781.615	25529.577	24467.982	5896.06	5223.619	5614.803	4758.059	4568.315	4121.332	4958.672	4560.358	4189.641	5314.084	5564.39	4863.044	4877.419	5626.988	5342.164	5187.889	4916.91	4330.532	5149.444	29026.287	25428.695	26290.893	23900.858	25705.385	25419.513	25298.399
3.14_369.1737m/z	12201.0927	4356.3876	19847.0932	13267.7389	8090.0029	10740.4914	8883.9723	24480.411	540.3387	5014.8043	16532.1576	2701.6934	6528.6509	11073.7368	18174.0314	21519.8246	6021.0479	2811.1701	19004.3673	12782.63	7313.3112	7428.5287	11053.445	9362.286	12220.9786	13000.7035	34673.3016	20063.6006	27261.8275	12902.2647	20753.7652	17506.4991	7037.6004	13744.7688	6858.0785	22712.3902	22344.6196	13376.3944	3415.4224	26766.1049	27877.6495	33453.5179	33589.9365	4171.5679	46603.3444	15111.3543	16440.2892	12116.9734	3721.9883
3.14_369.9339m/z	5326.897	5223.838	5545.452	6445.005	6250.89	5143.378	6666.111	5009.945	5160.165	5837.68	5579.659	37835.377	36256.372	32363.66	32418.219	34536.519	38606.575	37123.167	37559.925	35716.657	36127.582	34869.739	33875.346	7715.492	7296.748	6900.735	6540.244	6100.5	5404.887	5724.053	5397.377	5315.991	5990.134	6061.338	6029.008	5823.268	6054.567	6664.001	6626.166	6075.192	4856.54	6777.821	38772.8	36824.209	36330.302	34085.486	35314.352	36784.072	35927.515
3.15_207.1046m/z	1517.311	1342.836	1701.327	1789.59	1560.741	1473.879	1722.345	1470.833	1434.098	1694.551	1609.271	33436.993	31333.02	23663.537	24535.101	23098.134	28763.298	29612.734	24637.206	28162.065	22072.523	22517.762	23133.571	2013.207	1665.247	1756.536	1421.449	1379.114	1640.308	1836.889	1344.715	1377.714	1633.108	1825.504	1585.808	1551.962	1706.439	2015.876	1747.896	1824.662	1324.051	1831.254	33306.992	26542.981	26897.549	25289.735	25799.266	28533.155	25439.696
3.23_178.9902m/z	4983.766	5053.259	5078.453	5182.072	5156.484	4764.869	4928.091	5189.609	4805.562	4950.521	5030.468	4465.189	4901.148	4910.726	4799.293	4894.281	5146.937	5141.594	4803.525	4893.11	4970.875	5117.432	5212.432	5087.499	4936.298	4880.298	4690.761	4961.747	4757.614	4863.859	46158.597	12357.014	10711.82	5680.755	5211.75	4942.49	4652.333	5322.636	4753.079	4922.38	4739.401	4812.179	5194.177	31856.255	4822.631	15462.603	33468.866	17101.356	8214.733
3.23_413.2002m/z	8311.86189	4473.42319	18411.06764	13553.50368	9654.82901	6189.58593	8221.22372	13401.66687	64.21386	12036.29716	9145.87862	3056.53787	4054.30377	15458.7485	13995.25853	17491.70093	5192.49358	2722.1145	17813.07253	12207.37074	7897.75882	11927.73191	14706.93769	10798.3964	15159.01169	13355.41338	9746.24669	15322.20839	15037.59595	9083.71825	33848.08841	12725.77598	5738.06609	8542.52829	12891.7074	24569.3621	9347.95783	8893.9653	3831.94452	13305.23198	10657.31325	58811.18243	31613.80959	2890.90371	147777.8845	13770.46362	30098.18867	7463.92155	3805.29083
3.27_329.1757m/z	10160.425	6301.625	3643.322	6678.58	5000.385	15634.083	7468.35	6030.262	26770.52	8201.409	14544.516	13564.049	11789.857	8904.178	12840.05	4643.586	10130.33	7255.722	8935.787	13227.527	8882.431	10681.782	10465.534	12963.368	11535.831	9033.055	11231.136	8761.507	4343.042	14177.716	9336.561	15763.056	6358.393	8182.33	4722.872	13206.272	8026.721	4773.46	1251.815	9584.908	4505.524	17226.984	14831.883	10084.979	22477.366	19713.968	12735.597	17092.144	4601.204
3.27_331.1913m/z	34019.2136	19697.1482	12002.1018	22179.0995	16177.3623	48406.3365	23731.6309	19455.0953	546.7928	23566.1156	42477.9514	31527.6043	31942.36	24222.1543	31607.5746	13103.4389	32254.3338	18891.9683	26134.5082	34912.8078	26489.4847	28771.4427	26724.8805	35376.6052	33358.8654	26597.4237	34132.3399	26756.7253	12010.0175	43018.7803	30176.5051	58519.2461	22730.6781	27211.5841	15998.8398	41477.6744	24950.0426	14852.2837	4864.7952	34547.081	15548.495	57090.8459	41610.0203	26556.7004	72411.6678	53703.387	34500.143	52849.2058	13534.9564
3.27_397.1783m/z	28534.9098	15920.3345	8984.219	17596.4478	12134.9681	44643.2284	19184.5168	15614.3483	488.8607	19157.9776	36363.1387	30920.8182	29394.1537	21863.8224	30599.8857	10876.8307	29139.5202	16879.7612	24470.4422	32697.6897	21979.7288	24741.2451	23865.1615	31400.016	30089.7517	22940.2137	31168.9797	23020.9111	9481.6989	37147.1274	26592.9297	53718.4833	18972.8573	22933.8954	12661.2785	36468.5115	20143.7562	11392.9438	2444.3035	28848.5727	13179.3356	53345.2868	40550.4395	23434.0893	71836.9452	51645.2534	32471.3675	51956.0965	11846.1738
3.27_407.2073m/z	32314.7908	18542.4733	11409.50234	20338.23826	14290.90941	46598.80189	21771.53779	17314.49339	90.36738	22914.03169	40894.32743	33926.98107	31826.55639	22912.42505	31869.15951	12491.42772	30597.68057	18030.56488	26010.35429	33138.05206	24347.53477	25844.21066	25076.24427	33707.73472	31507.3863	25796.224	32714.5153	25320.55972	10997.72213	40182.8109	28526.4936	56224.476	21226.58472	25786.13077	14577.5718	38513.57866	23594.83154	13555.20575	3557.12164	30618.71599	15265.91532	54267.05565	41243.20152	25266.76948	72537.51964	52925.38178	33368.49744	51221.52532	12937.61464
3.27_421.2231m/z	79858.1991	48818.5769	29061.233	53762.502	37459.0895	120872.671	57559.6495	47710.0089	432.3627	57188.2293	102111.6558	84555.8549	80109.8611	57664.3207	78276.9113	31741.3323	75339.5164	44860.4618	64922.2265	82388.2385	62871.6544	65389.5067	65202.8905	88447.599	81592.6354	65214.972	84557.9227	65191.3322	30225.0416	102890.659	76203.9574	142448.659	55284.9221	64586.2463	39079.9865	98068.1794	59446.4004	34446.6054	10057.6822	82961.4088	40713.3238	138278.5059	105592.9652	63769.7526	175477.7448	130648.1924	84215.07	130058.4924	33572.5534
3.28_424.1977m/z	36010.6767	21377.7669	12995.846	22361.4603	16428.7459	56047.9029	26601.993	21055.9691	202.7621	26958.8115	48002.9542	37603.4722	38416.9777	27051.3789	38379.6044	15009.2785	37573.667	21809.9393	31357.7538	41601.3869	29215.7953	31844.9755	29629.279	40233.4864	36636.4473	30310.5739	41038.6673	30297.5104	13585.5327	48047.5929	33859.5824	67882.3106	25393.8774	28679.2734	16885.2267	44895.6728	26266.8029	15296.1565	3983.9756	39553.2202	17710.2997	66656.203	50840.1982	29805.0839	87758.0317	65934.0189	42281.8789	64388.3352	16147.0921
3.42_229.9956m/z	3598.688	3429.896	3567.402	3664.876	3879.356	3403.227	3888.981	3670.76	3497.83	3504.027	3468.87	3384.736	3561.718	3426.279	3554.645	3612.827	3672.293	3619.035	3529.415	3374.625	3248.615	3486.598	3575.074	3457.02	3323.143	3772.979	3659.407	3586.313	3518.84	3522.397	3668.427	3348.438	3425.948	3705.53	3628.518	3655.805	3544.451	3279.957	3474.126	3428.428	257824.441	3641.699	3900.487	356543.774	3433.266	3554.06	3882.929	3272.841	3331.134
3.60_452.1359m/z	18850.3078	9880.4452	37498.0253	35749.0884	16229.7687	19913.7021	20333.654	34953.6426	264.2591	11369.685	32142.9012	7186.7455	18170.6356	25892.9743	36621.7104	55857.4738	10502.3607	5740.9847	36538.7196	30988.5357	15752.4217	19462.4942	22381.5656	32528.4203	26611.3767	21179.8063	51245.0194	43196.5067	39947.3413	22284.8213	26445.5474	22296.1777	9363.1686	13992.7114	11574.9132	31739.3067	23110.812	18905.971	1321.2957	24929.259	14578.7339	36991.7407	43140.0212	2752.1611	87796.255	22208.6984	22896.8545	14619.6077	6318.8335
3.61_367.1580m/z	222382.0525	126928.2662	421304.4725	400502.1252	191462.863	234505.1777	240911.2313	422816.7854	138.6774	139317.6358	368688.0783	90976.2481	216933.7578	296985.2348	406181.421	628337.6677	121966.5735	74754.8047	414462.5186	344295.437	182302.5784	225643.0726	255727.9973	358416.0276	307483.7038	247594.9145	570631.1151	493992.1581	460778.4957	246428.9405	317096.1616	256415.8906	118683.6304	162509.5552	141508.4562	369808.2356	261894.3309	221812.4771	24866.0525	284533.1423	186146.432	426298.5194	489576.1435	38136.2596	990527.143	260084.5635	259840.9062	173359.471	80710.9809
3.67_164.0444m/z	4827.839	4699.342	11767.127	12226.901	5853.405	5317.332	4066.802	18029.774	5698.565	5763.447	6029.913	4990.362	4303.482	55629.432	5794.435	4437.014	12064.83	11054.155	4531.155	27045.077	4029.744	61783.187	4165.296	97954.659	3925.084	6991.814	15342.931	3976.956	6779.09	6375.887	4725.726	4865.185	5183.429	12830.958	7760.67	4131.981	11051.091	8522.25	1009907.791	5946.918	6674.493	5251.727	5178.851	4378.781	4939.25	5095.813	29141.766	81927.656	4866.058
3.67_313.1193m/z	7331.729	10613.002	6676.195	7211.901	8500.845	7594.645	7085.454	25926.372	11471.524	18947.734	36927.879	70095.836	57439.709	136877.487	79874.298	63368.413	37276.777	76593.674	60338.966	46131.432	83469.855	54655.718	70729.54	20685.171	10788.768	49061.634	9559.81	19554.157	3977.461	10224.952	13428.137	28248.531	11298.525	58648.388	3560.535	18175.624	59184.213	23893.162	14666.688	24709.317	28410.691	25771.206	160560.219	45292.194	34410.244	200598.266	48843.399	202860.795	49595.967
3.81_369.1737m/z	4910.1943	24666.8779	59728.3743	70611.9202	15520.2164	49298.0261	23317.3794	103776.3424	403.1745	9004.6275	45061.7022	13422.6888	20459.7503	79864.0064	117951.7459	76592.7417	2050.7592	14929.2706	48301.2771	59455.381	13621.3235	26836.6207	49006.496	36636.7733	39394.5895	68372.2839	123329.5503	76598.0913	63964.8056	11022.4859	33865.3324	41078.2814	8305.2239	29233.8682	8378.6983	19496.4273	25807.8915	46473.9935	286.673	29907.0734	20285.248	71553.8768	51460.6166	919.2858	63398.7153	47221.5434	28509.7978	21828.6326	7567.3523
3.89_313.1193m/z	8847.054	12029.229	8683.198	6332.45	10013.753	8873.503	7728.225	27481.849	12585.434	24780.35	43793.904	63307.958	36213.82	89569.515	73203.389	62018.865	37686.812	71047.035	75216.604	43127.088	83959.283	47432.978	62495.783	22017.161	9787.107	53691.249	12223.784	22448.917	5554.043	10593.195	19363.635	48423.8	14306.391	51115.498	4958.833	23902.395	65592.36	26865.452	16136.635	22247.925	21803.441	23830.513	171171.772	27241.387	38620.788	189493.007	47837.452	221265.434	36748.404
3.91_397.2050m/z	56638.41	36107.49	84954.21	86005.04	36051.87	32157.36	67165.48	105574.95	60061.76	55396.5	57135.23	19547.88	43705.87	91535.05	76493.91	121759.33	35236.22	23775.02	99634.25	84717.13	35375.46	63319.99	80605.34	67662.43	79131.3	97233.75	79825.84	68077.42	72228.63	42370.83	162884.48	91379.31	39564.26	65036.83	114981.6	146075.65	75130.49	68505.42	22019.11	70480.48	58066.36	378171.25	237021.11	45088.62	944570.5	48247.14	142627.67	54048.19	38140.55
3.91_425.2545m/z	2240.4221	2994.90734	1643.72881	3436.31127	1361.75222	8998.19715	3526.70518	3615.16739	24.65951	5979.11333	8363.14225	4642.63601	2432.77316	3973.40599	4430.13058	3449.26785	2499.84341	2511.29523	3733.68942	5391.90313	2468.16237	6811.3307	2295.41275	4657.48283	5190.61684	3942.69173	6373.12043	5514.11089	4152.79399	7473.95212	4489.36245	9303.28869	5286.76527	2982.19049	561.31976	7414.00156	4388.78059	517.29367	123.29757	11868.83231	1849.77136	16686.44955	12417.27579	3052.33104	13541.95787	12348.66415	5259.19122	11500.13915	3082.66403
3.95_163.0743m/z	5164.7238	7254.36	11570.9724	12864.5559	2776.3057	28165.7145	799.3489	997.1448	7606.3083	13042.1025	13332.6989	3438.8049	7275.4192	48639.1197	13304.0282	14638.8813	3065.5554	5435.9511	9775.0692	10478.2991	2260.2327	6983.317	12663.0295	1066.9075	1120.122	990.1696	18999.5859	1245.2824	27413.9179	22713.4079	6117.716	9225.449	4749.4127	6303.2765	8077.7128	19757.3395	14876.9227	24573.3873	48164.4442	26766.6655	8541.2488	7492.9104	5664.4282	5092.496	14314.3395	4106.825	4654.6914	7538.2645	4375.5577
3.99_143.0479m/z	18074.31	17530.1	15403.03	16546.32	15775.06	15760.78	16224.27	19536.93	20640.89	20035.69	21732.49	14331.99	14100.65	15216.36	13678.67	16852.11	17451.36	13931.53	15865.52	13139.81	16657.27	14288.94	14418.32	17046.69	17434.46	15384.03	17008.82	15464.69	17014.6	17994.73	23414.31	18654.72	16220.6	17263.79	15529.86	16195.27	20979.55	20641.38	19444.82	18644.1	21632.97	19608.06	16708.73	15490.77	14298.29	17293.34	14294.85	14012.3	14576.97
4.03_514.2838m/z	11920.345	10036.882	16766.354	12701.951	11965.781	16320.391	9843.787	18776.647	10418.398	11634.794	9393.119	12325.158	11489.99	10878.333	11179.378	10363.189	12427.462	13008.193	15228.723	178356.998	10654.36	17716.589	11879.073	19456.846	10352.747	16737.469	10855.631	19761.253	12241.798	10019.079	11679.917	25041.642	13340.123	13082.677	13858.987	10663.58	11822.848	11521.125	12577.841	9771.059	11022.017	11248.747	12347.314	14240.059	12463.939	17470.617	29814.344	33632.062	19634.114
4.09_369.1737m/z	30656.052	121963.375	256637.722	307830.518	60320.02	144425.206	198751.206	343079.488	597.276	25177.632	178851.478	56163.397	96666.237	322464.664	283227.938	355303.446	17505.063	73655.932	204523.53	262431.671	49646.538	115481.085	163438.248	149177.607	198017.223	318982.102	290257.352	274573.252	313102.776	44418.654	202260.426	236784.414	67740.798	163421.618	56540.351	163458.657	130242.576	228949.716	11090.359	171443.373	147683.664	386206.046	249200.122	14277.096	367667.8	325482.524	164706.499	138092.674	50002.972
4.10_454.1516m/z	2140.5958	12754.8874	25776.0704	30707.6376	3827.3071	13439.7678	18272.0451	31028.2404	27.7736	1692.9263	16435.4567	5380.674	10021.4562	34293.4091	31526.4058	37332.7525	1141.3321	7066.6841	21009.0957	27345.3169	2979.1954	11829.4693	17376.8832	13060.1055	18694.9751	31381.4502	27529.9828	25920.9125	29685.7487	3741.6361	19872.8431	22872.5186	5977.6256	16793.9314	4939.684	17549.4191	12850.2724	22957.2867	138.868	16104.5352	13621.5342	39498.8612	27568.0504	893.4113	39458.5876	35073.1446	17914.169	13826.4525	4564.5899
4.12_163.1107m/z	647.1116	712.7002	644.3057	646.6157	658.8416	640.0372	623.1573	723.7658	657.4091	680.8687	712.3403	620.7538	631.5662	571.8967	532.4241	572.7062	670.2304	647.1377	623.5643	662.1149	578.3151	611.9188	620.327	632.2765	621.1818	687.9237	636.9161	691.8979	651.9771	670.6442	772.0027	652.1382	626.4302	657.4932	710.9341	648.3951	422.5289	674.186	670.9851	742.4136	699.0637	589.4509	675.9295	542.6568	603.1169	618.6001	546.7365	625.5084	606.4883
4.12_207.1012m/z	2075.269	2258.049	2149.34	2457.083	2274.252	2207.33	2396.365	2545.422	2415.444	2382.792	2278.804	2139.329	2253.979	2201.483	2108.793	2191.556	2106.266	2045.819	2150.957	2172.8	2302.749	2207.096	2100.605	2162.033	2199.015	2208.559	2180.729	2314.542	2573.921	2393.048	2077.53	2055.25	2234.92	2180.997	2098.473	2008.729	1981.141	2380.785	2205.068	2550.869	2358.812	2319.565	2096.646	2180.379	2160.137	2039.176	2354.067	1974.214	2103.508
4.20_155.1055m/z	14517.874	31675.937	4578.16	4479.834	22780.891	7757.931	46486.774	60833.142	3323.432	4498.001	5052.84	2540.953	3479.963	10179.305	4723.113	4603.73	13021.584	21798.809	3866.197	4388.498	31942.469	2896.955	4680.169	98326.978	123592.523	72407.373	5579.087	116485.735	7862.81	6657.209	3570.363	4833.888	2748.73	3058.237	3132.769	8239.198	5421.107	7027.309	16843.001	8546.476	4239.543	3360.081	3259.375	3114.825	5557.023	2821.878	2873.719	3954.891	2393.607
4.22_242.1754m/z	423919.8	396263.1	420729.8	393862.5	450384.7	451752.1	480643.3	434495.8	415849.3	452221.9	445644.7	433559.9	478759.9	482301.1	491641.8	462301.8	519665.9	464110	467662.8	514499.3	447828.7	477160.3	449535.5	462732.5	450186.9	452034	441186.2	594586.6	464721.2	427552.7	419638.1	484312.3	399074.5	458817.8	395177.5	385673.7	411460.7	417481.2	408636.9	471279.1	494840.3	426677.7	486354.8	493054.4	495035.3	505533.8	516810	472750.1	536653.6
4.26_395.1893m/z	20886.087	9842.741	29029.16	22384.442	9336.751	28817.666	17239.626	36392.552	75416.429	33861.906	22085.734	6402.104	20680.459	19526.356	32004.443	23657.81	13007.339	7131.883	39603.225	23299.08	10432.613	20203.584	19309.201	22255.281	24581.538	22269.773	43313.289	14480.584	14686.239	12300.028	44512.203	42180.168	12146.563	20987.944	31296.093	49803.634	23644.938	20124.384	3956.616	22871.696	14196.65	116686.654	54789.323	18739.838	217572.347	35173.538	42859.236	26257.197	11948.639
4.36_445.0486m/z	195.14203	132.75555	578.54975	222.94745	334.00893	156.69421	92.99804	433.53243	896763.7526	364.65252	310.3268	210.33553	188.07551	214.08189	420.12115	283.06873	99.54247	406.69524	369.96393	329.26622	166.14071	505.75152	284.27334	251.50753	287.36912	252.80958	103.75891	54.19082	281.63602	229.10346	158.40918	45.70072	236.26695	117.19236	231.31236	247.20198	60.98224	95.0112	256.14606	491.92498	283.76916	244.13064	178.55479	614.4191	178.38445	177.04345	270.90857	417.91801	405.91864
4.36_464.3012m/z	5691.04425	75.89855	3446.40823	1098.23511	167.74599	8374.45437	11.50559	1035.94399	1180.56781	5466.27271	11.50559	17105.89546	11.50559	11.50559	650.74735	70.40037	2558.89126	11.50559	1961.89998	2563.18421	89.55962	63.80118	1178.4581	1620.25402	1698.28742	1314.21224	315.1379	11.50559	399.27313	1398.42126	3855.69867	56010.05244	9956.76565	7125.06494	618.13743	421.0505	19525.91384	1487.96151	5849.43615	59.98529	13532.93211	7352.34495	811.12075	17072.80418	4424.80905	35177.48698	1894.46222	56441.46058	8456.92566
4.37_169.0638m/z	2871.025	2821.032	2871.702	2935.851	2737.602	2782.215	2910.454	2889.031	2893.029	3119.775	2907.022	2674.256	2962.301	2808.626	2819.007	2884.904	2802.668	2839.362	2814.042	2838.432	3049.676	2979.741	2977.341	3024.712	2975.581	3066.375	3116.236	3239.449	3201.397	3171.005	2781.118	2890.114	2725.921	2921.85	2887.718	2662.255	2703.608	2736.628	2557.152	2948.544	3122.239	2923.395	2855.951	2787.125	2898.215	3645.151	3051.012	2963.831	3009.591
4.37_881.5232m/z	6.89E+02	2.16E+02	2.90E+03	6.70E+02	3.10E+01	5.99E+02	2.91E+03	2.43E+03	2.34E+02	3.65E+05	6.72E+02	3.10E+01	6.59E+02	3.78E+02	5.75E+02	1.65E+03	2.50E+02	5.08E+02	7.56E+02	1.17E+03	5.69E+02	8.37E+02	4.51E+02	3.15E+03	1.65E+03	2.34E+02	2.06E+03	1.67E+03	7.21E+02	7.92E+02	3.10E+01	1.58E+02	3.51E+02	3.10E+01	1.16E+03	2.08E+02	3.10E+01	1.18E+03	3.10E+01	3.10E+01	6.66E+05	1.79E+02	3.10E+01	1.70E+02	1.55E+02	4.16E+03	2.10E+02	1.66E+02	2.57E+02
4.43_369.1736m/z	12024.267	13405.965	43198.169	48356.545	28655.976	19380.394	54467.591	105703.688	1889.638	10435.994	27164.922	12407.837	15954.963	68346.866	36313.376	60134.238	7287.422	8655.746	44185.365	48375.985	25138.013	16862.412	43135.755	22129.68	40998.143	103619.735	25552.721	42346.588	56191.667	13211.106	68397.499	78075.281	34984.952	44165.451	34777.676	89467.285	71125.725	50472.766	6073.244	69077.883	82895.211	72978.667	113072.902	21915.333	86272.124	92796.782	58185.897	53862.023	26272.407
4.48_307.0391m/z	9.61E+01	7.11E+01	2.24E+02	3.18E+01	7.24E+01	1.77E+02	1.10E+02	1.61E+02	1.41E+02	2.29E+02	1.13E+02	1.86E+02	3.52E+00	6.97E+01	7.81E+01	6.24E+01	3.60E+01	7.65E+01	1.14E+02	3.61E+01	9.78E+01	1.44E+02	7.23E+00	1.74E+02	1.38E+02	1.76E+02	1.84E+02	1.64E+02	3.67E+01	6.51E+01	2.37E+02	1.86E+02	1.69E+02	6.50E+01	2.00E+02	2.37E+06	5.07E+01	2.04E+02	1.10E+02	2.91E+02	2.76E+02	4.04E+01	1.36E+02	1.33E+02	1.04E+02	7.86E+01	1.09E+02	2.41E+02	4.33E+01
4.60_498.2892m/z	5178.65113	1327.78536	3671.16344	3097.38984	300.8754	23842.44514	186.03696	1234.92481	15117.99996	14578.45481	1315.62197	22000.05617	341.81616	505.16993	2431.16716	284.136	4081.27251	593.96907	2181.83899	7106.07191	255.60201	2242.16174	4718.11407	5538.39517	6420.06989	19107.0368	3728.96609	645.88154	833.70085	285.2913	21362.83139	53445.67215	31282.98493	15181.22862	7575.14933	11680.82963	10670.01798	1909.98227	3663.53759	75.78689	20249.41244	23963.8472	2447.49778	13735.98803	36601.30227	34353.64122	14447.38947	46681.36729	25954.55
4.65_449.1497m/z	16542.73	16121	15861.25	15666.06	13572.33	15218.26	13293.57	15708.3	11007.98	20997.13	16518.93	16040.44	18283.99	11987.48	13037.92	15952	15976.33	14582.65	16090.41	18230.46	14993.15	16851.44	12271.49	17531.93	19200.78	15797.76	14722.4	14953.85	17512.72	16007.86	15880.63	19774.43	19247.06	18564.17	21015.37	15121.62	15637.25	16057.98	17434.71	14341.77	16467.24	16311.39	14862.44	12639.75	14463.92	16435.13	12223.03	13510.01	12265.1
4.66_242.0793n	39491.83	39253.03	43912.64	35003.61	33327.47	57890.96	58149.6	42416.4	30250.71	32598.68	32801.28	31500.64	74065.8	74136.16	44309.29	44464.51	48428.92	52029.22	33999.12	65041.44	20034.34	57404.94	33326.71	46082.07	34645.03	48262.35	38020.31	39658.67	35729.56	26186.89	36666.44	39403.29	45455.03	33017.48	61481.57	50174.45	38377.74	43220.24	40649.75	44022.56	39419.27	35921.51	82826.87	63497.57	40775.26	83982.33	64354.34	66300.25	66362.95
4.67_429.0532m/z	2.55E+02	6.34E+02	4.02E+02	4.18E+02	3.88E+02	4.66E+02	2.23E+02	6.19E+02	1.17E+08	4.64E+02	3.37E+02	2.47E+02	1.63E+02	5.30E+02	6.95E+02	5.58E+02	5.36E+02	1.41E+02	1.75E+02	3.74E+02	5.26E+02	3.36E+02	4.56E+02	7.19E+02	2.25E+02	5.97E+02	4.57E+02	4.46E+02	4.99E+02	5.97E+02	3.79E+02	2.40E+02	1.28E+02	5.22E+02	2.05E+02	6.51E+02	4.84E+02	2.87E+02	3.49E+02	4.73E+02	4.93E+02	7.21E+02	2.84E+02	3.98E+02	4.49E+02	5.30E+02	3.89E+02	2.64E+02	5.98E+02
4.67_492.0489m/z	1.15E+02	1.09E+01	9.44E+01	1.85E+01	2.07E+02	1.24E-01	2.60E+00	1.43E+01	2.49E+06	1.67E+00	1.66E-07	1.66E-07	2.98E+00	2.57E-01	7.11E+01	9.61E-01	1.03E+02	1.42E+02	2.49E+01	6.28E-02	1.04E+00	1.14E+00	2.00E-01	8.14E+01	3.08E+01	4.03E+00	3.48E-01	2.12E+01	2.34E-02	3.53E+00	1.01E+02	2.22E+01	6.01E+00	1.69E+01	4.88E+00	3.17E+00	8.30E-07	3.84E+00	5.28E-03	1.66E-07	7.38E+01	1.24E+01	1.90E+00	8.38E+01	1.56E+00	2.35E+01	1.37E-01	1.66E-07	1.04E+01
4.69_375.0205m/z	14858.91	14689.156	18361.018	19253.724	15958.911	16757.081	29387.28	18830.51	7864.635	16021.035	19000.225	15062.878	15578.219	2972.071	8167.476	4500.93	3342.988	3143.884	4894.611	4261.715	3533.652	4021.084	5401.17	5342.534	4723.453	2244.455	2454.818	8339.532	2455.774	3463.445	17889.267	16771.851	18503.612	15834.817	16387.788	17717.231	18615.958	17453.777	18272.21	18757.179	18036.59	17338.369	16322.204	4177.485	5174.436	2871.648	3091.992	4806.654	4010.709
4.72_165.0900m/z	21814.005	27710.663	14893.759	10391.613	13539.749	55251.621	27840.061	12504.062	14737.257	31856.667	19809.521	16873.228	8440.387	19251.735	12804.955	25657.939	16507.073	20570.266	12336.816	9638.085	17363.407	17022.707	5715.647	12365.94	25334.296	3213.607	41527.482	38004.196	19090.506	4571.295	5306.536	13216.357	4590.125	16028.466	26002.462	36166.285	6267.764	15361.71	13133.351	16109	23364.238	68494.612	11459.394	21469.944	17057.607	12323.545	4665.331	10957.433	5154.48
4.79_398.9360m/z	18206.272	134956.55	13030.405	18549.87	5580.317	26875.231	6915.871	10785.67	40816.173	29346.68	18326.717	17105.047	13066.002	17205.098	55426.438	27514.432	21126.189	112130.405	23657.347	25002.103	6287.664	4961.467	31567.011	16661.089	8197.338	21273.279	34924.673	29173.628	43483.301	44328.68	42654.139	11538.091	10242.456	5862.473	5841.345	8560.276	39647.964	4012.632	4327.311	16139.857	27982.555	6463.547	9788.389	6204.091	6759.947	8196.908	55090.939	9562.955	11132.027
4.80_155.0246m/z	11889.77	12832.64	10131.6	11877.09	12271.53	11461.05	12336.8	12503.7	13587.51	11000.82	12286.54	18800.23	19275.12	19756.53	16567.89	16853.45	20420.39	17853.64	14263.3	15521.4	23030.55	15627.88	20183.58	13323.69	12854.32	13048.44	12443.93	12540.88	11287.3	13805.41	11424.91	12356.39	11885.3	12649.14	11159.21	10050.09	12148.28	12716.36	11666.86	12335.69	13383.54	11912.4	18178	20256.46	14383.8	20799.54	17005.55	15962.9	17301.49
4.81_604.1269m/z	23662.48	23787.78	28061.42	22905.34	20481.9	39413.75	39710.04	24650.67	25143.18	18143.44	17720.87	18103.3	47354.01	42627.71	26931.19	26521.1	33889.77	33075.46	20346.88	44215.38	10204.9	37985	19294.39	28182.56	21170.44	32816.07	23632.78	24342.73	21038.25	14570.55	20407.34	23641.93	25755.79	21002.44	40335.94	33620.59	21810.72	28101.36	26768.02	28440.47	21489.36	20862.67	52599.03	43029.58	24457.53	57328.32	40395.37	45695.12	43452.91
4.82_447.1338m/z	327969.1	327221.1	333048.3	356318.1	337410.5	320259.9	340367.2	345411.2	352116.8	350146.8	343855.5	285637.9	291438.9	250800.8	234662.5	282383.6	262956.9	255238	273357.3	255631	258666.1	258097.8	256513.9	285655.6	277775.6	265833.5	260265.5	295001.9	274842.1	283578.2	335018.4	349688.4	345375.9	343012.5	348004.3	327140.5	331059.2	339303.8	344870.5	334448.6	350036.7	349558.2	303061	261493	275491.2	255841.4	258628.1	255813.6	255194.6
4.82_532.1113m/z	24812.24	24137.04	24545.69	26669.42	26935.85	24023.97	24326.48	26356.34	25991.35	26677.69	25304.33	23665.33	23191.85	16709.52	18103.67	21739.2	21561.8	19544.06	21002.4	18171.39	19736.33	19829.4	18249.89	20272.09	20682.92	20190.59	20763.92	22473.37	19204.38	22553.92	27308.85	26644.01	25735.24	27195.13	27954.7	22899.87	25607.64	27799.84	25484.29	24800.85	25915.02	27662.94	21456.01	21075.74	22066.4	19550.81	18703.67	18953.65	19306.45
4.84_375.2516n	3569168	3694630	3378488	3759618	4136951	3687888	3156583	3582339	3837858	3929926	3977716	2862135	2714658	3115526	2367756	2927074	2755536	3031420	2932226	2614089	2656424	2833738	2873622	3056237	2667821	2662516	2441143	3323758	2736225	2716727	3848061	4428061	3662739	2884178	3737205	3735401	3432023	3335214	3535859	3170393	4152359	4049886	3159792	3384996	3405219	2469700	2589147	3023266	2801872
4.84_376.2508m/z	75092.77	80248.49	73394.76	82110.68	89641.59	80473.25	67788.33	77815.17	83217.72	83018.99	86457.6	62952.42	58284.14	66089.89	51127.25	64753.54	58890.96	66341.74	63856.37	56413.91	58020.52	61616.51	60939.26	66506.51	56618.61	57075.42	52178.89	70283.33	58514.07	58309.71	81057.39	92329.54	78285.52	63054.73	79298.46	79948.93	74712.61	72570.65	76773.63	68269.78	87581.77	86316.65	68298.26	74470.61	72276.11	53295.97	55831.5	63660.24	61353.98
4.84_410.2211m/z	84350.35	89833.75	78386.29	87940.14	98503.43	87127.59	72755.48	86973.46	91246.89	94212.07	95404.16	73773.16	63887.75	73102.8	53727.45	68010.05	62045.36	72032.25	68282.6	56538.28	59320.42	61670.25	64904.39	71658.29	58306.29	55315.53	52349.58	76835.65	57382.72	57927.55	91987.62	109638.45	87004.55	65047.14	85531.35	89284.07	79776.62	76849.54	84659.69	72121.2	101125	98331.62	76157.87	87302.3	82465.09	52349.64	58558.43	70847.95	62884.44
4.84_420.2501m/z	226078.9	231891	210607.3	230421.1	255900.3	225185	194536.3	224311.8	238036.2	239537.6	242071.5	195396.8	174946.2	193983.7	148059.8	180231.4	172540.8	189548	181702	159837.9	162405.4	171598.9	174534.5	187167.9	160278.1	158891.7	148145.6	198654.6	163068.3	162169.6	243617.4	272611.9	229638.5	182956.6	229089.1	219869.4	214446.7	205727.4	217298.6	195818.8	255283.9	246550.3	202632.7	213467.8	213193.1	154542.7	159733.5	185409.3	170107
4.85_248.5810m/z	41334	38663.1	44538.73	35205.13	35338.53	59914.99	59026.4	42061.38	42767.73	31760.77	31126.02	29104.5	71230.65	67358.27	41566.29	42254.67	50266.32	51171.51	33297.27	63425.92	20412.85	55709.26	33600.21	43942.63	34577.29	47342.11	37450.97	38862.26	34422.52	24056.64	34706.82	40660.23	45708.58	32142.22	63630.01	48445.55	36631.84	43947.45	41776.04	42051.91	41337.68	38527.66	75466.23	62121.52	39079.42	80738.87	61742.02	65576.46	62601.16
4.85_473.2174m/z	4446.339	3787.072	4609.51	4621.931	3490.761	4037.423	4965.737	4400.872	5220.214	4085.877	3786.159	24182.694	30380.559	28794.067	21362.125	29720.414	23281.256	32607.865	30388.355	33374.381	25857.47	28175.411	19517.721	6906.97	5049.15	5087.265	3928.155	4650.822	4152.693	3735.609	4957.219	5033.49	4859.288	4652.015	4175.061	3202.6	4551.854	5161.94	4781.208	4244.06	3871.696	5871.708	31571.483	21000.67	27390.789	28528.202	29266.218	31776.818	29561.059
4.86_449.1498m/z	33368.38	35024.09	31720.08	33435.39	27371.63	31617.12	28169.74	30463.57	28468.83	41635.51	34674.04	30988.22	33956.94	25265.51	23958.39	31212.02	29728.53	29210.43	30819.94	36836.68	29473.3	32780.53	26048.6	36046.66	38832.71	30167.14	28335.3	30819.69	35116.03	31571.89	32206.04	39422.7	37242.18	36605.93	40620.12	30997.88	32301.9	31773.57	35840.74	30510.22	32588.13	31089.63	29081.3	24705.76	29159.8	32329.59	23581.9	28011.87	24802.46
4.87_249.0871n	485480	483885.3	537556.1	438843.5	420097.1	728278.1	711846.6	508445.1	535919.7	394892.5	385629.6	359634.7	852917	821446.3	514962.2	524109.5	614367.6	614790.8	411694.8	772138.2	253026.4	685209.9	417659.1	550322.5	437111.9	589656.4	459344.8	479484	426514.1	314326.6	421514.9	485038.1	547602.1	398191	769339.6	602270.1	440529.3	545822	511021.8	530066.3	483788.3	454265.2	941797.2	759680.2	484208.2	986404.9	756283	804487.6	781931.9
4.88_143.1053m/z	191787.9	203205.7	217713.6	234878.4	196125.2	286612.7	164285.1	174326.5	255177.9	301203.9	249682.5	200991.8	218519.8	406454.8	232456.4	283795.8	192560.3	208187.9	221998.5	223964.5	191779.7	229350.1	223441.5	170908.7	174399.9	160847.5	310711.8	172521.3	296390.9	329807.8	261629.3	547720	233663.8	247216.6	277496.8	453327.7	339521.9	652246.7	417298.4	360853	333179.4	299225.8	251175.6	333158.2	528593.3	236112.5	261053.6	465174.4	253755.1
4.88_252.1206n	6309.507	7561.723	8624.331	9138.723	9747.219	7966.403	10242.424	7830.239	8873.873	9485.12	8213.498	193969.766	225414.003	177990.957	179613.087	193926.14	228967.19	269818.901	204541.049	244117.679	152740.342	164773.943	156733.49	14928.571	15927.666	16517.682	11459.406	9609.367	11720.131	12610.152	5818.933	7171.612	10293.592	9339	8205.829	8065.02	12027.56	13351.718	10851.487	10568.692	7301.482	12590.248	208386.303	185029.03	171298.113	197838.268	213984.642	260619.404	215366.328
4.88_519.1484m/z	89904.22	88936.74	100240.06	81606.74	76149.68	137958.34	134471.44	94819.73	90953.45	72910.34	69993.95	67749.22	165352.67	156075.56	95121.56	99310.24	117042.42	116924.45	75679.36	148010.98	46112.63	134104.23	78030.63	101875.53	80521.56	113076.67	89478.53	86675.88	79755.52	59298.21	77103.05	90824.62	101014.91	73382.83	147414.56	115615.13	83014.7	103900.22	95851.72	103556.01	92159.14	84046.69	184609.09	143261.72	89572.7	186538.9	142876.33	156916.37	150887.21
4.90_269.1213m/z	25385.6	21803.03	23201.32	22361.06	19654.5	32752.13	28675.17	25514.98	25233.51	20340.92	17179.13	15651.91	30877.18	32299.06	19427.48	23839.54	28129.42	25080.94	17765.53	31542.6	12176.95	29052.61	17929.31	27017.35	24164.54	26724.01	20411.81	25025.05	24953.27	15281.64	20478.54	20572.52	25246.95	17638.08	33802.96	30716.36	18535.59	24736.01	23077.76	24631.55	19055.14	21537.6	36991.76	28021.38	22723.26	42310.43	30777.35	36224.83	35542.24
4.90_368.9761m/z	180873.38	148209.54	90705.71	159758.45	43818.82	69284.54	32043.72	154716.1	160897.9	147564.54	97287.94	48980.28	86083.32	25206.49	236183.26	141657.45	220864.88	128799.63	161110.69	197818.66	66919.28	29982.9	139364.47	61404.01	74383.27	124342.36	163415.33	179177.12	163330.63	266381.11	92206.97	94867.08	90863.41	51367.27	46963.5	87285.23	168492.69	75493.49	55233.82	99543.67	107146.52	116419.23	78500.96	34485.01	85003.33	49615.53	77066.01	73395.87	91614.7
4.90_391.2851m/z	2360.64381	37272.0612	101364.7801	3279.50938	13730.71718	7240.40419	44012.88634	8574.53586	81975.81705	58875.59964	16345.04982	13484.33025	29881.81968	11867.84482	19926.5871	69160.80335	2245.72895	30814.41032	90515.01278	2683.35109	11676.96752	27098.2382	15667.28787	4545.39073	52678.09334	13139.83394	697623.1837	29095.46884	159814.6134	241072.1808	3303.49638	39100.22743	26090.66977	50964.5055	5247.27493	93193.1102	6557.58527	6949.66795	295.81704	150.25333	903.30637	5216.23625	14409.9306	1736.50131	1735.79392	557.56691	3387.79745	25857.15191	49563.82496
4.90_448.3064m/z	41824.2225	13918.3168	50543.0634	27294.5776	15511.3934	181087.7896	5311.3723	12044.386	57861.434	111361.7086	21676.2261	245079.3875	4649.9801	13119.2419	13316.1412	13634.6518	30400.6413	7415.946	40069.1322	23992.5854	11863.5736	4755.1154	30042.3065	29089.5705	59130.5847	64678.2911	62045.7203	10378.8234	13144.3978	27402.8507	122783.8828	157284.4449	212981.7107	51468.6072	48270.9949	21465.5716	118240.4038	28275.4183	15228.5317	1016.8926	177791.0843	175899.359	20252.866	53772.8122	243701.3361	171370.92	70115.9455	115269.985	202258.6389
4.94_481.2801m/z	2.45E+00	2.04E+04	1.14E+05	8.78E+02	5.32E+03	2.87E+04	7.71E+01	4.76E+03	2.60E+04	5.51E+03	2.27E+03	6.67E+02	7.45E+03	3.68E+03	6.39E+04	4.03E+03	1.02E+02	1.13E+04	1.44E+05	2.38E+02	7.68E+03	9.06E+03	4.38E+05	2.20E+04	3.24E+05	1.71E+04	3.02E+03	1.68E+03	7.64E+04	7.29E+02	1.23E+01	8.18E+02	1.28E+04	4.85E+03	1.31E+04	2.44E+03	1.24E+02	2.29E+02	1.46E+04	1.72E+02	1.57E+04	2.25E+03	9.48E+01	1.03E+02	8.54E+03	2.45E+00	1.29E+01	6.43E+02	1.61E+04
4.98_270.2073m/z	29379.34	25016.35	28633.2	26746.23	30439.99	29320.58	30949.04	28598.33	29198.19	29288.56	29410.98	27490.63	30215.79	30419.68	29535.7	28497.24	32396.5	26799.54	28711.4	30739.07	27703.94	30902.74	28682.46	29635.15	29810.01	30366.94	29047.5	43441.66	30748.1	28500.93	29219.51	31393.64	27384.04	30380.65	28021.23	26361.55	28411.98	28188.69	27066.4	29334.97	32325.42	27693.58	30120.94	30341.97	30223.04	31530.19	30180.65	28847.6	33235.02
5.00_511.1823m/z	15075.168	12449.229	17219.993	12740.553	12099.589	26014.811	23960.092	15662.547	16646.479	10907.985	10708.175	9983.915	29406.789	28128.856	18166.398	16708.3	22255.865	16599.378	12813.3	25682.144	4904.069	23602.224	10995.481	16446.882	12732.587	19101.401	13879.353	13830.159	11628.329	7391.498	12224.785	16381.299	20406.731	11635.793	25488.956	19631.629	14592.144	17335.809	16820.156	16877.181	13728.178	12059.487	33186.618	25774.059	15388.28	35587.696	27277.759	29049.676	31705.104
5.04_255.0872m/z	11081.288	9475.305	13322.082	10264.683	10108.749	18237.725	17318.653	11753.77	12557.644	9559.337	9074.837	8683.058	20909.212	20020.551	12434.164	13074.408	15510.471	14180.437	9999.746	18984.998	5078.586	16532.312	9886.66	13582.786	9918.485	13947.523	10201.727	10933.519	10238.89	6617.576	9841.699	11728.773	13060.636	9358.24	19422.698	14712.104	10297.134	12742.159	11956.126	12235.2	11708.555	10699.369	21832.009	18081.573	11130.616	25407.394	18928.676	20112.818	19383.212
5.06_324.0196m/z	593.6627	119.8819	561.1206	611.5291	625.8489	562.8542	555.2085	667.0894	646.125	510.3286	2071.3509	477.886	674.4213	554.1546	657.4025	470.56	697.935	249.3975	381.2339	596.8698	600.8888	571.6311	514.5505	731.8314	527.7246	499.3874	649.1519	468.2069	553.4774	506.3894	121024.6953	614.194	624.6737	570.2175	1213.2102	598.6743	724.1127	584.2661	269005.0694	513.4722	560.0897	622.0792	445.5335	590.9351	746.6613	521.1378	164398.5107	564.4479	632.3189
5.08_307.1448m/z	2.24E+01	3.28E+07	1.31E+03	2.22E+02	1.46E+02	1.23E+02	4.53E+01	1.41E+01	3.74E+01	1.81E+01	1.40E+02	2.77E+01	2.99E+01	8.39E+01	9.37E+01	2.52E+01	1.63E+01	2.40E+07	3.92E+02	9.65E+01	3.41E+01	1.78E+02	2.22E+01	1.47E+01	3.88E+01	2.96E+01	3.29E+01	4.16E+01	2.89E+01	1.73E+01	3.56E+01	4.90E+01	3.18E+03	7.00E+02	1.91E+02	6.86E+01	5.67E+01	2.49E+01	1.52E+03	1.92E+01	3.18E+01	1.17E+01	1.07E+01	2.67E+01	9.52E+00	2.19E+01	1.52E+01	1.21E+01	8.43E+02
5.11_196.1446n	37811.55	48863.88	50073.22	40402.45	59887.53	40415.46	41678.8	52992.76	109175.5	45111.56	37407.86	71831.53	55844.74	48744.77	44435.69	64129.2	38750.34	60834.83	65588.96	41211.45	54550.32	40384.25	45700.96	39616.76	58240.54	36725.6	141215.04	38380.19	68645.31	81876.1	42534.32	49012.11	54544.65	48919.53	36309.42	61962.85	36105.58	44927.83	36371.2	35935.83	37252.09	50015.59	51114.21	41611.77	43246.99	42335.16	47313.72	48032.26	74318.46
5.12_149.0584m/z	5236.067	5636.903	5340.052	6061.277	5279.347	4815.628	5623.892	5225.645	4244.994	5102.024	4706.041	32104.821	36972.905	30774.649	32109.893	32530.468	41678.141	45541.526	36244.659	39901.696	35290.892	33924.378	33757.803	8559.815	8403.782	7245.343	6873.952	6937.874	6596.556	6656.023	5319.883	5241.038	5849.252	5876.298	5353.376	4938.292	5185.068	5737.009	5458.645	5406.96	4908.716	5757.064	36870.976	35050.403	35596.246	34302.663	36520.257	38496.017	38191.852
5.12_429.1912m/z	9625.095	8704.112	10095.71	12062.866	10612.974	9087.784	11509.769	10043.552	11408.761	10499.923	9175.132	128153.698	153848.795	118339.28	126703.363	127182.887	166500.97	183504.526	140489.98	152958.457	124980.77	125600.17	116458.253	12398.001	10926.781	10852.282	7356.635	7266.245	8326.801	10244.693	8410.218	8884.618	11907.077	11849.266	9153.499	9777.087	11357.906	12075.056	11441.245	10886.513	9792.266	12678.019	149365.633	137787.517	140772.89	131597.093	145696	152329.293	147387.325
5.12_475.1969m/z	1784.799	2166.945	2123.735	3180.23	2127.085	2154.294	3415.958	2200.426	1065.958	2442.745	1989.84	45653.894	47865.096	36382.701	34841.954	36369.938	48147.701	48096.217	37993.551	41241.716	36874.543	35295.257	33454.333	3027.268	2575.958	2643.877	1921.672	1371.591	1410.874	2592.509	1901.874	2301.096	2398.354	2174.166	1924.935	2591.178	2409.472	2912.911	2963.784	2805.986	1859.057	2941.604	47262.988	43527.214	38969.568	39506.511	40663.096	44988.785	42607.68
5.14_295.1367m/z	21414.6	11017.98	19602.2	11972.56	11543.61	20892.36	19080.35	14240.31	24079.46	19935.22	13806.72	14441.78	20021.59	18169.4	21329.58	33098.2	17499.61	13900.62	13901.44	17956.87	12840.54	18362.45	11668.25	18836.71	18596	14854.02	14079.39	16158.9	24588.52	16121.04	13455.2	26304.41	12813.62	14778.9	17829.41	15836.19	15318.58	13540.87	15350.78	11940.07	15076.86	20225.63	16103.78	20611.66	21646.35	15569.76	22467.46	15546.64	39973.8
5.16_356.1711m/z	19051.08	24781.48	16482.36	22371.68	20411.56	22403.91	22087.64	26824.75	36794.7	20670.21	22407.57	44227.95	51342.47	34930.17	36808.17	38202.28	37473.28	49469.56	36861.34	38762.54	28502.17	39438.38	37161.02	22002.45	29005.67	23121.49	20115.58	23001.88	28053.47	21683.22	21518.9	21891.95	25495.56	23803.92	18869.71	23304.98	19997.22	23264.98	25249.91	22270.01	16164.92	28002.34	45019.47	31111.04	47880.37	40228.43	37792.93	34190.26	41853.24
5.17_243.1593m/z	10825.171	18125.265	6958.788	6544.247	5282.123	17463.027	23417.398	13904.055	136329.16	9521.504	5820.12	6149.276	7776.932	29339.797	7577.216	7088.511	7675.571	10997.417	5732.145	7110.108	3589.519	7569.293	4709.575	7985.422	4344.216	27321.042	4299.986	24171.487	49265.593	19347.165	19686.574	7543.832	14374.684	5090.16	121459.417	22661.638	6670.986	16180.497	13579.05	12613.607	14940.16	7127.026	19501.62	6744.325	12009.293	17266.5	9659.682	6612.967	10131.505
5.19_410.2577m/z	65235.737	44898.926	35939.608	41099.148	26947.144	71272.204	40822.275	54800.285	297367.445	37837.086	18464.863	18337.14	51360.448	62596.538	41010.34	31440.017	45056.164	44586.805	35103.615	62834.601	8187.823	43798.496	19921.894	49108.062	20271.117	72274.71	27471.013	66194.936	58427.639	18683.655	53650.363	45128.858	37239.557	41733.277	223999.155	68019.554	33180.955	48357.298	51311.394	83827.634	20833.7	31070.143	72238.56	58990.62	26319.201	94702.696	74501.873	84619.897	61765.266
5.19_418.9731m/z	54717.016	32270.112	29968.598	23033.769	12491.916	27613.243	3783.807	98821.137	34273.362	49545.372	19016.068	4843.834	35944.111	5975.398	54885.89	37046.056	88005.816	29039.688	62485.736	39456.308	22554.223	11411.576	63782.316	22261.821	28657.354	28252.903	30761.987	68907.501	84451.85	25597.062	73700.22	90729.231	69966.6	25084.236	35152.7	77614.275	122947.204	31330.433	41143.717	53550.663	27883.912	68383.276	77004.777	31611.415	46550.94	18597.913	63063.344	81446.054	71275.516
5.19_462.9631m/z	18713.6943	11634.1517	11152.4133	7673.7184	2625.5998	9612.5019	168.1796	36709.3087	13848.9462	16975.7685	5311.3056	820.9788	13997.6302	729.8017	19092.0418	13368.5014	29835.9386	9769.4101	23169.0168	11059.4567	6558.6942	2851.1091	20720.5243	5692.217	9632.7146	9148.5615	10039.0459	25034.5359	30092.4894	8433.6047	26098.7317	31469.9316	26765.6666	7531.1787	12262.1675	25667.4922	42615.8988	11003.2538	14061.9733	19626.8129	9397.8372	25959.174	26184.9139	8442.8032	17422.8054	4848.9495	19389.4479	28205.3718	24062.7885
5.21_465.1680m/z	2030.035	1410.1	2168.826	3150.371	3764.466	1440.164	3015.994	3243.526	2038.014	2970.711	2195.399	85167.604	85447.761	67994.461	66283.733	83806.207	90253.15	85304.922	86286.147	82791.976	73500.27	65490.579	67201.793	3621.27	3007.275	3331.573	1372.281	1942.012	1730.136	2264.056	1465.345	1532.156	3910.581	3258.717	1687.959	2294.361	3239.904	3921.572	3311.13	3906.546	1773.868	3896.017	80355.835	75373.051	78445.959	70749.499	82069.727	81834.663	77467.608
5.22_407.2798m/z	1.04E+03	5.42E+02	3.42E+03	6.15E+03	1.38E+04	5.54E+03	5.85E+03	8.51E+04	1.43E+03	2.41E+03	2.09E+03	1.55E+05	2.00E+04	1.21E+03	2.17E+02	1.68E+04	2.55E+01	2.55E+01	4.45E+02	1.43E+04	5.08E+03	6.64E+02	1.28E+02	5.26E+02	3.75E+04	5.53E+02	4.38E+03	1.25E+03	1.51E+04	1.02E+04	1.29E+03	4.33E+03	2.37E+03	6.32E+02	9.25E+02	2.39E+03	4.85E+03	1.36E+03	2.72E+02	2.55E+01	1.41E+04	1.29E+03	2.55E+01	4.91E+04	6.70E+02	3.06E+03	1.57E+02	2.23E+03	1.82E+03
5.22_431.2197m/z	29225.25	27772.17	29344.83	32724.02	30897.54	27728.44	30758.7	29214.18	29361.45	27485.58	26220	39940.71	36345.1	36467.49	39490.03	44117.04	31455.23	30428.98	39785.01	32134.99	41403.14	38738.37	38717.46	24402.7	23167.41	23204.82	21980.9	22506.64	22097.27	23780.63	26797.34	29085.67	30656.57	30541.67	26815.89	28231.09	28523.69	30389.84	30089.14	30215.25	28492.45	30553.22	42248.19	43693.68	40442.53	39564.98	34950.09	33578.43	28193.95
5.22_431.3157m/z	7777.7614	6173.0203	12039.8798	9368.7268	7242.1996	20485.6283	8638.6289	17756.1037	896.3587	27495.2784	32402.783	2197.0734	4588.9435	23314.58	17020.373	17551.307	1471.1556	1071.416	6244.4123	3625.246	14232.0825	6887.9738	12601.6395	9879.926	14715.6609	12626.8603	22321.3723	15155.4925	14814.3807	19939.9943	19803.8941	16291.8157	5990.4129	16393.3465	12332.2928	18906.6589	35079.066	12246.8613	6488.2691	44534.3231	5221.3482	66955.2038	56096.1199	30016.3269	39089.5536	81406.995	22215.1768	17480.4667	550.1518
5.23_395.2432m/z	140148.1	132945	137239	151818.5	142659.5	141994.2	141435	143726.5	185969.7	140399.8	134585.1	228268.7	268507.6	205892.5	202254.8	221688.1	260670.8	239454.2	230103.1	238272.5	204644.1	220563.9	213261.1	124723.7	115585	121930.9	112135.5	120990.1	120425.8	113506	138232.5	137508.1	144456.4	146485.1	168096.6	138065.4	138387.8	142605	143947.3	144308.5	134341.1	140969.7	232814.4	228584.1	212365.6	229193.1	226094	241980	232685.1
5.23_489.2122m/z	20286.03	21145.13	24483.29	28955.23	27091.2	23184.61	29660.66	24785.1	20131.1	24711.02	23614.91	333447.09	362612.22	300014.53	296326.83	297150.08	375944.66	412361.5	327563.32	359427.34	285569.59	288424.74	268238	28353.62	31205.39	28230.41	22683.38	21732.83	22435.72	24910.03	18457.97	20732.74	28203.21	26979.28	22726.97	21513.75	29903.16	32560.11	29177.09	28133.18	22797.84	32474.92	360936.19	322989.24	320347.68	313863.81	331918.05	357873.66	338018.08
5.24_311.2223m/z	13348.438	17416.697	15182.48	11182.233	13073.428	28261.124	18290.978	30344.59	25574.792	20688.042	16574.156	30423.677	12762.284	30041.643	23297.043	43328.738	23262.69	15924.439	21547.65	22962.15	29241.827	33085.842	18628.543	12932.187	27506.102	20810.378	36752.851	19805.086	24117.901	23177.938	15382.337	16050.549	15073.876	14711.084	24157.651	9808.577	37727.349	26147.785	33235.89	14206.127	20598.495	20650.427	43834.453	24054.682	31981.158	18589.917	23427.244	24032.271	43936.323
5.24_414.2033n	9061964	9018944	10253867	12472081	12586100	9135944	11472396	9693215	9669846	10177438	9735721	135292407	151824142	124381924	122633002	120685996	145122733	149639012	130970420	143231772	112475538	120474417	121482844	11888788	12594113	12652798	9514299	9548501	9373133	9764639	9134894	9178693	11812047	12272453	9888793	9685744	11199005	12374048	11846351	11244992	9121202	13594811	131660548	129019734	117758953	131509752	139406228	144696257	139566121
5.24_449.1732m/z	387181.2	379579.7	455545.5	545699.7	555980.9	386469.6	487656.3	413009	404212.8	420116.8	418920.7	4042272.8	4038309.1	3511698.3	3413489.7	3470696.5	3949186.1	3978167.9	3671973.9	3814826.9	3196900.8	3492796.4	3369396.9	494050.8	513427.8	531504.1	394744	390943.6	392948.8	412951.6	367942.9	400312.1	512718.4	538307.2	423151.2	420616.3	479726.1	540741.5	511104.4	484665.6	411766.3	581303.2	3761855.3	3610483.1	3445964.7	3683497.8	3856431.3	3924001.5	3823399.2
5.24_459.2022m/z	1172103	1170729	1306428	1552972	1596722	1162352	1445225	1233661	1214879	1269254	1217820	15100041	16501027	13263291	12943869	13041888	15365170	15872571	14028278	15140656	11985937	12669407	12661628	1483432	1543291	1563298	1206580	1197951	1207926	1216940	1169093	1174128	1477533	1533631	1244158	1216893	1404674	1524835	1475819	1382938	1172193	1677034	14422307	13882323	12760814	13962311	14776170	15342127	14774542
5.24_476.2254m/z	45269.03	45550.22	52888.77	68053.69	66911.14	44673	58412.16	48416.6	44611.01	50444.86	49435.95	773668.24	830802.99	704058.89	710976.76	664641.87	821581.12	830645.2	722387.81	794555.05	614967.7	688414.25	693491.01	58571.12	63147.38	63896.71	43893.96	45679.61	44746.58	47843.1	46242.94	46271.21	63720.31	63583.9	49943.8	48422.5	56954.05	64472.43	59566.45	57032.77	45533.17	74048.57	741285.62	736579.6	638879.48	741240.97	769440.77	777541.62	776495.3
5.25_205.0705m/z	1250.453	1392.341	1352.356	1737.313	1319.202	1548.282	1936.228	1659.36	1192.743	1407.045	1577.057	29585.65	29651.389	25017.782	26952.901	26256.756	31365.048	33704.413	23309.902	33231.129	27204.489	26080.601	28034.83	2330.946	1937.087	2245.784	1971.671	1380.36	1720.453	2143.251	1180.666	1243.509	1754.792	1487.828	1089.123	1559.263	1821.731	2175.047	1662.401	1596.419	1244.416	1625.056	36496.75	32680.2	26225.11	29994.543	28321.398	30513.234	27820.003
5.25_221.1021m/z	49693.44	49938.98	52386.13	64619.18	55032.08	54123.84	69506.26	54300.44	49552.3	55162.47	56258.38	1073483.94	1142852.31	917631.67	1028856.12	894914.67	1101398.39	1195336.47	904153.25	1153526.6	893237.58	926461.84	1006869.33	85147.86	85360.74	79993.4	64564.02	62192.5	63016.93	70422.71	46451.64	50498.11	62115.59	59689.74	50743.53	56855.11	67565.97	73265.16	63767.89	62586.47	48772.13	66866.35	1193185.44	1088751.71	929131.58	1065300.66	1022954.35	1098899.13	1004996.77
5.25_222.1055m/z	2142.384	2393.715	2065.919	2317.164	1931.115	1870.381	2720.13	2000.149	1777.94	1951.038	2094.29	39971.376	48339.121	38423.223	44196.021	36235.907	47011.026	51267.368	35791.575	48545.914	39151.073	41617.294	41224.52	4000.365	3436.883	3181.373	1848.967	2599.224	2295.863	2495.037	1917.514	1761.834	2826.398	2818.753	1591.751	2338.129	2573.565	3114.074	2452.622	2536.06	1581.173	3115.108	51718.782	42181.01	37590.361	44862.157	42997.006	46098.905	42658.518
5.26_690.1281m/z	40763.0449	23089.9943	1369.4099	7812.8983	5758.4738	8794.8169	17636.0096	6962.5483	20659.7399	113660.3	25743.5124	3292.097	24824.4548	27703.0332	135.5853	9832.4799	92323.3485	25280.3389	135.5853	135.5853	135.5853	740.2095	135.5853	1300.5632	4471.143	4021.6068	4860.1038	7270.4735	698.2658	5193.4112	516707.7956	26155.437	25169.7131	5212.3627	16845.4572	29873.2703	14818.3133	16793.3142	9671.0206	10040.4275	3524.9283	85391.2591	171854.0408	2635.0778	9115.0358	143743.1017	34061.037	3871.4842	135.5853
5.27_391.2850m/z	1.20E+04	6.62E+04	6.84E+04	7.81E+03	3.33E+04	4.08E+04	2.99E+04	2.95E+04	3.81E+04	4.61E+04	6.21E+03	1.67E+04	9.98E+03	6.39E+04	4.48E+04	1.08E+05	1.02E+04	5.45E+04	7.85E+04	4.37E+03	3.18E+04	3.09E+04	2.01E+04	4.36E+03	6.62E+04	6.57E+03	5.03E+05	3.38E+04	6.12E+04	3.91E+05	1.35E+03	1.72E+04	1.83E+04	9.37E+03	1.84E+04	3.40E+04	1.33E+04	4.78E+03	1.25E+02	5.48E+01	6.52E+03	1.17E+03	3.01E+04	1.07E+03	1.41E+04	4.30E+00	1.04E+01	8.55E+03	3.10E+04
5.27_487.3419m/z	3144.41095	5392.65492	3094.09073	1883.21003	1658.81866	12741.5506	12875.98677	3805.69634	1362.71351	2380.61259	13736.8385	164.2297	112443.6516	5352.60968	4301.31854	21288.41986	1016.56867	1986.38601	776.83164	630.96851	32.84594	1083.69035	7983.3364	7177.72366	14853.70761	2816.86337	83283.22869	1303.05918	8176.13104	61755.5283	25072.5172	1551.83468	1994.35749	3094.6934	1507.92398	313487.2644	21873.41163	1884.50541	2225.23122	782.24829	35524.22742	6699.84898	2947.42618	337.56803	360.13677	345.84119	28572.66344	32.84594	803.21406
5.27_692.1221m/z	1121743.58	655761.04	101720.55	309220.82	191708.23	292784.3	498956.82	267957.66	529484.67	3000250.18	694395.39	344617.99	973139.16	1058866.92	174505.18	541396.2	2843345.23	1022929.14	92967.35	236651.67	33566.57	285188.81	140531.88	118389.37	189766.92	178610.88	184955.29	241029.08	73222.8	226437.51	13065464.73	736728.64	669782.68	221476.4	453411.22	843450.42	426322.27	492336.71	324701.4	323651.65	136809.57	2211542	4550208.41	309586.1	659489.3	3930106.74	1081402.66	324853.68	233479.36
5.28_193.1216m/z	10316.262	14415.265	6984.801	4805.761	12392.249	37793.021	27042.469	13677.365	8842.05	28437.303	19344.714	24690.74	4424.104	8050.523	6945.828	27961.005	8155.289	14884.214	5469.846	4986.157	21075.233	10246.844	3179.638	21925.821	19781.002	2399.87	14402.978	32363.202	20184.475	2872.93	5416.31	6316.924	3996.031	14263.446	15280.589	23971.278	9050.462	21825.061	9721.15	13531.38	14062.239	29567.187	12579.873	11831.118	6492.65	12474.569	5529.297	7579.091	5504.699
5.28_283.1369m/z	20790.669	11681.813	20173.192	10407.128	14416.77	14199.466	17567.802	10020.518	22386.272	13337.23	13111.949	17398.84	12856.057	17767.663	19120.425	20046.672	14833.072	11886.327	20549.435	16070.835	16131.521	15351.492	10248.738	15711.372	13777.272	17793.981	15088.505	14386.882	17079.227	11153.814	14528.099	17445.706	10468.233	11361.54	21409.973	10876.049	12812.962	13834.735	12842.04	11293.75	15538.149	13290.149	14283.106	22922.486	13290.481	16790.787	21459.739	23098.103	24403.516
5.31_380.0682m/z	778.35018	523.87292	463.6168	175.64297	361.81753	297.70339	490.52875	474.6247	1670.62217	193.8613	1757.76071	188.81442	529.87659	21.32947	181.33442	21.32947	434.05924	142.8387	123.15084	395.4704	21.32947	615.05487	21.32947	306.96146	232.87206	964.43572	306.98283	475.04037	491.61722	361.15846	680.12348	726466.7912	474.9916	480.41199	1054.51961	106.64735	686.97535	294.69662	131.48221	422.51382	806.64623	309.58617	164.07919	534.0527	324.16603	207.29336	349.64354	515076.6968	377.84744
5.31_430.1984n	37214.7	36360.06	40932.49	52923.14	48708.38	35693.65	48402.71	37034.45	31087.43	39887.86	35360.12	889844.7	1046515.59	819471.98	821934.71	821231.39	1135698.89	1112195.05	945991.61	1082219.95	846992.59	828698.96	855114.44	54715.59	51565.11	50883.61	36220.26	36977.51	36355.73	41122.1	39609.51	37694.88	50410.94	47532.65	39332.13	41023.02	47274.46	49516.49	47143.9	43946.29	35715.35	52834.13	979328.97	864986.89	916035.48	880051.55	978330.22	1061880.81	984368.63
5.31_465.1680m/z	6372.107	6561.274	7360.589	8815.56	8320.781	7332.692	9424.171	8487.318	4389.694	6279.985	6235.246	240389.218	258765.839	204535.888	198561.626	202274.011	281469.998	281361.01	233333.787	270229.852	207253.867	196021.772	203457.832	14169.334	15094.114	11699.682	5802.157	13059.199	6866.385	5654.385	4833.899	5928.531	8096.652	7618.669	5700.95	6472.472	7583.53	9263.28	8340.544	8203.789	5265.605	8239.724	244076.587	212775.715	227212.622	214531.182	243758.98	259748.934	240708.412
5.31_475.1968m/z	5142.528	4956.549	5398.54	6990.821	7320.699	4443.415	6111.149	5121.996	3673.634	5720.76	5126.48	167682.398	184329.036	144219.043	148678.397	140363.754	205093.92	195711.975	169680.458	198868.836	150933.275	143985.683	148033.074	7037.602	7090.946	6048.461	4550.482	4478.895	4503.777	4495.911	4087.254	4393.488	7490.598	7022.844	5806.307	4505.079	6235.011	6786.678	6362.54	6076.576	5537.728	8333.103	175486.965	160494.531	166888.851	156627.462	175810.736	183921.65	186605.115
5.33_341.1688m/z	14503.546	10194.399	8305.98	7006.886	6034.511	15089.238	9159.616	11853.58	15275.767	7124.013	4395.76	4695.676	12629.526	15160.215	8571.072	7764.727	12148.593	11184.371	8385.733	13509.122	2481.875	11915.735	5490.966	10159.107	3281.099	13858.933	5321.949	13873.345	12787.381	4183.673	11747.245	10061.46	8179.621	8653.232	30291.919	13374.507	8175.079	9251.88	7586.482	17924.887	4503.87	6888.295	16529.317	15813.021	7763.322	19432.728	14187.475	19077.942	14089.771
5.33_390.2396m/z	16303.4	15421.45	13864.68	17645.01	16280.72	15466.09	15933.83	20867.63	18505.52	20299.67	17056.54	17786.82	19138.72	18737.34	16260.96	19859.18	20171.07	24199.33	23205.85	19023.45	25577.56	20439.66	16775.99	19276.79	16053.06	16247.05	13339.55	16726.05	16738.13	18792.6	17533.2	16496.94	17515.85	13705.09	15073.62	17668.56	19679.33	15607.59	14108.72	15404.04	15751.41	16817.61	20292.88	18328.13	22702.98	18649.17	17905.79	18318.03	19419.53
5.33_498.9297m/z	291498.57	440377.31	210187.29	280609.99	158296.79	276862.57	65673.25	316871.5	341829.13	420690.34	177355.09	68748.01	377937.88	141753.11	894325.63	618472.98	486876.02	507667.45	469298.83	529108.96	327925.16	334676.85	878775.83	270606.72	772646.04	308653.89	242156.53	825841.39	518786.58	226241.82	210979.73	618930.81	281577.86	116910.84	102093.09	248661.04	838269.74	93419	189688.96	317574.87	132041	177415.92	291083.98	324553.34	221108.33	218704.24	274255.73	650328.59	446586.42
5.34_256.1912m/z	207381.07	155699.13	124414.54	115136.61	96047.8	216472.73	129848.95	178560.76	236034.94	116385.99	75399.27	86505.39	194286.39	234389.51	137966.2	123542.89	188447.33	174544.68	132621.91	208654.34	55257.71	174940.96	94026.64	150375.97	65062.81	211366.97	87028.98	196602.83	180028.52	69989.88	174290.15	150329.88	130465.89	126738.94	435666.59	203738.71	120610.75	138358.37	116614.09	277870.77	73055.83	106802.23	262787.51	231608.67	121318.69	306312.28	225982.39	295425.53	201713.59
5.35_462.1411m/z	5085.64065	3122.64998	7317.42673	7331.70925	1937.95107	9396.67989	74.16931	78.86049	11339.10329	9964.18354	7534.80525	10823.08813	6092.05184	9757.00749	10406.1968	11057.30618	3897.51419	2434.19664	14247.66927	13317.92409	2939.06525	6460.20608	11574.59348	1177.14244	1104.54596	333.93806	15340.58115	1240.25967	11909.69764	10634.22221	11907.49367	14964.57837	10074.54117	12321.4886	7770.99781	18629.59369	16371.10719	24662.95577	12282.53651	20279.92771	8995.40975	2374.82205	21474.46766	16724.64446	18451.54886	4440.35119	13466.75389	14110.01504	16599.54315
5.36_239.0915m/z	3779.18964	8491.34148	5813.43369	5567.94906	4172.91682	12903.56143	8721.54121	9252.44596	2164.35892	6593.16729	6392.02664	2393.74837	4569.49572	14460.42133	6804.16336	5779.4698	2672.42333	6552.43541	5821.85188	5603.33111	6215.41521	3510.05672	6640.66242	15342.8268	29724.00091	13123.76336	9166.44511	23095.00789	13154.22224	15489.92567	4878.2166	8480.00539	2555.61438	4155.43611	4170.19301	23953.81455	18193.02648	17524.74929	63808.15703	11925.47604	5732.94162	2992.92544	2270.50595	5382.06238	9664.07502	2979.61945	4571.2102	8157.06439	2364.51869
5.36_315.1806m/z	175093.485	307854.588	171645.047	198844.419	189808.933	466034.351	419554.871	372639.083	89661	159509.702	200575.232	66302.574	148268.649	609383.122	257271.579	217505.718	161797.531	258849.825	194371.519	211268.485	304210.389	124454.016	239893.394	908592.767	1279512.309	773699.761	267455.224	1335290.127	440360.438	261461.364	84931.006	123839.382	51813.994	73212.38	81776.073	234040.353	141311.478	250294.075	228374.288	370435.506	107696.591	63979.515	53122.25	50493.356	210931.405	44763.066	76329.973	105678.995	52254.621
5.36_382.1300m/z	14320.87	11998.737	13703.055	12872.38	12254.327	17306.956	16926.145	13540.584	10438.368	12519.835	10328.1	8103.179	17337.182	13078.73	10937.533	13552.597	15675.047	13320.637	10686.139	15928.347	7426.584	16930.816	10386.775	15621.09	15866.711	15047.229	12231.788	14705.339	15141.556	10467.47	10268.576	13039.256	13714.246	10610.278	18968.156	15775.545	10816.372	13094.751	14101.925	13690.332	11897.126	12893.656	19070.515	14812.479	11142.481	19847.421	15871.329	17387.422	20291.676
5.36_664.0801m/z	195217.943	118227.806	7620.804	43966.326	24360.134	39152.829	70101.658	33647.014	72319.773	519317.438	131317.04	26009.427	91435.833	90668.299	7040.813	41105.07	404557.582	96170.546	4231.143	14225.026	307.017	15801.923	5038.92	8755.723	18332.815	17537.131	20312.975	29917.34	4229.455	29856.888	2236959.141	123970.326	107698.329	29672.542	72610.866	142127.351	61189.939	66941.074	42790.825	46970.098	12677.995	460066.54	476049.818	19550	52530.382	506733.639	118718.617	22670.236	9887.316
5.37_415.2122m/z	2225.909	2508.935	2338.098	3696.838	3390.493	3001.124	3493.949	2084.918	1818.854	2921.91	2480.571	56200.326	64442.756	51345.517	52221.706	54853.104	66774.125	66818.254	59869.104	66128.915	51740.66	55103.486	52919.508	3047.965	4501.455	3537.839	2252.649	2399.579	2692.577	2628.501	2603.28	2274.967	3147.128	3088.776	2336.454	2146.913	3435.517	3742.206	3371.183	2328.007	2173.802	4466.949	60989.858	57587.632	59415.217	55414.86	58235.86	64568.663	58882.56
5.39_413.1965m/z	150955.4	154023.2	152773.6	170458.4	206076.5	167353.4	192892.7	162759.5	210080.4	171762.7	145751.2	1140205.8	1293344.1	1217346.2	1053103.6	1430038.4	1165446.5	1476877.2	1399944.8	1414744.6	1207627.1	1214970.9	1019136.4	205153	213416.7	223015.3	171320.2	184519.7	172462.6	148395.8	146101.7	148654.4	182542.2	175096.7	171508.1	147235	188218.4	167007.9	199275	155736.9	153913.1	203825.1	1343099.2	998796.1	1206704.9	1233751.7	1280723.2	1390456.3	1335032.8
5.39_571.3268m/z	4229.094	7016.747	3200.103	8493.998	6765.023	3010.403	7251.202	3924.627	4735.033	4287.721	5834.602	110163.1	97240.37	102655.518	82014.309	98920.726	91962.993	118326.473	85662.374	84008.14	91532.343	81220.677	100014.278	8171.779	10757.919	8177.722	6862.979	5577.638	7611.832	5327.712	3654.821	5141.162	6363.139	5901.177	3323.978	5968.923	6780.635	5751.548	8024.833	8108.464	4659.504	9144.534	98998.276	71350.631	74663.61	105588.361	114645.655	101986.144	107320.935
5.40_265.1474m/z	2606449	2007221	2348756	1672426	2036214	7067790	2191143	1777919	18864351	1774240	1668621	2182857	2360408	2401181	2628145	2575200	2353376	1854218	2066272	2589117	1629787	2129363	1568163	2061736	1870266	3312466	2254315	2673342	2557339	1605197	2678876	2595501	2606684	1937724	3591114	2250899	2875494	2090521	1931880	2174722	3327356	1754512	2298225	2810117	2308131	2688254	2479793	2709054	2788447
5.40_267.1523m/z	25435.69	18679.44	22402.24	15229.75	18243.33	67996.15	19967.99	15729.25	193962.74	16530.79	15828.22	19593.81	20883.1	21794.28	23041.85	23030.95	20419.03	16686.36	17508.07	22854.68	13614.85	18957.41	13245.85	17997.23	16349.88	30657.88	19911.7	24372.8	23071.19	13687.82	23478.64	25818.72	24538.17	16808.22	33960.62	20124.28	26622.21	20129.15	18372.51	20008.13	31176.26	15724.69	21450.2	26703.47	20269.85	23515.38	21027.18	25000.98	25379.01
5.40_323.1059m/z	81227.26	61818.67	71714.52	53802.46	66121.77	160499.92	66445.11	56346.95	221381.47	55415.96	52864.8	68919.3	72164.82	72229.5	78760.51	75372	70866.31	56488.04	62663.3	75873.13	51556.88	65398.17	50797.15	64299.02	59750.14	95737.87	68680.19	82788.24	78726.78	52366.21	81987.36	82104.86	79763.11	61084.6	103492.68	68975.55	87613.78	66062.57	59795.2	68812.1	97415.77	54405.67	69471.84	83151.47	71496.75	79457.97	74356.21	77870.34	81885.99
5.40_333.1349m/z	45378.82	34028.1	39296.37	28075.43	33630.11	100855.13	36383.99	28613.48	195851.12	29689.04	27801.38	30125.22	36323.94	36549.51	39124.93	38757.78	36793.18	26074.25	31517.5	35024.5	23733.2	30626.02	22123.95	33153.33	30390.02	53614	36331.05	44872.3	43114.9	27793.26	46239.95	46804.24	44829.77	32971.59	58288.32	37482.61	48325.31	37026.99	31753.01	35848.35	55899.26	28835.14	32827.45	43121.57	33374.5	40970.4	37620.45	39664.75	40287.91
5.40_347.1504m/z	36264.18	28156.15	30981.79	21820.64	27137.79	87556.47	29256.17	23314.08	174929.1	22693.43	21812.46	28331.44	30529.26	30811.93	33051.14	33356.79	31347.88	25602.49	26880.78	34527.27	20959.83	28436.14	20166.44	26492.4	24169.69	43404.81	30973.57	36046.03	34496.75	21695.86	35561.69	35470.42	34565.67	24911.45	48079.39	31252.44	37573.27	27910.63	25138.83	28746.64	45054.91	23527.9	29818.25	35676.86	29718.94	33990.44	34332.78	35482.16	36879.79
5.40_350.1249m/z	314378.7	250557.8	287269.4	219690.8	256194.6	580461	262715.2	223180.4	802360.2	222422.3	215448.4	237672.4	254649.2	263161.7	283335.5	274920.8	258819.7	209274.9	227643.4	276911.3	189985.3	242052.8	188229.5	254414.4	239468.3	374251.6	283627.8	323030.9	315021.4	212227.4	311236.4	313972.2	308636.2	246185.3	399952.8	272442.3	330149.4	254550.8	245887.3	267424.3	373871.5	222233.4	247929.3	301447.3	251281.4	290658.7	270994.8	279168.2	292544.1
5.40_385.0967m/z	73274.83	58114.79	66195.73	52188.76	58812.25	152998.75	61651.33	51041.57	261753.72	50561.9	49874.29	55210.52	55945.16	59594.15	64813.07	60551.94	57726.03	45350.69	49922.77	63298.34	42396.89	53734.85	40380.59	57887.13	55393.55	87708.57	64575.04	73648.46	73219.23	47801.11	73441.64	72625.42	73921.2	57369.9	101243	64884.06	80345.47	57242.27	55985.65	63344.1	90364.19	51023.78	55654.91	65329.43	54511.07	66831.88	61289.49	65635.25	67253.63
5.40_435.1023m/z	73987.34	61561.21	69397.68	54414.51	64590.95	109200.05	65029.84	54193.96	113763.29	53769.23	51323.23	52797.82	54047.42	53297.72	58819.14	59680.35	55519	43538.21	48638.91	57573.91	40537.42	53742.39	40505.18	61318.06	53330.44	81819.24	65634.98	75994.22	73297.36	53701.98	73430.73	71453.52	73207.29	61922.69	92673.04	66851.06	78099.92	59973.97	58362.9	63206.3	85952.73	54063.8	53774.88	63582.68	56057.57	62444.38	57337.55	55968.2	61015.61
5.40_531.3023m/z	15461.907	7176.246	12280.566	3928.582	7919.996	111242.767	9085.846	4789.359	589585.948	6525.096	4448.564	7496.954	7652.639	8818.967	11536.336	9561.668	7676.226	2928.736	4762.374	10687.875	3308.684	6298.624	2690.443	7029.688	5925.76	23110.674	8807.131	13270.972	12010.835	3768.594	12549.527	13635.399	15367.129	7435.038	27528.986	10569.591	16678.456	7962.78	6217.429	9130.974	23052.321	4831.327	7675.936	12356.611	8504.187	10285.57	9200.464	11861.852	12445.232
5.40_553.2844m/z	93253.27	52914.39	74218.94	38181.64	56697.71	539613.36	66038.38	38271.51	1892491.8	39691.78	36840.22	55667.47	56070.68	57014.02	82686.49	70380.13	58922.83	32508.02	44755.41	69337.66	26306.87	48313.55	25936.84	56787.89	45552.1	152175.95	76344.1	94664.22	92945.86	33138.57	87556.2	95404.28	97771.54	48293.6	169828.11	70697.19	115528.05	57227.04	51450.07	69796.73	152455.67	40234.22	56865.44	84281.31	56363.47	79041.41	67420.66	79760.19	84631.36
5.40_638.2621m/z	36740.27	21877.801	31866.858	15665.95	22102.04	155200.922	26507.589	16653.882	277474.688	16660.393	13647.349	19029.617	20521.336	23018.673	28355.548	24859.959	19972.924	10620.656	14072.939	23567.068	9711.359	15628.123	9097.205	23126.939	18889.145	56843.878	27414.086	35394.174	33032.832	15252.801	33249.616	35271.878	38855.62	20207.337	63601.853	27275.472	44884.981	22419.372	20970.4	26629.33	54495.807	15219.938	16033.766	30592.355	18710.572	23402.774	20672.087	24234.567	26526.44
5.40_673.2336m/z	11106.2377	5838.7416	9507.5634	3625.3698	5878.9437	58446.1344	7253.3778	4072.7017	129473.2098	4498.6902	3977.0703	6500.4679	4058.8342	5504.6275	8240.2534	5663.9992	6049.8928	359.5297	2008.8705	5217.361	1620.3498	4821.4064	920.7765	6921.0868	4302.9039	20255.8539	9615.0037	11257.6364	12239.7964	3507.1178	9711.734	11973.9945	11737.9722	5760.7202	23197.5509	8765.2059	16484.2295	4802.7579	6394.1056	7088.5081	19906.6018	4138.1182	4563.3597	7028.5568	4057.8689	9223.9755	5130.3637	6051.9733	8988.3042
5.40_723.2403m/z	16391.174	11401.319	14754.578	6680.634	11473.709	61289.343	11369.462	7649.322	65790.284	9108.41	7432.719	7737.046	4695.316	7573.982	10671.654	8635.251	9007.78	2246.338	4355.722	9519.377	1831.478	7041.442	3146.644	10466.574	7085.843	27822.962	14560.051	18675.708	16169.103	6150.186	13852.445	17783.049	17781.073	10501.227	29911.399	13604.028	18462.311	8729.669	8724.822	12548.576	23939.494	8330.684	6283.133	9579.795	9152.915	10626.012	8616.563	8755.577	9841.587
5.41_366.0987m/z	21467.06	16609.32	19440.37	14094.41	16494.36	38873.63	17785.84	16010.89	50750.43	14890.42	14647.6	15702.95	16680.61	16556.87	18168.54	17290.54	16249.39	12489.94	14246.95	19146.53	10928.51	15852.48	11280.95	17072.67	15727.66	24950.54	19468.04	21465.06	21951.78	14822.79	21161.69	21732.43	21193.9	16086.39	28027.37	19264.66	22284.86	16250.66	15873.87	19034.25	27712.18	14846.34	16033.25	20393.95	17334	17343.45	17718.52	17930.3	18919.55
5.41_377.1246m/z	16878.088	12463.301	14980.783	10877.968	15360.407	31060.527	14143.326	12704.531	38146.128	12500.524	11870.449	11160.39	12001.964	13438.058	14072.832	14563.742	11644.315	9864.036	11235.045	13670.523	9193.081	12199.241	10525.393	14590.266	12338.69	20448.26	15949.564	17060.171	16940.065	10752.406	15376.049	15819.258	17958.181	12914.229	21952.734	14131.007	16564.912	14518.461	13223.334	15076.896	20546.036	11627.342	11955.586	14594.095	12240.633	13966.083	13331.91	13665.654	14330.867
5.41_492.0563m/z	14941.807	12142.138	14156.508	12065.881	12573.445	18325.708	13698.126	12073.114	15756.01	10556.658	11162.508	11667.077	11345.503	11828.133	12277.368	11717.505	10899.283	9483.603	9934.471	11624.747	8259.6	11405.018	11093.115	12649.502	10361.607	16657.454	14000.097	14255.332	14446.644	12565.881	13281.833	14005.273	14670.506	13491.92	19257.101	12507.802	14653.283	11709.364	12539.428	13178.694	17190.492	11289.314	11815.823	13339.542	11899.274	11717.615	11119.372	10152.181	12380.039
5.41_493.0612m/z	25882.79	22236.25	27119.72	18077.08	23474.78	34125.38	24807.55	18996.58	24320.95	20239.05	18064.23	20089.51	21104.24	19146.44	20993.58	21211.99	22100.82	15042.43	17949.31	21372.88	15982.61	21734.39	16235.33	21125.57	19360.81	31137.74	27565.18	27422.04	26803.9	18931.99	25740.57	27542.16	28183.67	23867.23	35441.97	24871.39	29261.52	20150.83	19994.9	24402.53	31683.71	19301.78	20739.63	25886.78	22212.49	22818.44	20489.46	19648.13	23286.24
5.42_169.1212m/z	28838.02	48083.96	41844.65	26974.02	62226.41	121860.7	86689.69	40083.35	94355.92	87006.01	123967.15	74585.06	21451.88	40968.05	35450.73	58045.1	33287.45	46442.07	43707	31365.82	103524.25	67969.88	29933.1	41707.75	48600.95	26386.61	113289.23	87086.56	59889.1	79006.65	32113.68	28812.73	40411.42	40056.03	164007.07	72587.86	69256.99	78844.56	55487.53	73125.95	57293.62	93745.9	55229.92	40843.57	28082.06	44992.78	31522.48	31465.59	35733.75
5.42_408.0836m/z	26838.38	22935.91	26850.86	19653.74	22693.6	47141.19	21639.22	20238.75	53152.24	20086.98	19653.11	23768.35	25317.55	23068.11	26046.36	26625.75	24323.94	20016.28	20242.02	25358.56	17471.15	23715.03	18617.2	23056.87	21655.89	31662	27145.08	28230.26	27702.78	18852.31	28536.57	28941.19	28307.77	23842.43	37155.57	24520.11	30153.88	23428.76	20971.78	23768.38	33821.62	20505.29	24626.35	28563.84	24012.06	26094.94	26062.55	26020.1	28062.02
5.43_468.9695m/z	20953.963	32411.175	22454.945	18753.847	14185.626	31890.41	2569.671	59179.887	22404.786	43178.503	18787.01	2708.14	32492.136	4019.859	53628.363	41910.376	29110.438	32245.442	49865.709	31954.779	30781.135	23470.411	62879.611	11427.453	27833.257	29743.933	14783.999	54973.292	70418.696	20229.675	47485.291	64780.898	57205.088	27148.406	28994.63	56152.267	198937.756	30703.337	27425.721	73327.476	30536.06	43945.699	62914.649	35985.636	36769.231	26689.875	42656.844	61636.077	52485.597
5.43_512.9591m/z	9.97E+03	1.81E+04	1.10E+04	8.68E+03	6.25E+03	1.76E+04	1.22E+00	3.30E+04	8.20E+03	2.34E+04	1.02E+04	2.44E-01	2.18E+04	4.60E+02	2.87E+04	2.29E+04	1.54E+04	1.79E+04	2.87E+04	1.85E+04	1.76E+04	1.13E+04	3.33E+04	4.46E+03	1.62E+04	1.47E+04	7.54E+03	2.91E+04	3.83E+04	9.47E+03	2.76E+04	3.58E+04	3.12E+04	1.50E+04	1.71E+04	2.98E+04	1.08E+05	1.57E+04	1.58E+04	4.10E+04	1.74E+04	2.46E+04	3.83E+04	2.11E+04	1.94E+04	1.25E+04	2.39E+04	3.59E+04	2.90E+04
5.44_309.1526m/z	74755.82	39435.04	60790.7	32141.41	42989.97	54144.93	55907.44	33713.95	54681.15	47188.46	39751.2	52353.85	46282.12	47261	57286.61	69600.55	47317.3	39437.19	58620.35	49399.11	44541.94	45769.86	35625.98	52043.94	50315.07	57506.25	48089.51	53687.26	68253.03	35995.97	45751.48	62151.82	33045.32	38279.98	58207.59	35248.36	41927.88	40570.2	43214.48	38479.77	49953.61	50857.66	45738.09	60166.41	45903.05	46627.09	61777.02	60076.87	77831.91
5.45_449.2540m/z	20531.503	21175.185	84196.521	56149.526	29332.74	32174.012	63653.132	100814.824	1069.153	11966.537	45375.525	12708.375	39573.789	169944.986	90303.475	78162.289	15040.435	16657.161	118479.27	59106.34	29259.186	29340.65	92411.963	20014.307	116548.342	72876.285	40692.152	46985.553	81205.69	27421.405	40044.414	49811.355	21958.92	24827.202	16661.056	72053.93	15698.326	29678.468	22763.258	31845.676	30765.707	79840.834	41501.726	13381.388	114351.717	10716.118	36065.756	28847.368	26474.706
5.47_291.1598m/z	44103.361	57093.113	69523.038	72662.29	25856.373	175159.502	35760.764	32620.018	43727.135	72062.001	81253.391	44323.085	76638.06	250838.757	107912.057	98715.742	46600.433	71978.899	91046.359	94786.55	45331.525	62644.234	107436.628	69961.427	103885.563	57083.662	115099.929	98039.893	182038.622	134727.872	42364.257	59415.402	25185.875	35795.966	41518.578	134436.663	83467.388	139267.582	521682.407	138986.829	40948.564	33564.114	42318.335	41159.28	96255.866	38623.883	56791.953	80505.606	40455.658
5.47_355.1675m/z	13893.479	10993.361	12537.701	13484.79	17022.838	12379.014	10395.107	8558.926	17079.507	12224.702	11304.709	12606.142	12032.22	9071.345	8932.558	12727.189	9199.125	8549.481	7597.953	7558.366	8755.866	6349.109	11408.394	7368.426	7833.027	14980.688	11271.958	8330.986	10638.711	9481.503	10482.146	10548.857	15449.888	10808.75	10056.237	7980.959	14054.327	9511.982	9274.418	19671.241	10054.014	10962.875	11988.844	9896.078	10698.704	9436.73	12361.731	6546.334	9972.261
5.47_421.1550m/z	108806.33	103509.87	110233.75	112573.22	151356.68	107208	94947.58	80487.61	124904.85	99901.05	100655.3	121418.76	111925.49	85690.87	83646.86	115503	87574.76	89025.09	77470.28	68541.78	81799.92	59804.99	97637.6	67224.37	77384.35	128019.45	96034.11	78337.63	87172.49	79385.64	94885.81	97224.22	136990.63	99965.01	84697.11	74939.87	126499.11	85504.05	84295.16	169620.7	90772.91	100489.11	101856.35	95116.28	101360.03	89276.07	105448.52	62148.68	91500.64
5.47_431.1833m/z	162440.31	141746.56	158262.32	156405	210795.43	150290.99	133113.84	112718.07	179982.52	141235.35	141350.35	167745.93	151185.49	122206.11	114940.58	160176.96	120833.12	122140.78	110912.15	95276.29	112968.08	84287.28	136210.01	93862.7	104519.47	180868.69	132852.25	110018.04	122232.91	112306.61	132709.41	137825.53	195329.69	136646.26	115600.21	102290.27	177536.42	118681.83	116599.2	236584	127485.62	141124.8	142555.39	128606.19	137346.18	125607.09	145401.34	83503.27	128902.76
5.47_445.1992m/z	311036.3	282323.5	303364.8	303557.7	421889.8	300533.2	260546.4	220741.9	357393.7	283021.4	276773.6	332158.9	303719.8	238259.1	231920.4	322840.5	249157.6	240253.1	224835.9	195649.8	225247.5	169531	275479.8	184184.9	210446.6	358839.2	269309	218232.8	248719.1	216697.5	257620	267914.2	384020.7	272660.9	236980.2	204107.5	347316.5	234960.3	229438.6	483982.1	255476.6	287091.5	279042.9	253728.2	283043.5	250894.5	292781	167411.2	262645.1
5.47_448.1737m/z	32181.36	29526.9	31496.59	31363.77	43228.4	30962.27	26282.79	23035.47	36588.11	30040.94	28798.89	40504.91	34946.82	27927.97	26820.22	36836.36	27962.11	27462.27	24012.95	21495.67	25779.7	17913.2	29664.7	19200.18	20401.01	37137.46	27113.67	21352.74	24475.92	22578.13	28090.93	26978.46	39615.69	28082.69	23920.69	22023.49	36938.49	25138.41	24610.34	49504.05	27761.73	29736.22	32367.32	28134.55	32638.03	28732.83	33089.68	20992.81	29662.8
5.47_679.0907m/z	128167.5407	78316.0039	6731.3959	29078.0448	18156.8672	29978.9893	48008.3027	25054.3472	60282.8311	330108.847	85135.6978	20424.3338	66709.5056	67935.3609	6312.8307	34634.7491	295692.949	72009.0437	2370.3797	8928.4074	287.6961	13449.5407	3746.8883	8797.4265	15279.447	13321.3451	16081.8695	23756.4475	2303.301	18477.2605	1407032.732	79868.7508	72768.5757	20016.2736	48193.5228	97101.1288	43210.902	48181.3497	30495.4895	30804.8032	9819.1545	299999.5112	335075.8466	17676.3546	42790.3692	348764.6181	92628.9083	21003.0489	11655.8057
5.48_239.1643m/z	6840.646	9870.007	5014.58	6999.952	10897.766	18337.859	18374.282	8773.528	29412.918	14656.231	20881.037	14248.354	3989.403	8994.938	7804.887	8214.311	7161.286	8609.721	6566.295	8969.641	18770.545	16278.495	6300.886	9444.219	10925.276	7031.722	36381.332	13224.354	8399.47	19136.621	9137.855	7461.291	8564.816	8834.192	14047.52	12355.535	14006.484	15334.771	13204.56	14115.605	14773.667	14993.045	12054.535	7447.081	6165.943	7155.818	8710.238	7502.496	7181.634
5.49_277.1440m/z	22442.97	23252.5	22460.14	20880.99	21402.7	33172.76	24763.99	22115.56	19609.04	29131.67	42004.14	27574.71	25887.46	24508.04	40930.99	26387.38	32213.4	24456.95	27844.71	26927.01	30305.14	26649.12	32706.68	25544.92	23120.26	25763.79	23545.55	27291.15	25560.16	23316.35	24652.31	21991.81	21187.44	24034.81	21038.64	22066.63	23877.12	21765.26	28470.23	27297.7	22800.45	28741.2	26639.54	28718.65	25565.81	31412.39	27159.14	26142.6	32358.83
5.49_449.1733m/z	87897.83	91735.01	91499.2	112321.51	121357.61	83302.06	105055.17	93429.72	82178.14	101012.07	92229.6	1015890.78	1087808.87	927278.2	879864.51	1030590.27	1030236.53	1123137.3	1119792.52	1064604.7	927327.73	870971.5	875324.12	115620.43	132136.88	122968.7	95051.45	99429.8	96581.94	93900.33	85417.59	84771.96	108462.36	106027.85	91081.03	84297.97	110133.69	113010.9	113905.89	104446.45	79557	118732.87	1053033.35	903587.88	993860.1	971924.95	1006656.03	1077127.66	1000266.44
5.49_485.3263m/z	2.07E+03	2.52E+03	2.18E+03	4.47E+02	4.14E+02	1.07E+04	1.55E+03	4.51E+03	2.25E+03	2.23E+03	2.66E+03	1.16E+02	2.03E+04	3.21E+03	3.90E+02	2.05E+03	1.56E+03	1.07E+03	2.25E+03	2.17E+01	5.01E+02	1.55E+02	3.90E+03	1.37E+03	5.69E+03	3.40E+02	9.16E+03	1.55E+03	2.73E+03	2.23E+04	3.93E+02	1.92E+03	1.44E+02	6.64E+02	3.97E+02	5.28E+04	1.73E+03	7.44E+02	2.45E+03	3.57E+02	9.52E+02	9.40E+02	6.03E+02	2.17E+01	1.96E+02	2.61E+02	2.85E+02	2.40E+02	2.17E+01
5.51_530.8949m/z	34209.399	137369.208	51109.863	46334.62	31351.327	48083.479	26173.542	70016.966	246211.651	157372.576	33324.566	5002.66	64132.019	49034.251	186137.983	195093.371	52409.311	140012.141	112359.681	91428.839	54871.19	22522.28	248289.127	98918.568	874943.198	312691.819	62022.815	253477.925	115370.224	63629.564	50254.108	123603.525	166211.842	28813.851	30838.159	63189.669	2098540.041	86994.923	83319.381	198783.064	48628.759	121771.489	98935.468	42841.757	44489.146	63874.53	59634.986	109767.875	281488.178
5.51_532.8916m/z	11048.6768	47391.5004	17611.3582	14849.439	10064.9578	15581.7461	7153.9855	24074.1788	85544.8449	54609.9963	10898.8026	777.6824	21031.8207	17344.0052	64623.9471	65060.2516	15600.419	49466.6435	37222.4477	29432.4155	18435.1028	7270.7174	84601.3564	33417.1705	315993.5472	108088.188	21274.0669	86974.7293	40636.1866	23183.3953	17669.2105	41410.0919	57651.9515	9248.9095	9495.6912	21309.7721	763065.8665	29127.6231	27337.4017	70644.9132	15836.439	40327.8287	32407.3447	13377.454	15614.2946	20244.591	19786.8994	34430.9163	98159.4701
5.52_313.2380m/z	26176.14	28508.69	29183.01	19495.95	22871.16	31321.44	29056.05	30749.57	23189.61	33682.52	32246.67	37607.49	18869.08	30531.4	33547.53	38740.38	37069.36	22196.94	26411.32	30010.93	39408.39	33030.69	25201.01	22964.53	39483.7	36680.06	47122.87	30202.65	39617.75	46316.22	21056.05	29323.43	17715.24	21574.4	41926.46	19772.03	37820.38	28907.97	31445.46	28068.12	38983.6	30485.4	32296.35	36559.3	27761.78	24240.65	25518.81	29662.78	37415.03
5.52_355.1112m/z	93070.89	47741.14	74782.92	40142.6	57282.93	63064.03	69838.37	44780.39	73668.25	60857.88	50412.74	62685.81	57924.65	56508.96	70113.38	79410.13	56767.1	44794.19	70548.47	57944.51	60607.18	58219.55	41744.28	62960.92	61278.48	64849.1	60296.08	64634.75	88467.24	50874.23	58866.64	81697.89	42939.59	52483.46	70941.84	46905.03	52701.18	50599.39	55478.53	44991.76	61054.45	67773.7	50944	71458.77	59697.65	54605.42	71008.85	65863.67	87759.23
5.53_297.1523m/z	2958999	1449959	2350009	1327762	1768595	2139662	2300510	1474474	2591992	1973666	1645191	1928813	1942360	1886515	2216516	2558799	1894300	1553154	2234455	2035429	1824307	1909710	1438982	2077450	2097217	2169276	1856770	2140492	2759354	1536183	1810519	2418238	1418438	1591704	2302246	1545905	1700207	1660949	1785200	1542829	1966534	2102039	1789525	2329959	1825250	1907157	2339748	2284661	2932146
5.53_326.2157m/z	9669.177	11115.341	10277.799	9816.534	10081.284	12485.167	9457.391	9432.611	15336.535	12305.788	14500.249	12983.333	10837.926	11818.484	11345.364	12713.286	9936.992	13384.109	13618.676	12652.71	12566.219	11897	12185.559	6707.559	2453.291	5389.887	16141.807	4953.704	11981.668	12939.623	10098.929	10435.062	11462.639	10377.275	10013.081	13891.544	11778.219	17537.035	14657.444	12532.187	13320.807	14675.139	14424.862	12099.582	13811.638	13515.28	11876.425	11983.92	13333.25
5.53_365.1397m/z	58225.31	25650.01	43948.31	23124.17	31047.81	37473.33	40802.21	23545.17	47802.74	36323.21	29490.93	36156.97	31670.3	30467.87	40700.56	43368.84	31617.76	24304.27	41831.46	32779.56	31944.44	33036.18	22977.27	34587.43	35034.72	37359.41	33437.56	36321.51	52621.22	28714.35	34416.97	49764.97	23331.58	29181.29	41504.61	25036.51	32712.61	28693.45	31560.79	27118.17	36996.52	39174.94	28471.67	40251.84	31528.5	29553.61	39165.71	37291.84	51754
5.53_379.1556m/z	49324.6	24554.93	38720.47	21395.98	27202.85	35975.42	36812.09	23688	40980.76	32782.81	26335.17	30737.02	33720.73	28728.34	34789.49	40829.79	30509.79	23918.69	37526.41	33361.62	29799.27	33376.45	22132.58	32681.62	32162.38	34902.28	29871.14	33737.04	44478.2	26398.37	29871.56	42054.43	23036.68	26194.78	40413.31	23992.95	28772.46	26182.15	28400.71	26152.53	32301.34	35592.21	29301.55	37571.98	29014.99	31668.79	40623.25	36666.38	48801.73
5.53_382.1301m/z	312567.6	157570	257939.2	146776.1	197761.6	219217.8	242677.7	157639.1	256922.6	219833.1	182512.9	206006.8	195803.6	189605.8	232138	258352.5	189686.8	152442.2	227995	196513.4	196207.6	197756	148791.2	221816.7	219415.8	230289.2	209028.4	234271.6	303011.6	180881.8	208937.5	267999.8	153587.8	182231.8	242288.9	163061.1	191073.7	181145.4	197025	165772.1	213715	232816.7	173456.3	228364.6	189992.4	184098.5	233276.5	214231.4	283712.8
5.53_398.1037m/z	21219.829	10242.655	16844.935	8763.726	12609.114	14211.469	15684.448	9942.191	18324.874	13849.894	11114.979	14183.505	11135.148	12074.891	13895.324	16907.712	11079.426	9211.508	14937.501	11333.522	12799.301	11722.648	8453.96	13866.865	15232.18	15876.256	13479.798	14529.503	21295.627	12093.189	13448.339	18000.949	9686.319	11008.811	15811.792	9628.902	12434.52	11718.233	11898.323	10918.187	13809.644	15721.589	10044.131	13846.006	11680.953	11077.832	15633.813	14020.793	17965.422
5.53_417.1019m/z	73834.35	34514.38	57077.3	31212.38	43482.34	48720.9	54548.43	34441.1	70732.27	47869.84	40680.84	46935.61	40054.92	40491.89	50689.25	55107.42	39728.18	30252.66	52246.46	41650	42948.95	40049.43	31456.31	47323.8	48053.29	52127.91	45316.8	51089.42	68671.09	37961.09	45388.33	59151.6	32883.27	37925.77	59170.73	34724.58	40848.53	37602.49	42761.24	35620.55	47738.2	52145.1	35789.42	49879.06	39351.67	38356.19	50878.86	47697.4	62730.48
5.53_481.2985m/z	14161.1317	1361.8627	1424.3659	2249.5563	3686.4008	4505.1643	4563.5157	5418.5672	10973.672	3844.7956	2042.0768	1005.1759	351.4702	3253.48	2721.7562	3506.9449	11149.3685	1195.4047	2768.741	2370.4878	5023.053	1650.2194	1426.8608	1287.596	3574.3702	2819.9896	318.6941	1424.6456	2138.8607	3298.8967	12827.4017	28226.0202	26068.2667	12323.1053	9217.0645	14939.2494	10749.3828	19139.4378	13483.2948	2166.2564	24513.8255	11981.4647	11993.0301	17658.4436	15797.7279	44261.309	12626.208	27491.1615	15813.4542
5.53_502.0796m/z	33177.55	17483.9	28942.7	15737.55	22506.69	24463.11	26328.21	17032.92	33333.28	23304.36	20231.08	21283.56	17954.58	16781.07	21950.48	22459.02	18275.41	12619.44	21586.05	17854.3	19129.73	18815.33	14979.72	23045.1	23238.34	24586.37	22077.34	24834.46	31414.53	18147.3	22958.01	29467.54	15501.92	19214.37	28387.65	16700.33	19458.97	18346.29	21499.07	19050.03	23924.84	26608.55	15880.27	21076.26	18659.26	16652.43	21777.04	18913.19	25148.79
5.53_617.2948m/z	73995.928	12679.05	42929.411	9979.341	22677.165	34621.687	39825.531	12018.553	50260.792	30076.868	20866.23	27412.428	20893.096	19965.402	35511.404	44185.715	18766.331	10640.42	35826.21	24115.438	22391.477	21253.494	10395.701	29025.533	32056.178	35185.253	28560.153	32568.31	66632.227	15496.635	25101.073	49948.675	12082.049	16019.621	39840.108	15677.183	21526.121	18173.53	22936.515	15987.71	30153.433	36166.397	15896.079	34434.704	20942.438	17669.429	31968.838	31042.974	56007.285
5.54_949.6313m/z	1747.52867	5752.24488	3178.2565	7472.10748	384.95326	19500.96034	76.98789	76.98789	15649.88082	14085.98188	5601.97296	7648.33383	9186.35083	27291.17464	8415.29139	20684.27351	1590.20376	3011.34347	10257.73038	16288.66409	1178.35902	9435.56626	11207.93702	76.98789	76.98789	76.98789	12118.68149	76.98789	12200.24318	12311.00416	17137.50917	17084.49829	7547.24678	14348.84836	5376.95489	33600.69411	17657.72137	35300.99178	11923.623	21020.84475	12377.02172	14195.1949	11937.91839	15817.98251	17456.81723	9649.86191	17590.95053	16224.67938	7033.53507
5.55_225.1848m/z	6177.683	12482.646	6452.726	5449.476	15335.728	7556.471	28607.074	21473.258	23894.888	16858.122	37600.944	15802.044	4679.802	13766.07	7927.083	11700.485	6156.997	11259.688	9751.612	8013.054	22186.819	12485.417	12914.751	14936.029	9069.967	5978.889	14913.276	8214.215	11110.657	15238.536	15541.252	13886.829	16305.073	8301.742	22399.778	21913.9	22176.683	18690.206	3466.016	22573.131	11168.206	14130.372	18398.836	6591.113	8399.137	11569.855	15668.628	14633.782	12157.194
5.55_275.1686m/z	40234.54	32153.09	30725.69	20322.18	21477.98	27330.8	28308.28	18650.59	811493.3	21621.58	26819.78	32231.76	24934.99	27876.28	30613.18	37749.92	32236.17	18176.24	90072.03	22723.43	56617.56	32223.77	54413.56	20061.85	25481.98	57293.99	15225.51	35382.14	31542.5	13726.52	26352.73	23740.24	17359.42	15011.57	172382.04	38287.46	21218.7	25916.98	78618.69	32279.54	40206.61	33473.04	29368.22	26102.51	16228.33	34955.15	86464.44	27518.92	26799.55
5.55_327.1808m/z	216595.8341	457638.9437	57587.1116	59189.0794	329757.7564	124193.498	931815.2304	732267.9238	22453.0437	48615.4302	60444.1266	18789.621	42732.1027	154533.3211	80403.5223	62139.1228	222687.6497	380236.9423	61983.9031	61512.7535	577578.0793	34019.9277	70729.6919	1856934.883	2953895.997	1585208.751	81734.7771	2917429.593	136219.8973	94460.7979	26108.6013	42505.7541	13457.6914	20364.7385	26834.1041	91429.9664	77152.1695	86308.4782	318375.8869	125722.405	38038.9386	14709.566	16599.803	19016.8923	58955.2815	11498.0013	23097.5276	38577.6344	12007.1365
5.56_487.2331m/z	3551.407	4432.404	4852.816	7926.556	4903.24	4341.252	4769.146	4030.168	3756.878	4866.198	5148.485	144702.915	171557.412	124852.906	122243.318	114789.345	150849.071	159106.016	130358.308	149374.542	109093.728	117159.447	115152.079	6900.473	6291.698	7559.87	4450.358	4059.748	3101.64	4064.084	2647.05	4085.933	6032.391	5985.621	3376.658	4550.25	5224.566	6642.223	6377.241	6501.288	3909.75	7012.011	133448.508	136314.458	112756.952	128458.204	137107.121	155975.796	144237.291
5.59_522.3428m/z	21534.3488	36754.19878	90.77472	6401.38288	19803.09709	54117.01994	27329.62565	23867.22142	19501.27557	28314.79552	453.87362	90.77472	57823.99519	76854.13142	61946.63672	56746.8487	63118.04234	94088.36573	727.65564	38377.62663	112973.9657	53866.02215	34412.29185	24698.10086	10254.89871	3037.31423	90.77472	19376.9264	20069.67852	90.77472	37299.39536	8253.05848	17624.70978	6060.27376	8524.69063	90.77472	32634.96108	15367.72664	29524.52866	90.77472	23807.62558	76595.89712	99421.38564	18266.22077	61535.9089	4286.38545	93863.97545	14601.93312	25329.89867
5.59_903.5462m/z	1.13E-04	1.07E+01	1.13E-04	1.21E-02	1.13E-04	6.01E-01	1.13E-04	1.13E-04	4.19E-01	4.55E+00	7.14E-03	2.60E+00	5.42E+00	7.69E+00	1.10E+01	9.30E+00	1.13E-04	1.13E-04	8.52E-01	9.45E+00	1.13E-04	1.47E-01	6.00E+00	7.04E+02	1.13E-04	1.13E-04	2.28E+00	1.13E-04	2.24E-01	8.37E+00	9.16E-01	4.31E+00	1.44E-01	4.36E-01	5.24E-02	1.01E+01	1.13E-04	3.27E+01	4.91E+00	1.27E+01	1.43E+00	4.29E+00	8.26E+00	2.29E+00	6.25E+00	1.17E+01	8.13E-01	1.18E+01	2.82E+00
5.60_309.1737m/z	1702448.7	1070343.8	1752163.3	899405.6	1311715.2	3459919.4	1194859.4	855613.4	2032295.1	1011594.8	1210925.7	1424633	1132829.3	1262536.7	1742440.6	1442436.6	1219260.6	825687.3	1368371.1	1238651.7	1208879.5	1104523.5	827536.4	1221786.5	971388.5	2164499.1	1720521	1850585	1811524	1053865.9	1635077.2	1795909.5	1317212.7	1255670.4	2136800.2	996993.4	1310424.2	1152843.3	955008.2	1323204.8	2175007	1080144.2	1048408.4	1797423.4	1145681.9	1243294.5	1198992.4	1643171.7	1486450.4
5.60_367.1320m/z	42546.66	27202.75	42933.91	22216	34072.91	76963.77	29451.11	19948.2	46697.83	23446.65	29993.81	35958.92	28204.46	29769.46	44838.7	34557.37	30739	20987.33	33665.2	31587.53	29145.57	27432.24	19743.7	28943.05	23055.14	49731.85	42130.31	44952.75	42205.43	26805.28	39419.71	44088.22	33736.2	32790.01	51718.93	25295.93	31752.44	27369.04	23804.72	30121.92	47638.04	27380.38	25679.38	44389.53	30505.07	30762.21	28350.24	39239.28	36809.64
5.60_377.1610m/z	31186.05	20587.03	34480.61	16756.07	23628.95	62396.58	21408.55	15747.53	36829.19	17670.81	22210.5	24327.09	19592.08	21624.88	31357.75	26398.72	22099.55	15165.49	24260.26	22955.21	21410.72	19466.35	14389.22	22642.44	17363.23	37647.76	30549.31	32807.95	31406.59	17869.22	29975.22	33765.15	24889.53	23508.76	39006.03	17704.91	23403.39	21234.27	16720.97	23491.32	36686.68	20290.25	18041.98	33126.12	20826.94	22864.48	20838.44	30006.03	26526.62
5.60_391.1769m/z	24717.17	16054.87	25041.77	13799.58	20016.34	49688.21	17751.96	11764.62	28644.9	15234.35	17789.07	19413.15	16088.65	17763.59	25261.67	20519.39	17726.93	11284.91	19600.91	17981.73	18213.04	16491.9	11496.75	17315.83	12768.45	29958.84	24010.9	26397.81	28080.54	14601.18	23709.65	27056.87	18652.78	17571.78	30873.54	14338.72	19437.43	16974.17	13565.4	19322.76	31361.64	16092.61	14192.66	26124.56	16125.14	18126.52	15780.1	25097.95	22079.98
5.60_394.1509m/z	202932.4	134144.9	211015.3	118349.9	166510.3	357776.3	149549.3	112245.6	228150.8	123887.5	152836.6	173944.8	137162.8	151234.8	206439.4	171893.8	150487.4	106073.2	164895.9	148023.7	149804	138993.9	105324.8	151197.9	124616.6	249771.8	210406.6	223739.1	222603.3	138745.2	199778.3	215547.2	163051.4	159023	252515.4	123381.7	161233.3	142658.4	120810.3	159096	251012	137215.5	128352.9	206534.2	145109.4	157534.4	145313.3	189536.9	177357.3
5.60_410.1250m/z	15424.612	10292.805	15410.183	9594.475	12550.661	29303.443	11743.801	8662.027	19118.774	9242.348	12048.012	12369.96	10427.508	11505.562	16392.698	14576.994	11329.239	7600.072	12105.262	12030.299	11150.486	11923.702	8076.029	13350.254	9872.754	17872.588	17275.012	17571.894	18712.329	10884.707	14681.528	17086.452	12769.344	11669.275	20709.024	10425.14	12121.524	10889.045	10101.357	12673.366	19288.761	12316.421	10717.715	17905.079	11268.715	14737.811	11557.091	16404.42	15099.79
5.60_421.1511m/z	16805.672	12098.865	17111.974	10352.557	14036.512	26245.686	12342.904	10178.294	17551.728	10543.581	11961.963	14106.756	11600.653	12903.963	16886.381	14313.846	12370.574	10411.685	13750.031	12255.37	12054.186	12606.614	8124.378	12312.195	11140.275	20111.766	18210.993	18626.33	16791.71	12032.373	14751.039	16332.679	13527.872	12540.497	19583.284	10859.497	13725.988	11805.969	10257.589	13235.657	19280.978	10750.156	11316.835	16085.294	11682.074	13777.937	12087.823	15927.129	15266.819
5.60_429.1226m/z	55188.71	34818.22	55930.24	31173.29	42323.47	94412.51	39978.32	28875.9	61443.75	31903.56	36183.64	45006.53	38314.44	39335.28	54447.84	43706.95	39733.09	26434.08	42322.24	42093.98	35054.71	38917.42	26050.2	38007.03	31908.95	63006.06	53013.49	54950.73	58413.88	33503.46	49053.75	56753.16	44391.57	40544.36	68411.84	33211.35	39947.93	38301.5	32125.45	41848.91	66390.6	35677.8	37127.79	54793.9	35744.74	42832.05	39148.95	53269.04	49255.48
5.60_479.1285m/z	72619.43	51340.63	75534.44	46796.54	62481.42	106860.5	54563.13	41073.52	70002.73	46323.98	54879.89	61492.06	54548.42	52801.12	65910.54	59610.1	54371.38	39168.8	57242.07	54766.76	48309.75	55243.78	38150.81	56205.21	46215.45	83773.72	69704.3	75402.07	73756.61	49779.58	69711.43	72542.1	57376.9	54197.5	88962.02	46639.3	53091.31	51107.47	43835	57865.23	77817.78	52494.21	50494.65	68886.55	50257.42	58734.18	55215.92	67975.89	67805.26
5.60_514.1002m/z	28811.6	19673.62	28598.01	16206.4	24606.51	42448.93	21320.65	14993.69	25969.36	17761.33	20707.7	22803.46	17485.18	19215.71	24144.44	21827.33	18850.84	13917.65	19854.28	21644.66	18047.26	18091.78	14171.95	19258.63	15789.67	30227.73	25620	27138.33	28154.3	18339.41	25764	26782	23170.7	22951.64	36119.68	17586.62	21787.37	18748.24	16831.58	21096	30706.22	19245.82	18331.67	25054.54	18615.4	21846.49	19831.23	21633.33	23816.52
5.60_641.3370m/z	47994.533	16559.769	46899.089	12187.784	24989.401	168398.153	21822.163	11127.437	58568.997	14470.283	22912.374	31671.336	18310.521	26179.508	47430.433	30072.792	20871.094	7791.611	26388.589	20475.467	16439.719	20014.151	5872.218	22269.699	13628.741	71478.952	46617.361	53649.482	52300.9	15128.56	37800.965	49548.629	28114.975	23058.196	70965.947	16914.597	23584.384	19656.066	12311.57	26644.271	68532.135	17748.788	14746.222	45983.253	17412.372	24251.723	19200.526	41921.531	37644.361
5.61_275.1687m/z	100442.72	22299.1	33148.79	13394.23	21754.44	24529.66	48534.26	15779.37	402314.01	17724.8	52333.06	22716.89	30661.57	27143.84	23148.21	24620.51	23849.36	17457.97	48283.95	18824.29	132487.88	20607.3	37864.47	18941.56	18483.95	42472.1	14608.67	24898.43	27682.28	17437.48	35990.57	17819.06	14746.65	31636.7	93118.16	28859.49	18271.04	18988.54	52037.79	23077.47	27605.93	23893.71	23464.13	20968.78	22054.6	30008.86	62219.58	24463.57	23734.83
5.61_293.1607m/z	16485.29	19828.29	23506.03	24746.64	19533.82	23273.53	28176.41	19459.87	22280.25	23387.67	22870.3	565775.85	609933.1	477805.92	516567.36	535672.22	681572.81	700252.19	601993.96	668261.47	482599.44	491927.02	493638.42	39589.3	36132.81	38713.77	29248.14	22437.95	27318.19	29076.05	15813.86	18776.72	25114.38	23806.68	22056.99	22373.9	30272.72	32549.73	29770.34	27290.59	18433.27	29918.3	623808.29	521215.2	525397.76	523731.44	595884.69	685852.53	573511.75
5.61_491.1837m/z	3374.633	4384.914	4151.328	4897.58	4885.594	3490.235	4295.515	4848.315	3228.437	4705.252	4219.988	48428.529	58779.743	43407.234	46672.038	51467.065	55405.392	59991.53	52522.089	55004.528	43754.476	43314.815	46003.855	5805.448	5835.453	5635.865	4457.071	4326.235	3931.779	3150.516	2708.465	2969.225	5575.31	5573.326	3385.872	3501.88	4873.546	5807.557	7337.075	3730.004	4553.261	5450.775	50532.644	46396.593	40252.553	44792.221	51820.002	55738.81	52105.496
5.62_479.2829m/z	48881.52	59942.12	54107.61	51603.79	39830.77	59015.66	32111.63	108228.44	119332.06	67833.34	60519.73	36120.3	36396.77	174358.53	63362.42	111083.98	38938.38	50543.55	86834.13	66335.78	56146.56	29667.22	73471.34	96198.43	56610	128054.05	58688.5	83648.41	145729.53	41269.11	78503.04	72136.07	83995.67	50986.29	40477.59	57648.58	73296.78	103574.24	87452.67	82608.16	64534.16	82393.02	65624.34	44110.79	99101.92	38593.05	65094.53	55581.17	69506.67
5.62_597.2716m/z	2.06E+03	1.75E+02	1.53E+02	5.10E+01	9.80E+01	2.37E+02	1.05E+02	2.01E+02	3.36E+02	4.55E+00	2.53E+02	1.33E+02	6.28E+01	2.27E+01	4.13E+01	3.12E+01	2.66E+03	1.62E+02	7.33E+01	2.03E+02	3.95E+03	3.13E+01	8.47E+02	7.16E+01	3.03E+02	2.05E+02	1.25E+03	8.47E+01	2.82E+02	7.56E+02	4.55E+00	3.26E+04	7.00E+02	1.75E+02	1.82E+02	3.67E+02	1.74E+04	2.45E+02	1.42E+04	2.86E+02	3.13E+03	3.60E+02	8.20E+02	1.28E+03	3.67E+02	9.43E+03	9.24E+01	2.39E+05	4.65E+02
5.65_263.1648m/z	6035.198	6028.05	6748.564	4922.937	3437.988	6367.708	2300.681	2401.979	7773.353	10725.192	6574.339	14373.644	6038.796	40231.71	9229.022	23156.257	8425.318	10468.272	13218.236	13690.329	5955.287	18290.142	16822.726	1519.319	2036.039	2101.744	23431.747	1910.92	7280.478	9772.778	13096.014	18651.412	6606.258	9826.048	19641.759	20537.173	30686.759	107244.982	6349.4	69858.698	9572.009	6632.021	51141.093	17282.579	16938.688	13715.806	29155.062	47801.562	11118.409
5.65_281.1389m/z	38272.238	83216.647	12165.057	8501.072	8877.379	41374.598	18332.631	37166.995	21831.195	36358.72	19633.916	22395.292	16268.241	21423.339	33606.363	57940.751	61666.822	117483.384	19234.242	19270.383	19570.971	22606.156	52113.743	20226.441	16914.189	9509.879	23800.392	21929.748	36417.706	15681.59	6736.541	18060.449	7519.598	6719.362	7813.703	6830.731	14616.066	8219.485	59005.926	6279.915	8821.332	32591.743	21951.571	13491.85	15992.272	10352.626	7817.29	22593.217	16317.212
5.65_321.2099m/z	125009.785	13092.49	36793.37	8402.8	29062.165	12627.332	63872.934	8251.183	122605.183	9086.999	37499.448	15846.216	18168.581	19761.963	13900.002	15846.626	12643.835	9140.655	38575.5	11699.31	99380.89	10925.101	19987.094	16430.847	14006.236	29606.551	12242.911	18619.809	33507.103	11904.427	41079.267	16282.25	7384.781	26827.185	37879.481	8617.432	13260.244	13142.613	25707.793	11774.48	25778.116	22548.269	13391.383	19001.491	15152.711	20032.813	44631.136	24089.868	18889.233
5.65_323.1681m/z	123745.58	59428.17	96473.45	54020.31	67703.02	86549.44	92811.72	58261.68	83568.6	67558.21	64542.1	73663.36	74346.14	70930.68	81813.11	90183.3	73974.53	59523.61	85847.07	79758.52	65449.29	77729.75	48739.99	81174.91	83274.42	98249.6	81092.31	88894.98	106986.15	55913.14	77197.15	93975.41	54395.13	61852.48	104826.68	59746.48	67539.21	68953.66	66950.74	69521.08	88589.88	77975.58	75354.83	94174.21	62360.45	84048.2	87045.12	96652.57	112254.9
5.65_518.9663m/z	21951.665	18657.755	10773.218	18918.114	13964.118	23502.336	3481.52	29230.662	9414.214	21490.802	16073.36	1694.825	17619.659	1464.23	31447.762	22065.489	26731.221	16528.867	22792.28	28492.51	26938.048	14415.789	31259.414	5962.404	16963.451	15892.31	11450.749	35300.503	42437.047	11950.939	29131.329	51636.379	42769.893	21013.199	17251.542	41912.4	102606.05	21585.384	15156.607	53031.694	12561.399	22031.685	34832.535	21657.332	28108.747	12508.716	20088.088	40370.249	35122.161
5.65_562.9562m/z	14168.6314	12159.0735	7493.9844	14256.0518	7914.9364	14795.6087	1490.3795	22134.652	6014.6187	14932.8203	11145.4059	1268.8562	12335.5753	633.1794	23390.3584	14558.3813	17395.2198	10576.8656	16549.3612	22384.5505	17551.8563	10338.2202	22322.2517	4508.2663	12053.5416	9036.7556	8289.631	24926.0856	30484.684	6659.9527	19784.5598	39203.1049	33130.6856	14933.6089	11919.6999	29950.4648	86328.8068	16754.2075	9393.1368	40117.6932	9039.6169	15273.528	27722.9881	15220.8335	19460.7584	8937.9518	12668.0585	31328.7325	24140.395
5.65_726.1033m/z	60289.487	33168.7349	3616.8441	11957.596	6859.2866	13166.2561	23464.459	10670.951	22427.252	150978.1164	41258.3078	9240.3299	27660.3898	32839.5586	2942.7371	12902.6086	124235.1073	29242.7302	1918.8045	5813.2825	569.7147	6161.8931	2819.671	4080.2525	6311.4558	6832.4652	7565.1534	10385.6517	3007.1463	8034.2414	701447.5856	37284.4838	33933.4628	9372.2933	19881.9943	43772.8697	19209.9336	22869.3584	11312.8406	13269.849	3643.6164	131745.5658	147754.8808	7785.5187	18699.3567	145375.5067	37442.8188	7674.3117	3755.3552
5.65_803.0711m/z	58462.58059	29209.66582	13.49199	6849.60306	4967.8331	5909.91344	15476.27287	5305.27911	15059.13476	147527.1686	30325.84267	2730.48918	22292.02169	24114.04368	704.49386	7166.79246	127370.6217	21250.70657	644.45828	1296.05664	13.49199	1548.68418	13.49199	13.49199	1126.52787	926.28934	1451.60328	3674.56554	13.49199	3872.48022	665678.4415	30644.81874	27719.2811	5628.96457	12987.30338	33802.54274	14148.55781	16288.61734	6937.50918	8752.80892	1372.16736	139971.3897	144656.5025	1516.98834	10965.84256	152348.5098	32664.40009	4673.81251	1146.94812
5.66_235.1693m/z	2409.3815	7025.9075	3098.4809	2044.0724	1015.3363	3000.7692	976.7796	1042.2705	10658.8265	5849.0379	2844.4816	2729.675	2445.7337	23978.5331	2297.6184	22069.3186	1843.2028	7532.1715	3970.8926	3368.9855	1332.5089	20479.9373	3508.2992	1104.8963	1116.1436	941.1685	33669.7116	754.7346	2604.3613	2729.9756	12798.9639	18375.6564	5952.3317	9525.5635	9840.2776	10718.56	11899.9546	44708.4773	3621.5557	49732.9861	8595.2887	16933.7212	20369.5254	9200.7525	8813.1351	7384.0954	13673.6274	22589.4748	5383.2674
5.67_353.1998m/z	1527620.1	902978.5	1646608.9	698590.7	1131207.7	2505672.8	1033423.9	616934.2	1549406.3	891047.6	1098494.8	1277849.7	850668.4	1040696.8	1635771.8	1223415.1	990657.5	615311	1216170.4	940953.8	1136426.7	885139	659600.1	1059965.7	860470.3	1854289.3	1602918.3	1678070.3	1615647.2	912548.5	1506862.2	1634169	1005266.3	1085325.6	1808581.9	723990.3	1118170.6	1001840.1	751784	1077084.3	1852943.9	959862.4	831518	1595444.1	891926.8	926343.8	923602.9	1444320.1	1167483.1
5.67_421.1873m/z	36972.87	22957.29	42675.23	20760.59	30139.75	61518.72	28347.69	16898.84	39747.08	23336.84	28743.65	32296.83	22408.03	27365.07	42550.85	29961.2	25350.35	16379.2	34075	24397.87	29865.34	26223.44	18682.13	26307.36	22400.33	45630.76	39637.06	40222.23	41201.01	23467.21	34109.92	40018.52	27933.59	30120	45326.56	20652.26	28493.56	26644.35	22141.57	29150.74	44997.6	24056.06	20938.22	41434.57	25008.27	25013.57	25285.36	36949.55	30625.6
5.67_438.1772m/z	151039.75	98861.2	168261.07	75308.95	118050.08	233901.86	102397.6	65034.42	156408.54	94036.03	114443.16	133231.96	91676.24	104107.85	164492.13	126180.24	108658.33	65111.64	124545.96	97164.43	116351.36	94625.27	73554.45	106454.09	87106.32	182537.01	161334.4	167157.15	159750.92	99641.74	154250.41	162787.07	111404.35	118612.35	180590.53	76494.73	117018.23	100963.94	79288.38	112320.74	186238.96	99908.16	86272.83	158971.04	97399.21	100890.06	94005.55	139985.26	114221.52
5.67_473.1488m/z	35727.07	22202.94	38511.5	16280.86	26093.33	55171	24882.77	12110.62	36039.57	20343.14	25060.29	30716.06	19913.31	23861.14	36309.3	26961.29	23441.18	12645.28	29906.02	22735.47	25613.4	20015.79	14841.44	22325.15	17190.96	41123.31	40781.66	39772.8	37127.99	21336.25	31040.59	39174.21	25671.27	24925.83	42757.32	17350.46	24970.88	22245.45	17801.98	25326.16	43996.82	23936.53	17608.05	34834.91	21429.37	19799.16	20549.21	30253.12	25544.49
5.67_729.3900m/z	17271.776	5504.737	23227.915	2086.237	10471.381	54507.701	7318.858	1853.242	22610.244	3706.66	8782.023	13852.858	6312.462	8300.656	23543.241	10848.234	6331.249	2094.987	10306.126	6869.427	9778.984	5315.194	1912.175	6164.372	4285.883	29577.919	25420.214	26235.199	24136.849	6811.244	16728.029	23538.472	7009.906	9486.315	29801.525	2513.044	11323.637	6063.025	2013.622	10283.738	31280.245	6328.39	4904.508	22642.34	6322.583	3894.218	5449.022	18100.029	10271.114
5.68_223.1327m/z	9937.384	23973.412	7577.032	9536.991	6908.219	15186.905	15408.637	11027.242	68987.484	17689.628	24335.745	10464.166	4501.729	20258.539	11319.213	21214.058	9806.63	21559.384	8297.867	11697.198	10728.033	14619.152	46481.833	184003.584	13025.726	6483.923	23927.124	22107.9	19804.541	30013.082	4673.294	10661.85	5927.122	6281.294	6731.711	8242.991	18440.158	12300.198	21962.889	8998.402	11747.401	9888.671	12939.671	7889.673	5455.754	13743.221	6787.439	10411.203	6972.538
5.69_183.1371m/z	28339.65	40182.4	33197.25	28045.58	33980.35	45708.8	36360.45	49789.38	98691.64	58857.55	104693	32986.77	26821.28	36570.95	44438.37	56151.09	31017.89	37996.96	36100.99	29140.51	47301.64	46671.6	63143.08	106951.82	38605.24	23537.61	52396.11	56674.04	58092.36	64523.81	49507.97	43775.62	31101.33	39887.93	44522.84	40073.18	70663.23	67345.48	92896.41	46243.7	50612.78	47764.37	61434.24	36779.97	28300.28	38394.35	49936.91	46485.66	36263.66
5.69_431.3160m/z	4160.934	11467.51	11509.157	8261.973	7319.022	21408.913	17057.986	18449.967	25011.692	19547.365	16971.868	15747.214	6021.225	18030.76	8266.343	10805.695	4003.133	10417.414	11809.649	8897.092	11730.545	7977.296	9144.284	6374.569	12574.746	9575.293	30139.824	11423.245	13869.209	73899.589	8570.674	10870.06	6185.768	11016.363	14102.747	14784.883	20103.8	34751.297	15712.819	17899.271	18452.765	26304.433	20709.996	8187.953	11143.684	15874.483	7244.104	8027.326	7426.523
5.69_495.1396m/z	17019.51	13868.9	18818.63	16719.31	15491.27	23711.44	16865.88	12712.47	20737.4	14454.61	13907.07	15204.91	21551.22	12526.86	17309.33	15831.91	17336.27	13852.81	16062.17	17135.66	12317.23	19852.31	11694.41	15027.1	16147.18	19241.65	17563.35	19592.15	18527.08	14492.63	13929.71	18793.91	17287.8	12806.8	27421.65	12353.12	15499.92	16015.89	13129.69	18033.33	19551.73	15554.32	18878.05	19288.94	14691.14	21245.42	17094.74	18717.01	19258.92
5.69_643.2887m/z	10043.45	7559.293	5170.523	5175.707	2624.326	5530.151	6491.457	5664.087	6759.084	8835.47	10888.717	7483.128	2854.659	7521.798	5175.009	5867.851	11975.977	4904.233	4997.19	8668.033	4167.666	1928.609	13343.867	4069.027	8728.517	5547.059	6593.008	2192.969	5694.401	7708.049	7772.979	40116.712	20190.232	14851.356	7305.179	33885.113	21757.998	12518.951	43178.242	17806.395	28507.297	16324.914	5651.476	24191.556	3864.485	12788.012	9139.62	39221.504	12264.55
5.70_211.1688m/z	9179.136	24491.8507	2797.1663	2889.4809	16813.9714	6167.682	34446.5874	41899.2572	1933.838	2770.4622	3423.3094	1681.619	2206.6241	7535.4119	3300.5852	3018.2011	9408.9785	18760.0904	2993.1693	2960.4485	27856.0901	1946.5192	2908.4667	73018.4557	93914.5017	55138.8781	2819.5304	102410.6592	6623.1038	4169.3156	705.0983	3365.3817	1655.3708	1735.7278	1720.4374	7862.639	6596.7663	5399.5467	12733.7129	7357.067	3205.0281	1528.6443	1674.7437	1733.3849	4322.6091	1554.4286	2349.7408	2743.0548	1386.2442
5.70_255.1595m/z	11880.3033	30327.4593	3534.3349	3593.5264	20920.0154	7379.624	41425.4787	51343.9029	2257.5985	3218.3773	4159.8273	1910.6053	2594.6402	10166.6761	4176.0607	4037.0797	12798.185	23527.8869	3852.4148	3783.613	35892.7119	2509.1346	4290.6323	93019.3566	115212.7177	67401.4956	4415.3077	126836.3498	8217.0601	5139.0671	653.6196	4570.3245	1691.7595	2267.6647	2051.4744	8820.1053	7338.4287	6724.7979	16504.786	9309.9323	4217.1552	1685.557	2149.5734	2507.5698	5638.1649	906.2523	1941.7236	3818.6199	2027.3354
5.70_407.1867m/z	21152.402	19040.689	18013.795	21318.053	15839.497	28511.418	24128.591	21042.798	23083.384	16253.015	13312.62	10683.434	28023.632	17306.842	10972.227	16867.082	23950.979	20698.063	15271.304	26101.842	10854.4	26684.985	12718.585	21030.516	24686.565	20934.131	16388.813	19210.409	20211.017	12345.668	6780.315	17106.648	19527.257	14335.896	30670.6	21670.863	15483.781	20942.188	20192.801	19828.971	18125.802	17814.34	29206.857	20737.188	13372.706	34709.332	23767.261	24186.185	29853.758
5.70_445.1331m/z	19764.45	20493.368	19568.514	26550.424	18135.387	29183.113	28174.561	25667.671	24008.226	23398.104	15615.887	12241.917	31484.273	20179.498	15549.55	20461.662	28661.686	26330.619	16415.808	29325.503	12244.17	29884.226	14093.66	23945.519	27244.143	21008.557	16176.517	20296.84	21354.739	13724.755	6899.605	17103.786	26685.246	16297.328	35884.502	24650.878	18734.539	25206.929	22205.831	26077.773	17448.911	19801.063	36657.351	21762.061	18818.914	38595.441	27741.724	25023.952	33611.774
5.70_468.1198m/z	7801.325	11106.047	9048.467	13595.968	11978.992	16254.518	12265.021	12545.744	12758.225	9584.553	9909.33	7101.606	19197.181	10043.818	7371.779	10028.41	15233.235	15488.125	7877.812	16255.603	6107.901	16529.607	8289.784	11067.982	11858.018	13257.75	8156.465	9263.632	9961.302	9175	2295.503	8675.807	14291.37	8664.582	18499.291	12537.663	10089.036	11508.72	12081.684	11801.421	11636.814	9485.288	18530.698	11845.288	10357.384	16818.434	13597.359	14040.282	15608.864
5.71_171.1369m/z	358413	359877	327857.8	367135.6	368246.5	379631.8	361372.7	350855.9	448048.6	384474.4	394144.5	375401.3	370128.2	454964.4	360528	396928.1	412741.5	377590.3	355662.5	361020.6	432930.3	385133.8	401805.4	373647.8	457457	376997.9	482982.4	408790.3	453312.3	525472.2	386195.3	375094.4	395974	370892.3	624565.7	411084.1	417403.3	474323.4	626774.2	413816.7	403789.5	415243.7	406865.4	370969.1	374749.3	412773.9	428107.5	400203	421384.6
5.71_195.1372m/z	14414.107	23857.623	13045.849	11913.976	21051.972	64071.679	32541.05	24545.831	47761.024	36578.055	52743.9	19494.519	7842.496	19635.819	17222.77	24223.56	14401.626	19816.209	13504.698	13026.161	31892.9	31957.075	12334.83	20206.09	23277.927	10907.888	52169.388	27706.058	25111.211	32765.342	9805.502	9619.348	10578.193	15500	17510.603	23055.64	19331.589	32479.59	19493.893	26788.054	25012.811	27278.4	19920.833	12105.565	9834.478	10433.685	11115.249	11011.115	9292.446
5.71_397.2257m/z	1114326.7	635345	1312262.8	448079.1	812495.4	1537147.3	736905.5	373565.2	1030441.5	652095.4	840096.9	983682.9	555964.5	729330.8	1298062.3	894777.8	730923.3	414978.3	928262.8	627424.7	903983.7	619203.2	460312	757623.5	627400.1	1364505.7	1282566	1290357.4	1215937.9	655314.1	1070662.5	1259616	653274	798903.2	1328075.6	456491.8	813784	715487.3	515657.8	772281.3	1333066.9	696758.1	555254.1	1217654	618451.4	599681	622585.9	1105626.5	803457.3
5.71_482.2034m/z	74144.97	47275.52	90895.32	35924.49	61977.18	97657.85	50932.96	29042.1	75663.83	44469.93	64153.59	73308.94	40942.49	52923.64	85755.93	60684.59	53328.82	31391.49	66779.96	45778.92	69445	45932.7	34828.32	54187.04	44282.21	89331.99	85869.68	87712.11	79424.45	52440.34	67822.32	83450.05	53000.83	61086.46	89655.4	30549.03	58717.36	53523.22	34676.16	57059.42	91582.19	50826.9	40103.16	85528.02	49014.93	41183.62	41556.77	69745.81	52588.75
5.72_731.3842m/z	49685.624	12527.508	56485.558	7428.402	23925.968	57668.856	24402.831	4424.5	32987.912	13954.995	30434.462	36724.543	11699.045	20521.423	50948.668	32467.232	18151.869	5923.434	33711.144	14626.684	29632.877	18842.623	8850.846	22635.087	17031.038	56196.245	43384.173	55400.639	53383.774	17361.862	14189.102	57908.862	11994.19	24384.008	46340.214	8246.763	24132.48	16132.126	9382.553	25232.891	53799.759	22394.96	9565.561	41193.709	15895.692	12556.437	17937.37	39168.47	33873.772
5.73_441.2520m/z	700226.2	380632.2	864937.9	252476.6	499546.5	828503.1	459609.6	195867.3	584126	402408.1	531622.7	639369	312372.6	454116.6	873651.4	556371.6	435364	233173.4	615246.4	368388.1	601346.4	367045.4	274968.7	466795.7	383688.6	856204.3	825934.1	832488.4	767064.3	402499.8	645240.8	806940.5	355816.3	492347.1	838962.3	239133.5	492320.1	442270.6	301966.4	471457.7	846130.5	408234.3	316414.8	796605.6	365561.8	320120.6	355011.4	710688.8	480468
5.73_595.2884m/z	69407.35	97599.3	66913.03	61418.07	35692.22	197197.23	82540.91	95899.71	108952.09	100813.58	116986.84	110157.38	58290.34	88275.49	66367.05	121312.24	78859.91	78351.92	72818.46	79845.38	57100.63	42080.12	93071.07	66823.92	132533.8	79893.25	145527.93	68580.24	120578.99	178077.72	99043.54	203276.5	140306.85	134361.3	70665.52	279647.85	167428.9	171083.62	237688.25	115052.23	361084.89	129515.45	68269.65	311463.69	100970.35	99679.56	97491.89	196910.58	85052.69
5.73_619.2882m/z	198701.4	239665.8	184233.4	131727.6	115907.5	259539.8	203492.4	183361.4	283551.9	230585.4	278476	277428.8	196043.8	235637.8	234729.2	252730.7	220161.8	202661.8	218006.7	176790.8	175737.2	112191.7	303538.8	168936.5	302275.6	141717.3	388618.6	188429.3	287133.5	461493.8	227722.6	663988	475676.3	214256.4	155486.8	323534.5	436552.7	304710.7	747038.5	226372.9	310960.1	268506.7	144216.2	539323.5	174158.4	276393.4	204200	698679.5	308443.9
5.73_664.0649m/z	1052757.82	657843.41	80247.69	256891.69	177987.61	252866.56	417448.98	241073.07	471603.75	2457408.72	710860.18	190420.27	543421.84	537433.55	85076.88	277215.28	2170530.74	543710.47	57876.06	121044.27	14845.76	144605.2	70644.56	91356.91	132418.13	145920.01	138212.33	215335.19	60262.86	184663.81	8523383.29	671274.81	597004.04	190416.71	414140.35	749579.61	385583.61	435732.42	262225.6	286615.02	118921.79	2253807.86	2412672.03	162761.54	354076.92	2449637.07	701306.15	184955.5	103107.02
5.73_666.0593m/z	25603139.5	16212022	2137408.8	6482431.7	4393325.3	6490910.8	10397696.2	5888376.8	11636791.3	59805817.9	17367914.9	4761302.9	13166899.8	13625735.7	2187496.3	6872082	52358723.3	13111367.5	1399607.4	3098428.1	444561.5	3491207.3	1849664.7	2400678.2	3365020.2	3667280.2	3642421.6	5469209.5	1492426.7	4709469.7	208226728.5	16265632.4	14742422.2	4832683.8	10342786.8	18358553.3	9388312.7	10637932.4	6712150.2	7106816.3	3016939.9	54563919.4	57858892.5	4074626.3	8413709.7	60047108.4	17278421.8	4699094	2791925.3
5.74_257.1540m/z	323.7033	840.0293	4686.1064	1469.988	628888.788	8119.8755	1372.459	7466.4177	4124.733	1560.799	1728.8222	7936.1115	9042.7173	2544.8586	5042.0648	42444.4386	384.7219	29271.3547	7389.1911	1629.5945	245.4365	1453.7913	13588.212	2426.7068	18794.1661	899.789	1965.0766	456.9093	6560.6424	2372.8634	39747.5544	3360.275	2340.3271	1031.8768	1117.6144	2416.7689	1962.2683	69389.4157	1976.8305	3405.7325	1360.6111	29208.439	3671.5791	2097.1071	29813.4603	16781.9588	717.4105	31938.1621	1395.8154
5.74_391.2849m/z	12208.57767	19380.99722	67469.52452	41842.04043	188560.6576	55926.39533	80923.82171	164273.292	41119.09789	21717.17269	34444.68518	360477.3585	118006.8089	14347.39522	6079.32935	150027.8835	12868.2729	14697.7041	69907.59062	41350.89398	151907.7669	12717.28701	10810.62991	2259.6378	198129.6038	17560.96124	362001.5929	12220.39352	83603.22525	359866.6668	17798.62313	38869.89798	62766.34948	21878.42917	25549.91013	36378.16536	18495.27981	4799.65572	143.59985	28.71997	72406.74117	16455.40232	6356.22681	6735.90296	204555.4561	49772.88066	20012.33527	32467.75349	104360.2129
5.74_431.3158m/z	24638.339	26545.152	30459.133	27210.572	29323.414	63114.597	29818.141	40566.204	15099.917	62363.279	58428.12	23897.356	47621.332	55842.869	44929.351	40388.722	25285.446	21589.454	44324.533	31696.831	37871.498	36041.558	42386.695	27527.058	46937.98	24532.09	69723.016	47999.799	40517.436	84512.985	29208.62	28088.002	11853.829	25874.536	17965.366	39368.987	79970.443	24649.927	18201.447	39009.12	15503.958	82979.672	45290.223	38680.745	66521.003	69558.114	35283.889	24261.611	11515.295
5.74_485.2782m/z	410777.7	220288.8	557240.7	144176.8	301484.6	462300.4	282620.8	106330	331133	232535.3	318785	395515.8	170416.1	267345.3	558396.6	322730.4	250441.9	134246.2	380349.3	204925.2	392109.3	213610.6	164763.4	277060.1	222254.9	523562.9	530532.8	531564.2	464756	241035.2	383701.8	491684.9	190275.2	300069.1	517719.8	130123.9	304087.6	260090.2	172141.6	273318.6	518383.5	234313.2	177750.2	503591.5	213683.4	174419.2	203491.8	442384.1	267926.9
5.74_529.3043m/z	253669.78	135428.13	353664.47	83519.17	179812.11	259891.17	163673.97	60141.83	185310.5	139966.42	200315.89	238724.97	99033.63	162982.36	343506.65	192523.12	151836.04	77431.54	232408.49	119396.85	244085.82	131873.45	103254.72	167122.44	134399.38	319884.06	333693.18	327387.6	283023.83	142952.46	228304.77	301996.2	105650.11	177826.8	317594.55	69818.58	172696.2	148874.25	105311.94	167431.74	325296.03	138039.17	105394.87	306997.64	127326.15	90185.31	113798.94	274322.1	163183.75
5.74_573.3306m/z	166074	108691.98	242562	58999.58	118111.32	204588.36	132361.66	67389.69	161366.62	94181.34	134489.29	185497.91	77852.29	109923.1	234172.19	151059.08	102101.55	66950.44	170622.78	93660.22	171433.88	93170.48	87163.27	122938.76	125153.07	213237.92	227031.48	242389.21	201294.45	116498.5	135136.31	216515.42	65312.8	114419.01	204125.78	47786.67	137271	105336.83	92296.74	106666.96	212000.95	90479.74	65787.51	266524.16	77341.42	62759.08	70738.37	187682.65	108481.6
5.74_611.2868m/z	2995.2715	3594.0442	12997.4265	1725.7973	7157.1728	8572.171	3213.5629	523.9252	5803.9064	688.5729	6912.0568	4642.8755	2175.8235	6857.4307	10941.2828	6580.0419	3691.3877	2915.2626	5905.6849	2944.6555	8754.8477	3014.3351	4409.3307	5517.7574	2259.6018	7636.1507	10087.8617	9753.1181	5264.1134	4285.7531	2308.1872	30147.9552	3086.1329	5490.3309	9054.1834	3001.9585	11022.4276	4593.5795	3746.8669	5421.0505	9239.1016	4192.3422	2588.8267	11437.7371	4093.8212	1404.4248	1534.1249	101200.1559	2037.2625
5.74_645.3262m/z	626439.4	147710.7	406889.6	112248.9	265041.3	264893.4	371123.6	126482.8	282448	275886.8	261659.8	308165.5	178625	231576.1	366382.6	357601.6	203957.5	126209	346226.8	202728.1	255032.8	203952.8	137648.6	304574.4	261792.3	381615.3	317845.5	324786.3	540474.2	168784.9	287335.7	430434.2	128572.7	214785.7	334981.3	136787.3	206551.8	205198.8	199820	216138.2	335367	331265.4	185878.6	312216.7	184246.6	175146.7	283523	324874.4	390626.4
5.75_312.1755n	13225848	5950917	10044211	5167756	7603828	8621397	9615226	5441462	8586864	7979208	7474597	8143938	6817175	7471166	9522775	9361645	7316810	5554882	9147901	7302898	7575067	7100090	5455542	8458425	8019990	10041361	8862802	9383913	12080945	6210860	8878374	10265697	5392450	6965545	9617678	5757525	6930033	6916173	6901711	6986301	9134550	8773057	6877472	9298691	6509437	7062670	8560124	9299030	10448296
5.75_313.1739m/z	144565.67	58569.67	106505.66	50093.47	76663.68	88489.95	102841.77	52249.35	90778.88	79101.11	78219.99	85554.22	69363.14	76032.2	100580.35	97763	71717.18	52256.46	99532.82	71883.57	82865.46	68038.26	53684.86	88206	81547.33	102724.27	96413.67	99009.29	129168.24	60909.22	84325.91	113577.95	53242.19	72156.35	102445.91	55039.95	72887.95	72626.65	72039.61	70273.11	96688.39	92394.82	62378.92	96519.94	64491.2	64234.63	84938.43	96752	112389.47
5.75_379.1554m/z	243542.6	119663.3	200035.3	105584.1	143314.2	160793.6	189530.1	103363.8	166162.7	160757.3	148541.1	153691.8	127468.1	136276.1	175934	175635	132381.1	109445	184392.2	143799.6	152304.7	136533.5	105343.9	156950.8	147320.2	183982.5	158855.6	177383.4	218276	122889.9	157585	202028.8	106380.6	143192.4	173620.2	110497	143993.7	132089.2	133555	140664.8	176077	175908.9	129776.7	172991.8	128503.3	132578.5	160058.4	160616.3	189020.9
5.75_393.1714m/z	274565	163578.1	230873.7	151705.6	183791.3	225800.4	234390.2	158241.9	198975.5	184907.7	177811.2	163237.5	194758.2	181876.7	203152.2	206512.9	199702.4	164576.8	203484	204583.4	160733.7	197664.3	139594.6	207229.5	222825.3	230028.2	194527.5	215527.2	255131	145089.3	194598	224834.6	161393.3	171961.7	253138.3	175299.4	169524.3	182773.8	182797.8	179755.4	197799.1	204705	205010.4	218200.5	162124.5	223922.8	222064.6	231396.3	259378.5
5.76_325.1837m/z	3103343	2475155	2830271	2642374	2499007	3877361	3524020	2849288	3171561	2572781	2179304	1903207	3551897	2748099	2306263	2762991	3514446	2786836	2245374	3470009	1626377	3434961	1918044	3070984	3183833	3119429	2527595	2972813	3054974	1904790	2306074	2650820	2771860	2156680	4385219	3068206	2258157	2956726	2824710	2781659	2619295	2652919	3785972	3278029	2359813	4387810	3468726	3793649	4104734
5.76_491.1836m/z	242169.6	230870.5	232306.4	276567.9	274723.1	219779.5	271995.6	233993	233827.8	244131.1	244974.7	1687687.9	1861162	1489392.1	1506741.7	1630301	1852094.7	1849636.5	1769066.3	1670967.2	1439757.9	1533738.6	1449295.3	281075.1	275446.5	289713.6	229043.4	230415.3	230704.8	237441.7	215917.1	226838	260016.2	269821.9	240850.6	233732.7	260710.1	279032.6	270162.7	267578.8	233203.7	296421.4	1718505.9	1569534.8	1481369.9	1592853.3	1683272.3	1789647.3	1680639.1
5.76_526.3139m/z	46651.4711	56720.6985	28047.1146	50025.2432	22899.6413	32732.1946	41759.0496	60668.0447	58067.1694	53723.4505	34563.3123	58125.2029	79159.1222	25599.0178	50502.4032	41370.7257	57879.1751	56513.7343	40436.8255	57680.5542	41339.5557	36488.4912	52854.0715	43790.6093	173819.693	84833.7629	143671.0976	46378.1787	70487.2988	84849.3555	189.944	9890.6833	13975.2929	7134.9315	1480.7924	11974.005	72360.1952	7102.4567	9284.3737	12589.1759	7313.4903	3471.3243	5071.1007	7311.9067	14699.1829	13903.491	1390.9139	9740.9787	9369.2356
5.76_637.3597m/z	52673.699	19104.088	39413.353	16817.456	25673.611	42998.961	45923.797	20142.353	35493.008	22498.951	20418.68	20418.595	33678.561	27498.83	27413.426	33448.569	30266.228	21880.34	26548.387	33167.208	13774.97	30323.392	12072.27	34372.605	36636.614	42182.247	26527.15	31332.466	47360.739	12230.133	9862.786	34861.5	21186.486	15447.512	55437.303	26327.287	18970.982	27347.382	26726.939	26439.341	29809.692	28079.45	32679.062	37053.794	15683.805	36776.126	39237.358	50152.552	60083.279
5.76_659.3418m/z	188979.37	87111.4	151395.95	86826.08	116440.55	176851.22	177597.7	99967.72	140404.25	116263.5	104161.48	91001.44	135281.94	118270.74	114444.8	135442.29	144739.54	98672.94	107894.28	135745.5	70393.55	138558.81	63220.15	147905	144409.46	157024.78	114948.87	151265.99	171453	72630.44	76345.93	144397.15	93908.23	89091.79	218755.49	113552.14	94658.26	113196.12	114354.12	115077.85	117051.82	133036.51	141053.91	150757.05	93450.13	170997.46	163834.13	177917.15	223149.18
5.77_477.1677m/z	13611.808	14796.867	12577.374	17266.407	17520.522	11921.938	15866.095	13480.597	11747.122	11137.599	13002.07	143123.246	152676.695	120106.993	128068.574	132438.607	151768.503	157214.609	147075.77	138984.34	119893.982	129098.412	125400.931	17015.646	15122.493	17285.352	13894.949	12494.449	11756.928	12542.172	6767.705	12216.404	16097.709	16041.408	12496.587	14123.086	13963.322	15604.223	15805.677	16673.511	13877.895	16325.581	146778.766	119843.772	129973.792	129277.925	143315.286	148021.495	141334.884
5.77_744.3200m/z	34204.866	17437.243	32661.261	24085.591	29308.829	38015.287	42112.388	26752.18	29091.349	28438.127	24680.34	16017.248	28669.72	26856.578	22084.016	26988.184	30522.81	19437.679	19296.927	30522.495	12301.464	30123.537	14414.832	38665.663	32607.831	35052.369	26075.178	28244.792	30698.032	14817.706	9606.821	29935.172	24198.096	25044.658	51432.668	34872.618	24525.484	29810.192	36381.653	30281.251	24073.069	25097.531	35137.711	29142.513	22113.791	37369.18	36809.297	31983.248	36608.121
5.78_241.1799m/z	17135.31	26212.29	16169.72	19615.91	26885.95	32220.9	33247.74	26919.96	60902.7	29683.18	46743.24	28624.51	13704.87	25160.89	19671.9	19149.43	18939.15	23075.09	18248.2	23540.81	38324.5	37371.7	18067.47	37281.56	30042.99	17688.91	58998.97	31265.57	21646.49	58567.98	36535.57	25887.36	29199.02	24212.92	47855.49	28516.6	36277.98	37711.84	34237.97	31550.64	32562.04	31460.4	39098.97	17630.28	17054.23	18637.65	35080.27	23881.3	25172.32
5.78_315.2531m/z	31016.28	35086.13	37487.37	24398.43	30946.03	49340.97	36232.24	32344.73	28298.08	44097.89	46305.5	40763.38	28319.82	35513.32	66748.13	43760.74	49012.98	30602.54	33276.14	36262.91	45986.39	39130.2	31406.21	33278.4	40637.5	46873	57933.45	37769.21	43450.42	50495.14	33480.23	32571.1	25909.85	32220.13	57434.57	26323.56	50505.76	34018.77	41617.63	57282.45	45561.71	42595.1	39366.25	43270.03	40366.12	31621.4	35429.06	36706.23	42999.66
5.78_343.2118m/z	8082.698	19158.0817	8019.9846	7069.5096	11710.772	17238.0196	33122.9688	30142.7058	1192.3732	6317.9427	7044.7958	3145.9624	6086.2046	24181.1535	12438.5923	9010.9081	7746.7678	16054.0409	9048.0863	7698.9194	20534.912	5032.2773	11611.272	68584.0213	114502.5996	48876.9501	13350.2638	102707.294	19034.6276	17211.1049	2854.8804	6418.7213	2344.4905	2831.564	3528.6723	24340.0426	19167.7769	18968.8203	86396.9488	13907.4834	6071.4692	2507.6809	1352.2898	4619.0743	10197.2659	1295.4664	3297.6059	6540.3287	2508.0689
5.78_407.2644m/z	100023.56	36143.64	84259.58	25951.65	48219.64	44513.19	55315.91	19188.92	40439.27	32370.04	43619.95	53412.69	34854.75	45288.59	88227.8	49126.02	41075.56	22139.23	63046.41	30721.87	55269.49	32055.75	25299.3	41243.28	38896.42	67993.8	79095	73852.68	75060.32	33461.8	75958.44	81078.98	46444.24	44767.8	76602.12	20807.78	40491.64	41357.11	29539.51	46008.16	63508.38	44303.57	29866.65	70923.35	36160.86	32852.84	42460.14	70518.57	41844.37
5.78_410.1612m/z	243444	233753.9	259511.1	271226.5	241212.6	331286.1	285034.4	267517.2	249566.1	238644.8	209136.1	181018.5	319730.1	240995.1	209814	241653	319068.8	268080.8	201902.1	313617.9	156802.2	316345	190873.3	267713.4	269964	262494.7	230540.8	264608.8	250225.6	192869.1	210853.8	232932.1	282514.6	217315.2	376302.1	293878.3	209707.5	265634.7	266685.8	258926.1	239816.3	248884.2	350469.5	284050.4	231179.9	409987.3	305729.4	313517.3	337926.1
5.78_429.3325m/z	46137.41	35962.69	29332.59	40279.1	42986.6	131263.51	38965.49	48135.59	86256.61	31222.97	27126.39	24103.93	36313.75	36349.18	25565.6	24314.7	38279.86	32038.38	38415.11	51250.31	14276.35	38670.73	24199.12	42792.94	23576.62	83493.41	28760.85	61082.13	67683.61	24588.72	46301.09	47246.8	32367.66	29572.45	47585.31	42590.88	43019.02	34941.69	38374.66	50968.11	80770.36	32333.05	45740.57	44668.57	34549.94	48509.45	48729.48	51903.95	54721.57
5.79_386.2366m/z	9015.765	12989.396	4880.626	7670.129	7189.706	15642.793	22696.505	10019.573	78052.654	12395.403	18341.543	9658.821	3562.432	23319.444	7197.379	7692.809	8953.939	9635.794	8888.2	13511.447	14188.915	11213.172	8579.163	6788.346	8945.186	8515.156	23196.169	7060.166	7426.669	30379.019	10074.858	12147.857	8809.277	9553.698	8958.698	17577.548	13041.794	48894.048	10421.798	20463.632	31231.648	29067.099	6732.247	5806.47	5769.482	4618.711	9885.075	9985.972	6754.631
5.79_415.3174m/z	12859.164	12281.691	8855.011	12878.83	12128.717	37763.404	11873.763	15776.291	23184.074	9099.281	8114.365	8303.748	11866.866	10561.002	8831.471	8242.515	11109.72	10712.443	12389.084	15133.049	4307.253	12873.2	7855.509	13262.481	6593.955	26173.527	8723.042	17869.4	20029.47	6750.394	11045.364	15840.656	10829.798	8495.725	12689.945	14184.384	13575.633	10573.057	11114.802	15014.645	25447.584	9950.685	15493.599	13474.072	11021.491	15489.046	15277.224	14787.479	15222.557
5.80_445.1330m/z	27719.8	24655.87	29271.69	30150.83	27727.36	33767.06	33287.44	31446.72	24047.9	29272.19	22596.42	16991.79	34300.16	28305.2	22698.2	26176.56	34527.32	28712.64	20683.17	32636.3	17233.17	33732.04	22689.5	32992.27	29136.65	29569.73	26202.73	25725.99	27227.29	19106.53	22574.69	24608.53	31194.13	24930.82	43103.5	35537.52	23275.8	29172.09	32048.28	27094.36	24374.89	26109.9	36847.65	28529.67	23379.51	42614.62	34287.61	38056.15	37149.38
5.80_468.1198m/z	14319.411	12375.806	14822.525	16691.704	14153.92	17898.831	17949.948	18649.55	11073.486	14281.689	11749.851	10171.418	23080.973	15905.59	10544.224	15049.767	20847.945	18886.68	11394.181	18790.459	8827.541	20342.553	14363.773	15311.883	14285.408	11840.585	12634.373	13214.703	13499.524	11579.951	11462.575	12583.817	18929.266	14494.48	22658.166	19594.941	11301.277	16503.186	16128.528	14652.854	13347.905	12832.903	22593.806	15063.291	16902.529	26671.869	21298.866	18208.789	20815.769
5.81_507.2719m/z	23949.02	21676.467	12081.474	11018.644	10951.912	28772.383	22655.11	21658.672	37135.407	18883.64	24953.401	17601.296	9364.822	12654.586	14054.536	15728.681	20833.373	14384.604	16922.845	11033.836	16209.633	17264.225	14893.43	8942.175	23249.924	15325.45	30348.379	18579.886	18369.431	28978.055	12914.019	25144.636	16462.507	13606.18	7717.039	21656.744	25202.155	34260.785	30543.856	27570.834	27517.217	20111.725	8911.656	16058.166	18922.18	16267.433	10535.283	23681.059	12496.438
5.82_436.1148m/z	21578.81	15233.37	23137.96	18084.92	23638.29	35471.31	16593.69	15336.08	48357.81	13496.86	17343.46	17237.97	13449.59	17882	22940.94	19182.88	15168.3	11156.2	17895.42	19005.37	13943.43	16084.6	12535.42	18845.53	12361.42	27532.25	19731.64	26325.9	26068.54	13513.4	27135.89	23754.86	18714.88	18700.34	28798.19	18934.72	19316.39	18038.05	14271.86	23183.69	29418.66	16927.07	19195.38	20937.22	15989.83	18708.3	19469.15	22649.84	22093.05
5.82_587.3652m/z	10897.213	2884.5047	7488.6515	2062.7922	8083.4575	42191.8629	4676.1342	3086.3327	385474.9884	2455.6166	2945.9163	4947.4084	2531.5255	6239.1019	8736.0121	5457.4436	2913.2346	1172.1259	5821.8979	5273.5273	2353.0313	2972.4834	574.3041	9244.8297	2944.2941	22983.6889	9125.0238	16348.4726	19587.3009	1591.769	10381.6261	12255.2392	4952.4785	3322.4097	14901.0953	4832.8003	9415.4798	3997.5444	2234.3758	10157.7263	14803.2253	3132.8042	3925.2419	8422.0035	3364.1512	6028.4735	3968.4352	10699.474	9576.6094
5.82_641.3524m/z	28078.696	8963.226	18060.364	8358.085	15814.407	43830.857	14631.441	10364.96	72183.698	9468.885	9605.9	11374.736	10771.481	15182.629	17949.247	14548.616	12236.68	7291.642	13090.344	16793.458	7725.969	13380.788	5128.513	19570.383	11248.991	33871.52	17472.433	29484.844	33389.973	7230.545	18619.92	24082.803	11463.665	10404.037	33903.889	14151.646	15197.079	11815.071	10154.677	17956.716	26176.944	13814.385	16259.874	22704.44	11004.185	20493.988	16868.957	25867.787	28039.426
5.83_284.2227m/z	187613.66	137289.84	105157.36	89452.47	80663.73	192704.35	120414.86	158375.35	344916.74	98702.9	68688.91	70943.73	133381.73	180741.18	102725.05	92274.58	126022.74	120922.97	95580.16	145703.69	49690.05	119802.07	77323.15	122870.61	53856.52	175140.51	82842.81	177456.18	161434.01	67916.75	153064.43	122376.05	113326.59	98222.95	381894.44	182786.19	103786.37	129695.45	106215.26	232626.97	76079.61	99003.26	178699.3	162097.86	90907.26	208422.72	148131.64	221556.53	139659.97
5.83_293.1788m/z	2817261	1766972	2234533	1555543	2079007	4891329	1861903	1702008	15978945	1461620	1612598	1825132	1560891	2065542	2384307	1982126	1752122	1349784	2019220	2067569	1482004	1646784	1273349	2300642	1631057	3642932	2365822	3138071	3316873	1344067	2577892	2672877	1735677	1626544	2952795	1927715	2331362	1838329	1512326	2439203	3059311	1665426	1806110	2432312	1569015	1913612	1807514	2497249	2410748
5.83_295.1836m/z	29730.36	17654.58	23359.25	15673.67	20111.36	54240.31	19120.58	16472.51	174747.16	14682.23	16216.09	19009.89	14747.22	20157.77	25637.46	19541.63	17090.85	12916.52	20417.87	21024.24	14488.32	15811.73	12072.97	24447.31	15162.56	37274.05	24030.77	32676.07	33977.62	13443.51	26529.13	27483.31	17896.6	16391.57	30485.8	19041.22	23847.6	19338.72	14667.88	25779.52	33697.27	16470.04	17762.44	25210.62	15457.2	19054.61	18457.28	27124.79	24561.54
5.83_351.1373m/z	68631.23	45801.2	63244.18	46162.66	62634.82	113228.35	47818	43749.99	227121.31	40407.57	45185.6	49904.07	42343.93	54753.88	63726.56	51163.07	44144.43	34684.48	55644.55	54548.74	40131.8	47505.43	33434.2	58402.66	39556.09	89650.56	58603.35	79151.63	79621.13	37207.39	72483.1	71666.58	51735.24	50669.4	82139.08	55417.53	61022.04	50070.73	40709.02	65617.01	82167.46	47287.29	52674.92	63629.47	45347.46	53497.98	52037.01	65309.18	66434.8
5.83_361.1662m/z	56394.51	35013.54	49449.12	34752.68	44813.24	99628.19	37415.47	32935.66	237118.32	29343.45	32380.51	36953.5	30180.49	39208.1	47693.84	40408.09	35407.99	27623.1	42255.12	43119.45	29251.06	34443.72	25426.88	46031.79	30148.27	71648.62	46343.74	61908.09	62852.96	27520.33	53772.35	57127.69	38655.63	36426.58	59159.32	41344.24	49200.61	37402.02	31207.42	50305.87	61100.01	34824.64	36993.71	48448.57	32695.55	39796.82	39003.47	50478.06	50248.41
5.83_375.1817m/z	33514.5	22354.64	28796.65	20411.66	28622.28	58939.02	22828.2	21736.7	153482.29	18097.52	20780.34	21950.77	19114.72	24650.43	28396.78	24067.81	22176.69	17006.78	25614.97	24746.96	18436.26	20006.56	15516.89	29591.23	19512.55	42962.75	28848.66	39517.06	40255.22	16873.18	32939.77	34206.51	24086.21	21353.41	37986.62	23828.18	29087.29	23436.22	19387.95	30308.5	37414.32	20757.55	22686.09	29669.31	20456.62	23720.07	23356.86	30036.96	29524.4
5.83_378.1562m/z	259851.4	169407.5	234156.7	171243.6	232210.8	389693.6	182434.1	171424.7	731451.4	158124.6	173066.8	184743.1	157060	211450.2	239782.4	207080.2	174575.6	138806.3	205707.8	204884.5	157490.3	178556.4	139998.6	222200.5	147207	318124	225462.1	291347.3	299094.8	146986.5	266989.3	254350.8	191162.8	189620.7	292619.8	205457.4	219320	188056.6	169247.6	238180.1	293197.5	183519.3	197846.1	235247.8	174391.6	204084.9	205207.5	247607.8	246615.5
5.83_394.1297m/z	11942.041	7662.953	10364.75	8758.185	10620.929	19608.942	8564.432	7240.113	35043.223	6952.882	7450.327	8880.604	7278.237	9316.699	10704.265	8508.538	7605.376	6913.589	9769.002	9618.064	7083.322	8273.308	6635.735	9637.844	6934.334	14709.234	10841.839	13586.232	14167.469	6766.856	11786.185	12241.011	9303.362	8966.923	14517.969	8763.169	9737.426	8718.162	7304.188	12219.923	14750.406	9009.12	9084.185	11228.873	7965.299	10128.747	9084.925	12227.661	12227.3
5.83_413.1278m/z	43960.12	28498.13	44266.83	31645.58	41279.85	74659.76	31464.01	28297.66	163736.83	26188.56	29236.53	31779.89	24718.68	35029.79	41528.55	33841.34	26313.52	20674.91	35568.22	34181.43	24572.76	30000.91	21275.27	37682.17	23974.35	57512.27	39440.12	50087.59	53910.38	24336	46418.84	46003.62	33757.55	32300.85	58270.09	34430.13	37894.36	32677.47	26383.32	43847.2	56167.61	32895.25	33419.42	41131.28	26593.34	35647.31	34739.37	42968.56	41029
5.83_463.1340m/z	46253.1	31961.26	47430.31	35496.18	49020.75	70228.14	34904.7	34709.54	93480.4	31438.92	38074.22	39762.25	32156.36	39998.08	44920.12	38131.06	33740.03	26416.83	38943.52	39985.7	33659.2	38772.77	26301.98	41069.3	27280.87	59917.1	45280.95	56394.25	53496.22	30165.27	57584.09	53309.02	42230.52	42153.68	67154.91	42383.01	45125.69	41017.01	34162.08	51737.84	63125.09	38151.14	42504.79	45731.31	37665.22	43322.8	42746.57	45517.52	51807
5.83_495.3800m/z	38361.787	12116.688	24413.63	10426.802	22712.587	32733.763	18784.512	16639.445	15539.824	13709.476	12369.861	16911.934	11404.08	17081.279	12060.951	7674.513	7495.529	12833.973	13632.775	21911.666	10349.765	11832.785	22467.301	24170.874	33540.922	9401.738	9533.58	33495.8	12065.911	24653.532	8769.387	42545.628	15747.317	30998.906	7129.455	7374.795	14839.449	14604.257	10824.656	9869.135	19585.618	11951.23	14051.351	30533.862	6394.905	18372.532	19555.642	15526.309	21660.314
5.83_515.2641m/z	553.1355	1853.1945	1840.4184	3228.7304	2431.5493	1073.5339	1324.2125	1222.0294	106.8172	2229.4513	2342.7942	57042.8539	68348.2984	49111.2221	49475.0349	46433.1371	65350.1725	62865.6269	55517.4729	62489.7358	44173.5698	45962.5492	46753.7567	3329.7886	2985.0695	2039.2474	1067.9184	944.7465	1493.9512	1615.3701	795.3611	1973.4134	2308.8481	2528.1126	1497.6967	1636.2586	2300.5729	3457.2891	2445.2294	2752.8105	1225.3606	2905.1423	54020.6404	57802.1553	45329.4043	50350.65	54935.9489	62164.0419	54976.9244
5.83_609.3469m/z	50628.269	18703.932	37320.136	18851.57	35402.549	158604.024	21809.434	19480.171	1005431.179	15422.29	19259.47	26230.069	16370.37	29270.183	41799.416	26786.013	20750.48	9566.018	30616.52	29639.396	15541.225	18574.753	9908.444	37678.734	14192.846	93641.781	40934.953	70151.853	76941.897	12544.082	50046.8	51699.864	23608.556	21108.57	69410.495	26416.669	39296.521	25345.69	14852.128	45699.11	72081.815	20191.588	24853.371	39443.689	18084.198	26019.914	23052.537	45544.502	44300.816
5.83_694.3247m/z	16926.922	4004.338	12884.194	4920.37	11694.338	42868.948	8882.677	6239.057	167801.682	3983.673	5650.644	7338.491	5204.217	8731.47	11504.508	7698.506	6170.829	3166.912	7936.487	8330.487	5178.226	6644.849	3077.102	10316.132	4539.524	27958.702	11401.407	21750.932	24082.527	2698.036	16863.031	15109.794	8515.056	6445.448	22207.464	8729.843	13142.294	8637.31	3038.727	14813.176	24173.802	6426.882	7602.472	12423.081	5865.726	9375.057	7148.923	12531.241	14956.694
5.84_221.1534m/z	12805.123	17632.243	9103.108	10840.461	22012.826	30080.813	22815.914	21365.908	36199.461	20582.04	19571.608	23108.891	8762.074	17215.505	10947.521	22137.436	12723.486	17685.283	9566.556	12997.715	32324.55	24696.723	9301.602	22109.647	24233.495	10415.832	33870.092	21324.137	17765.054	29156.679	20561.179	14168.694	19830.045	17406.771	108659.594	22814.914	39719.687	24941.588	20973.957	18194.826	28269.406	24795.943	25682.594	9639.169	7584.179	11755.339	20039.923	15718.308	15893.013
5.84_328.2309m/z	5588.612	11562.838	9559.406	6449.091	7437.267	7215.474	8555.253	10446.958	16188.2	9666.666	14957.823	10914.647	7592.53	6994.624	8849.759	7310.108	5644.116	10701.776	15002.654	7729.453	10662.165	8077.544	14143.29	30210.032	14356.765	2642.445	15250.096	18046.532	7295.198	13694.792	8166.611	8564.837	11072.038	5748.406	6267.663	12200.747	9380.767	20266.679	22038.66	9177.074	10212.515	11166.451	16234.426	9787.701	14153.602	10287.389	8700.956	6953.654	13264.106
5.84_391.2850m/z	64065.206	110167.663	15493.701	39185.574	143897.52	150895.429	250569.487	251737.34	76520.222	195498.413	7048.657	16148.286	119278.385	155392.929	66610.547	154100.662	68983.825	100028.387	21583.849	59523.466	119129.141	49744.561	29133.512	27990.957	60962.524	31462.409	19555.482	69386.1	122684.024	24471.351	73095.085	26367.248	68320.032	10704.827	158019.923	9672.589	34651.215	44249.014	13057.843	4010.438	24278.62	27702.893	70457.201	8248.373	57221.099	12847.267	44133.572	33149.536	101318.394
5.84_413.1030m/z	29009.495	17070.377	6318.402	10231.255	3799.869	31057.378	66082.07	21460.723	10306.858	16283.05	19411.035	7836.75	25616.615	52514.33	20180.38	24649.436	62628.425	24106.187	1473.242	32796.745	33068.383	8974.336	5084.283	17890.786	4511.519	38778.387	9206.7	28588.195	25705.07	4232.215	48335.825	28803.661	15055.357	11231.378	13174.165	41973.079	30349.312	18507.493	9808.308	25434.112	29957.317	32001.867	26720.703	11741.267	66038.514	24452.282	22035.494	12112.691	106681.809
5.84_552.2861m/z	39098.7384	43757.318	25504.6594	22205.303	10684.7906	61428.559	53195.0161	55454.6887	55921.6675	33287.9518	17778.5597	57183.958	44370.1064	14565.8932	20723.9187	59955.0879	39903.6301	40846.8124	38923.947	29757.6617	23226.6827	19017.3554	43375.8673	32611.0743	80371.3611	41960.2512	54200.1877	45028.7059	37484.3805	40740.7897	3448.195	22519.2382	7296.4301	3941.4898	737.3439	9952.3503	44323.9409	12752.9741	30058.2264	4917.802	7989.9309	2043.6555	1683.9011	64826.7868	7672.3601	13293.7027	3653.8495	28903.2073	8742.2118
5.84_562.3143m/z	123108.666	129124.783	82425.078	63359.529	42153.189	209310.135	176591.391	156763.933	211001.496	101295.988	59945.497	167641.721	128349.548	58798.51	60381.684	188793.607	116116.652	122277.359	124675.749	87777.285	72606.694	57872.078	125796.397	112188.769	226937.017	132122.797	144992.885	150833.668	121412.784	124286.468	14185.343	77739.202	29799.383	27725.276	9897.301	40347.078	141052.463	43644.325	106055.727	25369.968	35799.472	17777.974	12129.925	205078.286	27215.235	50210.172	17440.496	111019.66	36990.36
5.84_576.3301m/z	409421.68	410752.12	256504.88	190289.06	135437.54	660145.47	542386.71	487032.45	727153.94	326328.9	192733.37	511503.47	398098.73	186454.35	196102.59	584156.84	361540.65	372954.62	384429.17	265690.64	229307.18	181451.05	394305.03	355844.29	736848.42	433922.59	467760.81	483668.03	401092.25	381959.89	56344.25	258905.89	91930.38	84604.39	34097.6	126614.12	438952.84	142774.54	329555.85	86854.82	126353.94	61021.14	42058.8	619099.45	88326.5	159221.4	58777.33	320953.45	117834.57
5.84_579.3048m/z	70598.429	78388.238	50263.502	40227.709	24982.295	123573.595	107180.974	98492.549	105418.103	59536.674	31765.287	104836.422	80144.652	37729.598	32029.321	118572.082	73328.875	74041.912	77560.398	54339.249	47218.879	37171.926	79057.407	60154.917	129346.821	70919.307	83673.143	87520.902	66707.202	78485.345	9104.39	49879.766	18758.146	16619.934	5023.567	25291.029	86955.452	28628.582	69977.482	13511.825	22192.369	8125.898	7340.14	136184.99	14918.747	33976.271	11124.927	65449.844	22298.937
5.85_453.2845n	218697.4	243206.76	133135.03	200550.55	117353.55	124936.16	169311.16	221281.64	250552.26	198937.4	142313.83	201836.73	311040.32	110852.88	187227.38	175641.83	252471.69	217424.77	185157.7	260906.31	187496.21	154716.57	215508.99	170166.76	621384.95	336770.49	474172.16	185756.56	267639.51	299536.47	23098.83	51575.26	67371.71	34836.99	15158.38	67748.53	267356.9	37089.02	42437.41	48736.2	36088.8	25714.77	27855.04	36638.07	74273.21	62521.8	19053.72	49606.56	60021.68
5.85_465.2839m/z	12926.9389	22145.5317	18321.233	1429.2247	1136.9811	17557.9512	12946.1862	100507.9962	28352.5294	8169.8744	30802.6823	14170.9941	9685.7472	14320.3382	49410.1571	64868.9056	14279.3589	16887.6169	25828.5456	1626.157	811.8199	916.0667	102639.1997	53754.5422	245761.9746	4563.807	24523.4724	21870.5545	12787.7252	17336.6039	1395.0127	1224.0817	2565.8547	1687.5193	2082.8885	2497.585	2191.7466	6948.0085	7688.9079	1026.5058	3839.6359	3449.7761	1582.6669	2139.6846	3798.5217	1108.3299	1352.9295	1440.3179	2668.0697
5.85_502.2706m/z	48093.79478	54828.73963	33274.17642	51468.44807	27963.84861	21274.63296	36108.50662	51610.2272	46798.00699	47109.27645	32967.36071	46872.99602	74576.78262	25083.18748	44710.74669	36129.0191	58409.94562	51082.482	44027.29111	64253.51775	47408.00189	36527.77237	51919.67232	41141.8398	140207.2648	75473.26366	110606.8093	39558.30072	58723.21756	75380.01206	3075.08007	8716.49461	14504.89202	6131.69996	1304.42214	14962.28261	61962.38801	4513.0463	4991.64288	9606.53626	6026.66302	3928.36782	4884.97569	3943.91932	14964.17951	13234.29047	2967.27948	8791.2764	13309.19906
5.85_526.3140m/z	543342.48	591738.38	306814.88	456748.31	271163.45	307074.13	408611.73	539025.91	662619.46	460100.37	333488.08	477687.92	726497.77	270994.61	445569.72	403613.73	619222.96	523494.34	447329.59	612571.38	431104.77	356426.18	528843.78	416823.15	1499978.48	798848.77	1139018.45	435716.34	660370.84	705415.99	57171.72	133296.3	164498.25	87759.66	39254.7	159060.91	626814.23	86833.85	103961.64	124341.27	89719.79	64578.35	68925.78	92134.56	168413.92	151795.73	51301.77	127042.29	142898.89
5.85_529.2886m/z	103263.055	120148.233	68766.878	110846.829	66478.381	59255.868	86386.206	119597.593	100305.207	102827.011	75199.204	109557.046	162649.085	60534.301	101076.689	89734.877	132360.12	114804.823	100040.11	138363.104	99094.951	85949.289	119628.97	88950.02	300040.822	167581.073	240643.614	94309.153	130141.678	165857.331	12016.922	26780.465	37515.092	20440.43	7470.494	36301.333	142034.359	18931.787	22153.847	25263.436	19559.208	13765.577	15372.243	19428.011	40582.369	34568.045	11059.037	27032.048	32334.725
5.85_576.2862m/z	63266.3692	72020.70783	13447.32098	19259.19965	5636.9815	4344.99202	27843.17356	3207.99741	6649.86114	22414.49965	10204.24436	20959.52833	42315.39372	29636.5962	24671.9816	27692.22671	83500.99509	73516.24417	23892.30673	27771.96767	8270.77685	7674.1223	88857.07987	22693.62342	36184.95589	7320.24622	60003.44529	15451.80602	71228.51816	22629.90217	2144.59801	21986.64248	6550.70325	4128.16423	15.22863	9196.79936	27452.32592	1042.15563	47195.50322	18196.35465	3305.84995	10845.96556	5251.03961	76.14316	4394.1808	7639.22386	3015.61257	25672.93177	5179.87364
5.85_586.3145m/z	240385.125	254254.371	57277.282	71093.805	28165.538	35648.23	103116.115	30168.105	55292.675	87941.142	53780.724	84626.367	160451.09	101935.174	92616.851	109619.589	297500.64	254830.954	94962.472	108257.021	39340.48	39892.364	302439.942	90960.574	137658.141	44270.096	209716.701	62125.538	254194.093	90562.02	15828.904	90723.909	31224.809	18837.364	7038.909	42624.685	107581.345	13600.027	162257.536	76693.548	25944.018	44523.754	23814.126	15210.026	21951.499	34639.04	18774.42	102008.214	27783.368
5.85_600.3304m/z	793435.73	841975.96	189504.01	231901.3	88239.23	128611.06	352154.08	111587.32	220434.28	302744.91	179581.33	275916.03	523010.66	337446.46	319696.88	355742.45	976194.33	841348.33	309609.48	349004.71	136298.84	134381.15	996793.81	301655.97	482104.48	156405.19	738178.73	216720.02	867598.73	313203.8	56471.95	296586.01	110141.89	61284.4	29939.19	142588.55	363879.07	59363.28	530239.19	262885.29	88740.8	153117.89	83048.73	58766.87	76526.23	115066	61578.33	341391.47	96885.72
5.85_603.3049m/z	149852.625	162793.212	38898.141	50196.822	18387.94	23924.229	72894.956	25886.43	32730.538	62569.101	36935.199	60811.642	103287.56	68752.756	60715.602	74502.688	189772.936	172961.297	65752.648	70864.41	28897.674	29265.282	205692.211	58095.206	91467.22	30779.215	136104.453	46169.072	159909.61	62748.582	10013.385	58528.091	21317.824	11901.654	3847.8	29807.517	72643.035	10391.807	111447.981	50680.436	15461.371	28209.008	14478.44	16954.146	16162.947	23645.201	12148.227	73543.853	17598.122
5.85_793.4948m/z	3.61E+03	2.69E+02	8.80E+02	1.32E+03	5.22E+01	2.13E+03	2.91E+03	3.14E+03	1.62E+03	6.04E+03	1.08E+03	3.21E+03	7.70E+03	1.50E+03	6.24E+03	4.54E+03	2.55E+03	3.91E+03	1.81E+03	5.51E+03	2.49E+03	4.40E+03	9.96E+02	2.60E+03	1.13E+04	4.02E+03	7.54E+03	3.48E+03	1.41E+04	5.95E+03	5.22E+01	3.56E+02	5.89E+02	5.22E+01	5.22E+01	1.34E+03	2.08E+03	5.22E+01	1.51E+03	5.22E+01	5.22E+01	6.06E+03	2.39E+03	3.61E+02	2.40E+03	5.22E+01	1.16E+03	5.22E+01	3.91E+03
5.86_269.2118m/z	459727.2	495576.5	473372.2	446353.5	459086.6	496959.6	529413.6	489868.4	457739.7	536065.7	543216.4	720858.5	690330.5	799941.2	739802.2	813628.7	787656	798970.4	740703.7	742589	770801.5	693376.3	729165.3	483651.9	538460.3	572224.4	633928.3	534090.7	566778.4	643141.6	450880.2	501907.9	454677.9	473548.3	502420.3	507886.2	524259.8	511293.6	906520.1	517009	627570.2	526922.9	776728.9	791301.6	660771.7	802888.3	669927.7	804944.6	793743.4
5.86_431.3159m/z	25248.22	23440.14	27907.19	24267	31395.97	60570.08	56149.64	56800.98	44206.38	61004.91	68911.19	31201.8	19603.58	89843.25	35014.23	44229.7	21881.11	19362.03	27785.96	25452.12	42279.77	27910.54	26015.16	28026.87	50253.1	62451.82	54224.49	33237.34	48603.86	49126.59	49281.46	69603.62	43842.71	59750.25	80730.26	115325.9	69341.57	219949.7	83756.82	74857.03	130074.18	176731.34	140372.04	47116.02	81158.54	50782.22	51253.13	56212.05	43945.96
5.87_621.3040m/z	11563.23	23158.767	18875.486	7777.035	8861.024	14758.221	14434.991	24718.255	26097.99	15414.94	23879.752	25355.463	13902.4	24726.126	16845.523	18686.846	13503.346	19699.996	18941.534	10835.036	16233.221	8511.449	32828.736	16038.549	25150.346	19180.702	56220.185	15198.151	22251.433	62349.323	14583.207	30171.011	32689.786	14270.45	7633.944	28618.103	29508.845	10868.88	54295.548	11163.907	24439.232	12337.294	9692.135	39896.045	16471.683	13003.656	12532.697	32355.834	27279.96
5.88_237.1486m/z	50109.969	67895.336	22416.239	27484.207	18685.559	109773.429	30760.544	35711.384	67072.802	73338.869	93902.593	28988.245	15312.445	37977.253	37495.908	48784.601	49853.495	61588.782	24623.825	33226.652	26951.584	23546.711	53156.099	82412.357	35797.45	11631.5	92975.897	63141.331	55038.148	39429.455	9937.448	39460.442	12050.945	15039.246	14477.928	21165.738	32513.22	15917.962	3302.541	38686.233	16512.817	43365.926	73833.208	15457.674	14330.496	22598.375	11561.365	33437.607	12887.453
5.88_267.1962m/z	18434.56	23159.19	18869.1	20945.92	24994.43	29020.85	31271.87	23091.3	48354.23	30699.97	35756.23	28858.13	14570.72	21860.2	20182.55	21406.57	21073.87	19300.22	19050.76	26264.69	31320.13	28567.61	17326.6	22211.44	26645.49	21271.27	49476.43	29975.01	22351.39	39716.43	23055.08	22767.05	21833.6	21894.67	29947.09	30078.88	31517.91	28037.78	28657.18	31011.04	34004.68	34895.65	22809.6	20152.65	14983.43	21694.42	24393.47	20666.44	23148.22
5.88_271.2274m/z	113422.8	130533.6	109006.2	109497.4	117180.2	182241.4	141574.5	145213	140983.4	155175.4	148483.8	226014.4	207627.9	296668.8	263993.8	268292.4	225141.6	269192.6	214941.6	213425.2	241159.6	225155.1	202525.3	116785	136258.1	161522.6	165831.9	135564.1	136173.4	216014.6	119240.8	128509	120817.8	124050.1	138693.8	128709.5	169647.8	150940.5	270510.3	162231	188208.5	168273.4	267008.3	233919.7	198688	236270.1	211343.2	270655	267249.9
5.88_463.2250m/z	7690.9628	8784.0233	4136.2821	5552.6402	2236.6297	9629.6665	7792.2269	1949.0778	2533.0661	13527.2351	9688.9425	6334.1533	7002.6112	4045.2213	7170.8833	4917.8858	6710.2014	7196.1927	7307.1499	7389.1571	5904.5553	4202.5077	8538.7133	10153.8949	10016.5557	4014.6499	6767.8132	3765.8681	5470.037	5967.1091	4468.4631	7391.5035	3944.7378	2980.3054	2004.0859	16330.6493	20572.071	6504.6985	19460.5741	8522.4693	5461.5293	5069.1095	1758.267	1875.6017	1856.7759	1700.0758	2687.3208	5763.9058	1969.1067
5.88_705.4429m/z	4.02E+01	4.02E+01	4.02E+01	4.02E+01	4.02E+01	1.36E+03	8.04E+02	1.22E+03	2.28E+02	4.43E+03	8.59E+02	2.08E+03	5.12E+03	4.56E+02	3.33E+03	2.31E+03	2.65E+02	1.77E+03	5.06E+02	3.17E+03	2.59E+02	2.03E+03	4.02E+01	1.14E+03	2.03E+03	4.02E+01	4.02E+01	2.22E+03	7.78E+03	1.66E+03	2.34E+02	3.23E+02	2.57E+02	4.02E+01	4.02E+01	1.16E+03	2.56E+02	4.39E+02	1.76E+03	4.02E+01	4.02E+01	4.92E+03	4.26E+03	2.38E+03	1.48E+03	2.37E+02	9.39E+02	4.02E+01	3.56E+03
5.89_474.2619m/z	60644.44	76803.12	25440.29	29490.91	30531.73	103250.64	134625.75	151523.81	61547.72	68192.4	27187.18	85514.52	43274.46	41553.71	15614.07	90094.81	58777.78	70575.68	38826.96	39427.72	43190.48	29678.3	51583.6	52415.52	142587.65	131295.1	92636.15	69397.4	43312.49	84206.67	17160.08	55324.04	27520.64	30892.53	20662.34	48113.86	59174.66	84872.23	148322.95	15899.83	75430.38	18389.17	14487.24	35930.35	19886.79	23267.56	18356.57	63713.83	32384.46
5.89_498.2622m/z	166759.234	179908.952	31553.325	54605.965	23156.415	38829.284	125831.35	47944.935	54210.537	70063.427	42911.412	46101.98	52756.271	89699.166	37272.208	83274.466	195092.362	164798.959	44619.768	67464.126	32293.83	32225.393	157566.838	65110.428	97366.168	49687.157	143124.058	44970.952	166660.958	86057.213	15030.688	82494.682	31315.659	23155.115	8286.548	40344.089	51086.332	32617.418	207649.51	42109.107	55704.16	41318.184	18191.527	25017.801	11289.047	26311.112	15255.839	87101.026	24838.343
5.89_571.2885m/z	17973.306	18777.944	10300.064	12121.296	10909.387	16771.382	19338.225	20624.143	16202.358	16741.468	17026.141	19315.95	17846.978	24446.503	16817.28	19986.049	27041.433	25250.775	15980.472	22643.853	16960.261	11455.404	20786.342	10210.038	27697.955	27853.832	13319.846	12365.279	14376.61	13821.383	10470.238	11152.891	12771.817	9103.128	5881.39	16596.559	19983.982	13211.027	8989.996	10232.605	14374.117	7548.929	12355.648	21039.136	17418.239	14222.497	13825.315	14206.356	13991.589
5.90_538.3144m/z	50272.1888	34239.3388	30251.2713	28563.5482	20425.5748	40524.3147	52592.5533	44182.7608	64548.8386	43621.284	44852.9541	54079.0769	50576.666	31990.1911	37937.9048	36412.6686	47781.747	33131.3799	44736.876	42053.6407	31093.3953	34763.8356	54624.6375	32589.186	44384.1773	76688.0885	60033.7271	40170.1279	57160.4253	45152.162	4933.0174	17661.6976	13808.2405	11526.5102	1524.7164	13123.0501	68758.7815	12475.7785	15223.4648	20982.3423	9626.5078	7365.456	6798.7799	16757.156	10933.1833	23150.8766	5557.4201	21186.6036	12947.0174
5.90_661.4165m/z	6.30E+02	8.30E+00	8.30E+00	8.30E+00	1.16E+02	7.62E+02	2.41E+02	7.24E+02	5.31E+02	2.14E+03	8.30E+00	9.60E+02	2.97E+03	8.30E+00	1.80E+03	4.86E+02	8.30E+00	1.37E+03	1.25E+02	2.42E+03	8.30E+00	8.87E+02	2.70E+02	2.72E+02	1.54E+03	3.62E+02	1.40E+02	1.11E+03	8.74E+03	3.58E+02	8.30E+00	1.86E+02	8.30E+00	1.13E+02	2.85E+02	5.24E+02	8.30E+00	2.02E+02	8.42E+02	1.93E+02	1.43E+02	4.10E+03	2.68E+03	1.13E+03	2.90E+02	8.30E+00	2.90E+02	1.74E+02	1.93E+03
5.91_429.3001m/z	65822.03	135880.07	195782.73	59833.56	63220.02	182482.69	112293.66	139368.43	186756.32	200476.24	137628.51	90570.65	72656.34	178812.95	125634.62	116185.53	54927.01	113159.92	195985.24	61885.47	80387.16	78325.05	119638.58	77389.13	141370.41	112625.57	326107.07	177327.43	169116.19	582429.6	93940.56	119913.14	83868.64	125428.84	122348.51	129406.6	140543.74	296204.54	216925.84	103048.22	192334.77	169852.71	103033.63	101683.54	127680.07	92809.64	92481.06	109047.07	99552.48
5.93_311.2226m/z	7332.359	10308.554	7940.323	7291.36	8967.404	11042.048	12049.284	11641.711	9650.7	13605.741	12256.02	9515.885	6381.82	14510.219	8919.756	10295.955	8819.389	8230.329	7588.131	9647.446	11864.302	9614.274	7959.414	8406.714	9424.398	8144.679	17979.068	11206.211	8904.101	32784.835	9059.662	12202.03	10075.919	11143.602	16234.934	11858.966	16761.024	20364.547	13231.031	14031.047	23403.851	15644.649	11444.733	9529.772	8631.087	8733.102	9165.937	12253.442	10928.008
5.94_415.2244m/z	25544.618	13969.148	7671.733	24801.442	6371.461	188316.206	67360.485	14705.158	11674.594	12970.616	22765.457	66273.085	27655.536	9779.713	15066.028	14450.124	22897.396	13042.763	13758.775	37241.412	11177.237	14743.332	30307.321	41156.058	29479.083	17302.641	17907.751	31993.741	13186.742	20486.812	2972.1	7775.949	5288.415	3623.057	1302.865	27082.672	6552.566	24028.903	11327.951	5272.708	6265.109	6774.705	1876.835	4469.482	20934.91	2529.504	3065.97	8772.485	2356.497
5.95_183.0089m/z	21917.495	8007.737	16768.733	5512.461	11024.769	11978.43	14067.606	5371.259	10612.981	10263.373	12525.903	13006.921	7991.61	10940.679	16910.731	13585.739	8983.28	6256.674	13779.14	9418.055	12152.73	8996.254	6866.707	12169.966	11475.735	18696.856	14946.671	15676.095	21345.695	8766.623	13740.428	16700.867	6032.632	10660.888	14265.587	6515.241	10398.088	9827.517	9003.034	11517.802	15644.658	12583.513	8062.004	13957.229	8414.673	7587.229	10370.92	14956.518	14644.855
5.95_673.3573m/z	1090266.6	251663.1	793065.1	159011.9	509014.4	519546	584680.5	171340.6	420579.8	407460.1	494228.2	589103.1	250927.8	436030.4	821097.5	619287.6	304268.7	196036.3	674591	331740.4	551239	327920.5	208941.9	531019.4	429456.7	830994.1	699442.9	775218.4	1058325.7	291618.1	630576	822296.9	176030.3	429559.5	686103.1	186976.9	394808.7	347061.2	312735.5	466650.5	711001.2	576284.8	298872.2	653876.3	300070.9	256683.8	415179.3	686691.4	677998
5.95_689.3314m/z	62976.509	11533.855	48290.501	7113.52	30775.302	28483.613	34860.158	5744.258	25322.374	20873.731	28784.093	36115.542	13614.395	24323.716	51635.322	35871.731	15528.844	7453.52	38037.204	16241.927	33770.443	16060.409	7359.507	29337.557	21303.209	47268.316	38832.332	43479.837	58548.502	16978.64	36093.775	53184.534	9025.598	24907.003	41123.917	7207.912	21738.603	18123.391	18990.535	27879.132	46664.708	35283.069	15401.873	41244.465	18195.481	14168.814	21821.379	45743.27	43087.082
5.96_197.1529m/z	48762.41	85053.04	42823.89	59885.69	104530.99	173070.18	101113.04	90347.59	203170.79	104723.81	172090.24	99275.7	39766.12	95822.11	49937.36	75937.99	50556.64	78172.28	57451.97	72237.87	172092.7	159133.18	45602.23	110875.13	137951.47	70612.79	215818.65	108656.7	60017.25	179183.62	119103.8	72548.75	152660.58	95856.92	356690.41	114564.3	155585.72	146693.23	118392.64	132144.89	159969.39	133388.31	175801.12	48085.65	35404.15	57735.59	107765.26	79492.46	115330.07
5.96_293.2118m/z	111595.34	120394.77	147668.79	87639.85	93288.64	110029.3	106357.89	85459.79	89715.98	169515.95	112158.9	152051.52	49137.9	101316.11	97775.82	123748.06	161834.75	66682.28	165895.52	114851.89	206187.29	116956.53	107003.66	77107.57	98340.69	147509.51	158903.55	119299.11	158407.31	182762.47	98899.54	115122.21	65797.17	74256.37	144876.14	99919.38	178874.57	132742.95	198770.05	129261.27	224879.99	113692.05	105698.89	162474.84	72738.4	110510.26	98828.02	123386.4	159395.87
5.96_295.2271m/z	212280.37	178696.8	239596.02	124652.5	156655.42	197423.6	167902.36	152947.44	164838.03	274819.87	188561.66	226528.46	93901.66	177540.97	163121.95	212746.24	241792.34	129409.8	460322.74	158963.07	287637.93	194203.7	155946.35	124256.18	175017.25	233484.62	256515.14	187674.34	229425.34	396737.67	174358.53	231415.2	119903.09	135233.2	242981.86	187923.17	389068.23	274211.52	294995.75	228410.35	316588.99	201343.25	180846.45	269239.41	134365.79	164183.77	150732.31	234626.51	209959.77
5.97_243.1956m/z	28085.02	31663.22	23779.76	27003.02	29783.22	47015.81	37480.45	29974.49	59386.61	35706.94	42544.55	40176.47	30490.29	41749.16	36684.08	32724.08	35108.78	37414.2	37317.94	42040.18	43461.56	38229.27	33458.28	35416	34498.78	32284.01	46311.53	37551.76	28944.78	50765.94	35064.37	29107.08	31077.5	28065.9	37429.43	34653.96	37348.12	37754.88	34390.83	38480.45	38247.03	40020.58	39609.68	32719.96	30755.86	34719.99	39099.52	37761.81	38146.41
5.97_354.2470m/z	6139.24	12652.163	10121.745	8036.6	6439.584	11122.1	10235.211	9113.531	21556.689	12917.626	14012.905	12251.612	7778.436	8228.607	11411.459	11120.104	9436.208	12440.96	15537.451	10750.673	11088.178	10476.729	13543.244	13774.886	13019.293	3555.596	19773.372	17014.255	8035.66	13344.361	5543.599	5618.543	9262.993	6102.011	5694.297	14746.873	6574.78	23490.689	16457.855	11423.02	9813.588	16072.595	14354.299	9709.19	16083.696	11397.4	6317.999	6306.518	11081.286
5.97_429.2486m/z	22992.498	41426.872	21847.872	29279.572	24765.933	50108.99	35160.499	45566.266	26223.583	35017.331	27836.909	13513.712	22135.979	61995.769	25989.756	37353.832	20197.66	32302.761	29421.201	36211.27	40143.675	21658.992	26532.606	72366.174	56023.173	35490.746	36425.71	80039.407	53670.844	33568.178	29374.861	53917.554	24063.176	25196.713	15722.49	81163.636	39073.247	113280.867	69857.343	45115.731	52262.387	43116.778	17320.432	28475.189	99084.077	15938.103	24426.715	42100.092	22221.282
5.97_483.2724m/z	19987.987	18793.821	10949.092	11544.473	11327.072	17372.517	22820.687	27290.124	18744.143	16142.731	16366.582	13189.719	10645.02	14124.599	10401.247	9926.771	18729.971	17151.859	15246.871	13599.011	17919.56	10108.05	22322.006	15915.035	28408.305	24608.992	18256.368	19178.777	13749.947	20456.711	8874.01	15116.003	15660.805	9069.216	6577.137	17064.318	21266.429	19072.925	13099.234	14682.648	7928.118	11979.854	9822.607	10655.843	14667.987	11529.206	9403.009	12927.138	14677.319
5.97_818.5011m/z	158277.475	48166.026	75108.321	29818.925	35469.706	64611.173	101813.471	43591.297	93987.405	61832.806	78714.038	94446.887	62905.068	54550.866	76309.751	66374.31	66922.631	36386.341	101823.976	58862.721	58937.664	45711.918	67935.739	50853.628	69824.081	173776.701	93798.817	71714.429	120472.157	48542.749	12208.48	44022.477	15584.295	19621.828	2431.808	13270.169	90186.224	14122.842	20437.743	34795.581	17064.997	12557.181	5656.789	25332.074	12417.034	24625.354	7733.498	46859.39	23004.672
5.98_552.3299m/z	2287636.9	1517529.6	1391456.1	1187329.6	1045360.7	1558567.5	2232388.7	1807505.4	2767662.5	1798819	1859372.7	2085449.9	1944526.9	1407182.7	1742989.8	1599603.2	2005603.8	1365294.4	2183698.4	1765076.9	1452578.5	1494196	2519446.4	1589326.1	1864476.5	3311617.2	2341202.6	1806910.5	2350444.9	1958178.2	359350.1	843480	613372.4	541515.6	168045.9	637867.3	2565386	557221.9	679180.9	844828.1	554567.3	376453.8	314070.9	530241.2	532256.5	935336.4	329614.7	985876.4	623358.8
5.98_570.3405m/z	102672.044	102902.898	73838.036	63468.85	48170.051	96041.518	204026.48	66722.08	103505.755	88492.248	105803.954	52708.473	59690.649	51895.835	61506.619	76729.699	79825.546	79563.018	95108.135	74216.526	61203.517	57703.473	100466.371	66438.472	63704.62	105633.733	118099.673	75964.252	58936.466	128739.964	30201.442	29883.444	42566.126	29437.67	9582.898	38330.992	34025.664	78154.36	2909.94	97298.091	10341.758	61582.816	15469.225	21343.019	68136.663	35779.563	23590.799	20441.605	42132.698
5.99_337.2050m/z	1651829.8	885628.5	1503462.8	724647.1	1223513.7	2275734	939112.4	687779.6	1236850.8	771509.4	1126760	1189936.8	708103	1078421.7	1616809.8	1145354.2	872544.9	587889.9	1291665.3	960134.4	1104042.1	831676.8	616770.1	1169878.5	812361.7	2131574.5	1552014.8	1899392.3	2028130.2	808912.3	1492296.1	1734782.5	770065.1	1075392.7	1641420.4	737283.6	1116665.6	957184.5	728414.4	1330720.6	1888040.4	962891.2	822315.8	1480809.9	799699	833649.4	844237.7	1558543.8	1217393.1
5.99_405.1918m/z	31624.78	19586.5	34075.36	17551.51	29452.14	46986.53	19934.87	16140.02	26137.83	16053.57	23205.49	24100.01	15569.14	23160.66	33967.97	23820.17	19257.96	13587.2	26601.83	21144.56	23999.1	18979.35	13644.36	24046.45	16488.78	42744.15	32072.54	37955.8	38598.3	15502.12	33894.53	38268.33	18249.98	26303.36	39531.02	16049.87	23867.36	20982.32	14466.6	29813.06	39571.32	23913.98	19620.02	34852.16	18519.12	21115.29	20794.7	32480.73	28451.19
5.99_421.2262m/z	105468.08	85993.04	68464.52	65764.32	71902.97	90593.49	65851.86	248366.17	64525.74	65972.89	51964.76	43744.36	70826.26	80004.08	54218.81	79346.34	72271.17	60527.33	62093.06	52435.87	40440	56374.65	33898.96	47591.36	40067.74	65701.36	70428.54	87953.69	59175.53	42389.77	70216.08	111162.38	68175.74	96509.71	62904.54	70024.16	228841.18	84448.21	60731.9	91628.77	78996.95	69961.05	123396.59	85452.84	53208.05	101544.55	56150.02	110375.72	82138.27
5.99_479.3005n	804671.53	555584.22	511477.46	445540.87	393740.86	542323.71	797733.14	657315.28	981405.76	652901.49	662767.19	753755.56	700077.55	507641.84	615335.27	566898.39	741496.84	503682.19	772588.08	636741.1	542031.7	557569.44	899371.05	561234.56	656897.51	1150343.6	809077.15	620189.69	795632.44	691213.09	129194.29	312191.95	232459.81	207297.4	58858.67	239611	932163.63	205079.48	232936.49	301564.67	193767.93	135039.85	120729.25	192511.09	200882.06	350887.03	125045.08	353097.69	227202.05
5.99_528.2857m/z	173652.92	133491.94	114237.1	108713.5	94418.75	113366.47	175726.2	159788.11	225829.83	158000.7	146879.21	177044.73	164116.43	122494.57	125998.47	127459.71	171617.29	125847.22	171112	146025.74	127059.59	138401.33	205458.94	127879.94	150052.37	265702.08	176939.02	133857.95	172120.5	157193.9	27325.69	61939.85	51336.34	46333.73	9202.58	54890.36	221277.69	44237.07	47631.84	64281.34	36773.21	28657.74	25959.72	43799.03	47712.72	87027.26	26492.19	77751.41	50227.94
5.99_597.3040m/z	30548.38	53856.27	31605.91	48463.79	20863.06	95802.22	42282.31	74374.77	59612.05	42788.43	51990.14	69616.6	50345.49	67789.14	39058.99	57197.54	38372.36	46663.54	47501.3	69598.42	31229.33	26285.62	84842.08	72886.62	93150.06	40229.37	71614.94	45601.09	76544.52	142320.46	49081.99	85333.1	66987.39	45624.14	28262.11	82610.03	80647.57	45302.86	56399.29	20637.45	95377.89	26198.11	31345.02	87472.26	45104.85	30831.76	47724.97	89988.86	51240.38
5.99_620.3175m/z	63901.484	44729.543	39819.88	36919.588	28891.845	37676.728	59996.121	50186.746	72940.075	48929.797	48007.266	58450.782	52906.345	34638.1	45507.733	42035.479	58122.264	41661.241	57076.562	49798.119	40636.26	47555.529	68562.06	38752.449	51861.232	96532.361	61204.565	45739.228	60183.142	54004.957	9006.028	21269.626	17594.231	15811.209	2933.774	17716.754	71613.955	14299.609	15154.989	24596.302	12248.897	7930.295	9014.875	12996.575	15171.702	30270.563	9158.033	24910.763	16672.718
5.99_685.3785m/z	44889.487	11434.606	36030.336	7400.577	26656.554	42589.131	16438.926	4419.359	17573.798	11756.94	19061.385	26911.587	7860.996	20686.234	39603.573	24876.727	11530.439	5537.565	28098.792	15461.667	23163.146	12318.84	6059.834	22652.976	13205.573	48610.137	33487.932	45313.322	54255.274	10630.123	34545.679	45197.943	9056.762	19757.403	44356.577	9065.301	16466.283	16294.233	10660.487	23468.606	44389.495	22572.362	13765.081	38230.742	12063.389	12502.848	20530.759	38169.725	32965.521
5.99_830.5222m/z	37525.75981	11045.27139	18557.80153	5620.73994	10554.95876	32883.14865	17151.65314	9354.14917	28751.05314	11533.30386	20009.79536	28415.34804	9652.04458	12825.85206	29349.31882	15932.49387	16572.61273	6528.18998	29683.53704	15167.63622	18786.20779	9552.67139	11809.23327	13361.12596	15596.45929	83131.8509	35483.35874	35412.93332	45698.50144	11952.9988	1500.13497	12929.71217	3911.6065	2931.70655	68.78268	1882.21079	24754.73195	1765.98292	2625.83171	8884.19075	5700.78555	1033.06732	816.79031	7931.93637	1722.88664	5620.72103	816.69137	15322.90103	6975.61214
6.00_419.2081m/z	21372.279	10644.409	19033.456	8593.369	15308.281	27805.958	11253.024	9167.236	14606.409	9425.511	12994.155	13211.876	8028.661	13533.958	19507.654	14083.843	10998.26	7709.458	15683.399	11367.91	13959.52	11528.252	7928.009	13443.447	8718.518	26043.172	17423.174	22908.544	22915.41	8859.915	19121.045	22332.477	10834.671	14634.567	23306.878	9494.228	14076.624	11967.117	8851.544	16079.734	21658.911	12914.445	10792.725	19738.826	9412.146	11258.325	11778.594	18945.42	16872.41
6.00_422.1825m/z	114875.43	74014.49	124245.04	69188.8	108850.06	159861.66	70657.73	55294.54	87764.43	63619.09	88860.23	93550.56	59729.48	92227.05	123875.99	92114.65	69563.05	53427.64	96749.36	79181.23	91940.1	78038.1	48794.2	95364.87	67242.26	141176.58	115457.4	139677.87	144040.64	68871.79	138915.08	132412.03	75590.55	102973.87	157715.82	68326.99	81954.58	87463.07	63048.16	107461.37	158768.08	92566.35	87867.66	130421.38	78803.21	82810.48	90578.18	121314.34	114159.7
6.00_457.1543m/z	18193.632	11750.22	21982.782	11696.358	19692.92	29332.578	10722.27	7168.785	13930.471	9631.291	13749.345	16697.196	8629.685	16025.089	21924.718	16273.636	10928.289	8318.413	15083.952	12149.287	14655.479	12353.641	6304.993	14213.034	9665.56	22731.55	17787.192	23773.841	22754.345	9454.274	25442.836	23665.832	13250.143	18684.421	30903.732	10168.601	11802.54	13441.952	9760.899	19358.027	27384.046	16617.379	15065.694	21756.934	12879.932	13625.226	15785.503	21191.247	19374.514
6.01_303.1994m/z	265308.9	57750.43	89597.39	39250.13	66842.67	46360.28	115285.6	27650.06	742705.56	43399.27	111123.64	72302.46	58993.63	72262.83	71962.72	77683.04	60666.69	39377.14	193951.63	49452.91	224594.17	53436.33	91658.07	53955.18	65968.4	118995.38	44101.41	75968.35	74192.1	36791.22	96480.79	46485.44	27803.37	84943.27	199385.24	46187.7	39575.02	46627.04	142125.86	53943.63	129386.69	110700.75	72692.64	57810.17	55037.74	59455.17	191937.65	65218.75	64212.74
6.01_343.2272m/z	13517.1015	2531.8833	24762.8213	9884.2645	9500.4669	3046.9805	7986.8822	3610.3736	9418.206	41415.428	6618.9118	18386.6453	12881.3829	2521.1312	15429.5199	5245.8104	10729.1764	2488.3036	31957.8088	14015.7262	9668.5541	10178.2856	20336.5783	981.7334	6928.2909	6378.4501	22920.2978	7569.117	6848.2085	18047.5763	20499.9118	22895.0361	8472.7119	5829.1286	13368.786	109143.2138	262582.9952	37080.7222	18589.297	78031.1524	7783.2225	3390.9073	5806.6094	12754.0616	2834.9801	12642.8851	22489.6073	27500.4196	5391.4763
6.02_271.2274m/z	30549.07	31853.99	28725.75	24974.4	30237.78	54466.61	33390.3	37382.91	33486.16	39265.11	38703.02	52651.72	44940.96	64506.93	58611.56	60200.28	52295.95	54770.68	55052.19	47303.65	53446.04	50271.81	45699.23	32004.25	38525.62	42771.6	45846	37997.61	39707.71	61402.99	29615.74	35614.25	30605.38	35960.27	36789.03	32644.9	42405.07	38801.56	98176.28	36199.2	48895.41	39369.53	56644.47	52787.43	44213.01	53349.4	46925.4	60681.3	58948.95
6.03_450.2620m/z	35189.27	29759.576	14266.736	23739.786	18874.857	15647.319	31530.605	54616.99	30510.511	27160.78	19488.56	27075.372	19721.194	18552.662	9450.376	15502.356	32370.547	27050.366	19605.301	29285.777	24351.493	15790.662	24190.375	11733.519	44156.989	129177.41	53185.297	20905.117	26615.657	31348.181	8186.231	17953.806	13326.871	18754.696	4921.68	19459.33	21421.331	20073.965	36417.541	13231.112	20833.881	10219.751	10302.614	14659.329	11641.005	11905.703	8751.791	18537.99	13106.082
6.03_473.2173m/z	1041	2847.834	2215.179	2579.894	2656.778	1748.72	2255.415	2551.592	2114.129	2345.968	1556.644	27989.391	35395.075	28894.653	30243.289	24659.796	31860.242	31918.667	26968.27	31768.566	24314.909	23583.695	25806.643	5023.971	4052.902	3233.613	2722.162	3317.455	2773.41	2160.006	2482.469	2688.316	1840.329	2291.503	1810.394	2034.972	2310.311	2056.368	2530.478	2902.453	2197.767	2552.026	27215.811	31284	25327.088	28616.609	29504.83	32140.039	28829.283
6.03_554.3008m/z	356523.06	278232.56	285738.46	313690.24	205664.6	525775.51	418655.88	451958.69	448036.65	343991.37	378405.18	407126.85	414654.72	298126.22	319737.52	414636.85	386305.08	282073.6	429888.92	424682	289118.73	302304.95	512270.22	388318.11	387128.06	397635.18	475883.03	455768.57	388173.95	548571.42	67690.74	238615.29	162916.97	121583.98	45285.79	168569.36	293919.55	230666.08	248398.42	217055.25	190616.47	100879.59	69507.39	233478.01	162694.82	169381.4	82348.93	303505.86	175257.04
6.03_564.3300m/z	1135282.74	715687.43	750368.41	944261.88	437763.18	1766723.71	1246830.39	1296223.85	1130711.49	786612.36	1059208.66	1119371.08	1261515.43	635065.7	835332.13	1237808.55	1141685.11	744585.58	1208116.37	1310406.46	751502.93	704832.73	1529072.92	1090759.98	1137879.39	889790.92	1483502.28	1473991.66	1158412.71	1634034.45	171291.06	750124.2	445908.2	295398.17	106839.17	455736.73	628623.51	711127.93	840465.9	671344.61	573609.89	260967.91	170717.63	730543	408257.29	362820.59	188419.54	1005794.88	468809.92
6.03_581.3203m/z	470764.02	348806.2	378462.04	469316.25	237909.21	773476.46	533434.73	624815.17	519469.68	388750.12	483017.51	503993.75	565612.52	323404.97	380327.38	566995.26	512081.62	377859.16	523571.8	603143.62	371640.07	375101.39	610227.68	506017.95	518638.12	416803.47	631516.68	645263.62	508709.37	731101.92	99557.66	353239.89	244733.27	169688.7	65561.98	234470.96	293895.19	363459.88	368916.95	316885.55	294524.44	148932.83	101484.67	372036.22	229390.09	200779.44	115518.91	433286.59	254625.88
6.03_616.2918m/z	65065.607	53281.88	55170.412	69060.651	36158.72	110880.634	79201.731	92601.663	76035.72	57465.196	67726.975	70392.849	82466.068	49550.642	55208.893	81018.139	69108.872	52717.108	72630.961	87887.432	54814.646	51233.686	78426.249	72550.243	71609.204	57310.34	82978.098	93697.15	75108.486	99038.234	12487.869	50441.157	36201.882	25436.1	9166.258	34482.645	41122.525	54999.866	50605.396	44866.828	44347.526	20098.42	13499.245	56150.803	34721.843	30508.223	15086.209	63344.431	37756.941
6.03_622.2893m/z	43037.38	34059.634	34353.932	41819.464	22210.469	70141.382	49182.939	59930.031	52352.292	39114.791	45303.247	50374.433	52465.528	31599.258	36351.147	52055.342	47321.853	35659.673	50899.799	53241.828	32427.63	37145.772	55267.656	44785.034	45349.454	43314.321	53759.366	54003.174	44830.456	61282.291	5921.347	27998.58	20743.748	13752.286	2803.341	20505.741	26703.035	30595.857	26210.145	24911.178	21762.774	10381.24	5705.023	32526.392	20435.62	18480.374	7268.201	38745.932	21545.478
6.03_636.3045m/z	33936.24	25263.669	31274.274	32665.147	17307.233	55181.141	37680.125	49187.954	40091.491	30912.275	36384.809	39125.243	41743.565	27474.18	29687.687	36522.537	33094.228	25992.869	39451.761	41161.017	27065.443	29818.886	41390.866	38149.753	34807.867	34704.725	40354.256	42240.532	37813.878	49890.536	4515.815	21908.286	15393.651	9954.783	1505.458	12929.834	19407.787	21642.011	18262.36	18664.717	16190.34	5272.019	3523.736	25816.394	14085.07	12589.364	5828.037	24824.093	15253.787
6.03_639.2797m/z	71538.14	65933.71	71784.1	82201.22	46723.5	103660.72	81307.02	104738.04	87051.37	67831.48	74803.45	80724.35	91188.71	58090.99	65861.85	86742.19	73126.18	65947.52	77672.17	89795.21	62255.4	71785.3	82210.86	77812.69	79721.53	66400.27	83387.02	89080.34	80035.6	100658.27	23760.88	56014.52	49119.98	36123.68	13119.46	41261.65	55815.4	62209.29	56835.03	50555.51	47867.44	29452.71	25183.84	62662.25	44584.77	40668.85	26905.48	56113.3	47160.82
6.03_646.3332m/z	132749.54	94700.54	98156.7	123441.37	57821.56	207744.09	148189.43	167139.31	134084.01	97348.89	130539.69	137194.8	152117.9	83350.47	105838.1	152175.11	134207.29	94259.92	141533.63	159160.77	91864.31	93990.37	172465.89	130911	135932.64	108870.96	169107.01	180104.46	138421.9	191152.2	23898.58	91128.73	58574.88	42245.19	14363.96	55843.71	77668.98	92237.45	101103.28	80239.15	72876.43	33275.05	23323.55	94937.26	54473.02	48535.57	24481.2	114663.69	60247.09
6.03_649.3081m/z	30226.371	25647.749	25986.562	34347.329	15707.738	55692.056	35599.031	42137.315	34367.257	26380.833	31813.093	35245.35	37630.255	21242.92	25819.452	38589.113	33813.844	26367.306	35236.038	41455.839	24530.506	27182.038	42794.754	36758.167	36752.97	26672.139	40859.275	42596.52	33416.064	53068.646	5810.169	24290.425	15677.381	10535.209	2604.128	14067.544	16150.347	24603.196	22569.275	19766.707	17594.361	8114.11	5611.041	27577.778	15800.145	13140.608	6369.046	29491.006	18055.143
6.04_403.1942m/z	10235.615	7504.838	10503.914	8800.672	9393.557	14618.182	11402.366	11020.681	11843.769	10991.363	6526.703	3959.246	12345.695	9787.186	7404.756	10142.193	11390.685	8711.132	6945.135	12083.547	3731.609	12428.397	5081.733	11011.232	11287.793	10611.942	7964.326	8823.418	8466.386	6360.195	6975.451	8855.798	9675.367	6624.904	16386.066	15212.25	13356.954	10885.079	11768.689	11145.733	9289.038	9345.704	13978.743	10769.098	7482.127	15169.618	13482.584	14452.379	16090.06
6.04_443.2644m/z	56786.769	101181.587	85874.497	94073.08	62128.979	178396.352	115845.345	115184.582	43002.778	86019.046	83719.298	37059.097	71914.599	221684.503	108527.81	93017.528	48642.733	87261.052	102362.711	107018.699	98798.624	55201.463	107902.894	244695.389	314884.753	156639.856	120859.769	343487.434	173126.777	108839.941	52231.45	106451.3	33978.579	38878.364	35608.644	245272.482	261780.879	206808.404	357019.259	147845.594	73425.257	38627.622	22161.657	57340.535	173988.482	28290.306	50437.821	78348.835	30125.963
6.05_388.2522m/z	7595.375	16533.354	6978.39	7057.084	12429.289	16794.287	30274.895	17342.566	75877.891	16128.251	28128.611	11521.111	6374.674	34482.088	10257.982	10029.368	7575.158	15417.599	11365.016	10053.939	21817.816	15274.58	13144.249	17899.499	11286.099	11028.995	25020.213	8750.357	12201.969	34562.346	26555.887	23990.915	24138.97	16416.85	20083.265	24460.238	34739.954	58116.547	19358.538	37300.97	34936.338	34187.041	15188.903	10614.702	8680.575	8200.004	26331.612	21707.919	15895.02
6.05_553.3160n	1318033.9	618263.8	582939.2	670952.7	453932.8	391258.3	837281.2	397414.5	602787.7	708050.9	922831	755442.4	921717.4	556676	1097351.6	810933	1373390.6	670776.4	1044070.8	1000006.5	716278.5	498970.3	1745424.2	796085.5	739700.2	511333.5	932937.1	611611	801276.6	874114.3	395699.1	1116436.2	512543.1	332693.8	222496.5	999827.5	1160985.5	508421.7	2053819.1	1371507.7	705853.7	564828.2	509086.4	506562.3	363192.1	600734.1	433936.9	1432041	444414.6
6.05_602.3032m/z	258343.69	133550.37	121519.23	153688.4	101393.67	74472.07	163054.96	80571.9	129463.04	156352.44	195474.12	155271.11	190828.66	128856.59	223336.18	162039.38	272053.68	148335.84	206863.64	207773.12	148367.11	111492.38	337414.91	169676.75	155722.01	99547.39	180559.54	120527.79	162840.79	177539.67	88609.61	232178.27	117386.14	77662.32	47356.53	224410.36	250842.88	108827.96	408476.06	286307.83	156095.27	131786.17	120769.18	109582.79	81036	141868.24	102016.8	284730.83	98498.73
6.05_626.3457m/z	3716762.8	1684244.1	1576251.9	1779321.4	1186614.5	1142749.3	2360630.3	1120854.9	1734448.4	1921299.6	2644852.6	2052977.6	2557865.6	1518386.7	3029780.3	2248764.7	3731682.4	1768605.9	2922866.9	2811148	1909797	1309845.1	4951437.7	2215210.6	2111763.7	1473098.4	2692146.7	1795428.9	2261884.8	2565411.3	985961.6	3019328.4	1290862.2	838426.3	557843.4	2562953.2	3205326	1357415.6	5658793.9	3630566.7	1868606.5	1450121.6	1231669.8	1321808.9	934531.3	1529977.6	1071965.2	3871691.2	1160419.3
6.05_629.3199m/z	603050.8	363422.9	350895.2	394036.4	274655.5	316713.8	448473.9	303027.3	368675.7	400323.9	483865.2	417501.9	520543.1	329273.9	524140.2	445093.1	660025.3	383586.5	527383.5	548558.1	391982.7	318249.7	774297.8	435665	425002.2	309282.1	486529.4	382854.7	445337.1	513812.9	219858.7	538180.4	295218.8	201274.4	127783.9	504648.5	558585.6	298422.9	880180.8	632530.5	366396.5	317531.7	282365.8	298075.2	232893.5	341058.3	251683.9	629146.3	263764.4
6.05_660.2594m/z	18663.508	12803.614	10920.186	13932.687	11581.791	3500.753	12560.21	5215.91	7625.941	12752.578	15487.345	15135.329	16060.301	11967.427	17773.223	12809.483	21954.574	15491.737	13704.615	14974.243	12698.593	12053.995	19161.735	9277.473	13230.336	8135.642	9081.47	4735.599	10831.868	11980.065	11626.847	22275.542	15779.738	9427.963	6734.733	25621.292	22413.264	15219.54	37509.231	27849.71	21156.052	18259.394	15805.966	11340.457	10212.002	17383.32	14380.495	28240.855	11864.476
6.05_664.2915m/z	98710.05	70295.19	68489.91	85025.98	54065.91	67446.41	84900.34	77024.59	73188.14	71148.21	87880.48	79047.54	91986.73	65928.94	87725.82	84946.87	109092.96	72764.84	90757.45	103901.93	76508.89	65768.92	126992.19	83212.73	73784.5	57433.49	77615.34	72118.82	76577.34	95758.88	39539.98	96436.62	60600.53	40250.53	20830.84	90887.8	84724.71	67357.35	139542.7	106391.86	69395.88	54455.01	47916.15	68020.24	53244.97	61228.05	45970.76	107015.86	53048.35
6.05_670.2899m/z	26342.39	12988.585	14413.975	19140.624	12410.993	1520.208	15454.098	8265.227	11105.127	15825.931	20428.833	16240.456	20346.459	12483.646	25333.462	15971.717	32064.027	16458.911	21825.46	20550.252	15438.417	11838.359	37228.656	17199.17	14762.679	6045.915	15265.198	7840.983	13237.539	13085.08	10848.131	29695.265	12804.691	10193.188	4804.734	26706.095	25617.527	10357.281	49430.317	36517.19	17534.818	15339.804	14498.919	13198.34	8179.217	20253.692	11933.425	29756.637	9502.78
6.05_680.3176m/z	57964.05	32620.89	30200.76	33782.41	23909.33	20564.2	37924.93	21537.48	29580.32	37295.02	44583.78	35527.58	45401.49	29562.75	52590.41	41122.91	65276.94	32765.92	48005.6	47864.04	36012.68	28714.42	79572	40850.67	37698.17	26110.18	41705.46	27632.16	38165.18	41222.53	20949.07	56532.09	27691.12	18584.8	11505.15	52119.69	57730.56	24355.34	103277.05	67884.36	35180.78	30446.07	27494.46	25336.57	18164.55	31606.48	25449	66914.63	22054.02
6.05_684.3046m/z	18012.0289	5737.8575	6979.4317	9188.3643	5578.2679	575.9225	6279.0907	2946.8348	7745.0648	7928.8768	8024.7738	6434.2674	11103.4574	6349.5753	12762.4923	8847.7549	21129.893	9228.5599	9905.7438	11753.8277	9518.6559	4056.8713	21496.6294	11272.533	7786.1966	1973.0332	6760.0603	2382.5345	7453.9658	8656.105	6859.3935	17760.9227	8849.078	5449.4874	3537.8796	18153.3489	14956.5555	5745.0825	35027.4043	17597.9708	6332.8408	8880.6608	7650.625	6885.9592	3291.3297	12132.824	6313.2122	21030.4471	5706.6918
6.05_687.2794m/z	54967.29	40726.54	30398.08	43518.8	28328.63	14260.8	35225.48	24508.36	28509.22	40397.67	42378.7	35265.36	46293.87	33669.11	53437.39	39581.04	59064.45	40720.59	41879.88	49401.19	37592.65	29599.21	65927.47	35343.22	37075.22	25040.8	30803.59	22690.1	32230.24	38635.96	28230.19	58756.05	34711.45	25228.29	17378.02	65440.86	53917.6	30571.12	95741.05	66733.82	45246.7	43847.82	40841.78	31826.34	25600	46499.37	32599.6	58023.09	29703.53
6.05_694.3333m/z	139405.63	70036.27	66557.16	73454.14	51528.23	40024.02	93535.64	48338.21	75139.53	79767.94	105929.14	77939.3	94806.8	64546.96	112393.64	86027.04	148188.97	72408.65	107688.72	107087.89	73270.99	54734.45	180079.24	89710.68	87095.69	56812.36	87917.24	63004.06	83692.06	91076.84	42828.39	122662.54	62133.41	33773.82	22036.44	118670.44	136029.19	59305.87	225293.18	145401.07	80737.91	65678.91	55402.97	54930.58	42740.23	70188.98	45515.52	151222.58	49607.56
6.05_697.3084m/z	26473.018	12957.838	12152.161	13526.49	12817.613	5084.221	13203.32	7364.704	10334.419	15215.227	18121.27	16027.949	17508.791	10668.484	21633.145	16667.288	27813.359	15465.064	20342.016	22684.248	16180.884	10085.684	30936.408	14207.24	14262.625	10154.646	16381.655	10501.861	14069.341	14105.52	9012.859	24477.781	12293.326	7588.841	4426.483	26150.316	21688.723	9246.43	45594.814	29163.892	15046.098	15504.958	14468.073	11247.792	9086.189	17606.154	12164.981	27354.918	10957.153
6.05_708.3489m/z	53184.716	26354.985	23751.427	26784.71	19075.051	16582.047	32474.178	15396.385	23486.673	28655.514	39028.286	25090.152	37826.16	22413.57	45858.511	32816.893	54801.544	27732.511	41663.336	44607.003	30247.484	18056.608	70921.961	33061.662	32238.422	22416.126	38185.883	22790.942	31771.328	33629.722	13504.722	45495.713	19050.723	11735.624	6614.33	38589.152	49689.485	18454.121	91497.143	55072.616	28566.314	23943.691	18895.585	19353.42	13811.73	23541.223	15618.65	60630.381	18072.908
6.06_234.1489m/z	12257.373	8569.618	8233.246	9672.839	10799.265	7335.442	10322.366	9686.887	9328.23	10086.069	8747.267	10950.956	12005.845	11550.57	10261.313	10005.626	10354.485	8947.494	9669.291	10539.409	17958.423	11326.51	9799.976	9812.673	9137.083	8332.368	7323.021	8124.337	7791.213	8875.747	10649.708	8549.567	10390.806	9849.77	7884.84	8675.723	9256.585	11594.569	10987.278	9808.824	12372.277	10762.306	12318.305	13868.415	10530.284	12357.349	12331.802	13140.07	12229.461
6.06_762.3213m/z	19099.165	9462.093	9470.363	10537.228	7634.282	4153.551	11326.059	5965.396	10170.15	11329.403	14359.923	10891.018	13858.087	11909.062	18869.267	9841.748	24550.303	8824.653	16193.955	15288.094	14682.615	6481.05	24117.552	13392.736	10277.494	6296.602	10433.079	6085.271	10443.495	13733.201	5896.979	19774.826	10130.396	7675.844	2342.948	18847.523	16914.253	6475.451	30756.823	21201.16	14078.545	9995.862	11293.308	11627.758	6988.916	12721.963	9904.2	22496.734	6645.514
6.07_247.1695m/z	41042.237	23566.267	7011.563	12075.911	14510.509	16426.834	29239.47	19957.779	31726.769	23895.851	20525.807	21701.79	8144.652	22496.861	13325.672	17942.484	35034.87	22857.503	8429.467	16678.472	22988.638	20184.992	14028.461	21377.789	27285.108	13339.857	34273.87	17853.466	39628.417	31078.429	20492.23	23161.637	17740.589	20944.286	32501.53	27859.524	41225.977	26088.935	30986.455	26020.225	32743.196	47984.98	36065.739	7592.013	4886.581	11823.077	19813.388	21427.898	13487.384
6.07_381.2310m/z	1194002.3	620843.2	1189103.2	468841.2	874117.8	1454014.2	664079.7	399033.7	796247.6	565572.3	868520.3	906307.8	440312.5	777315.5	1308428.7	865020.3	604445.6	384483	969689.2	615834.1	943055.3	584592.5	441963.6	851221	610614.5	1616455.7	1224257.6	1403663.6	1454901.9	611742.1	1091477.2	1339358.2	516283	829946.7	1219984.8	454859.6	808171.5	697936.6	481453.2	936857.4	1400246.8	700803.1	548267.7	1130135.6	552119	515474.4	558889	1176357	822812.2
6.07_509.2875m/z	47097.94	43689.23	27602.46	19898.01	26503.27	38390.31	43004.19	58778.13	68325.36	37523.57	45175.67	31003.43	19863.86	32913.19	26865.56	26394.53	42256.06	33581.02	38608.94	24946.58	37894.03	29288.99	42448.96	30949.08	49525.57	34469.43	52610.63	32583.61	43390.58	78770.9	45175.03	67281.79	46531.28	32359.26	22175.83	51629.15	65295.97	74804.53	83066.84	55453.37	48215.44	34778.99	29927.19	28645.05	37457.26	31624.75	38119.48	66333.46	38339.62
6.07_585.3430m/z	39929.8164	39407.355	39173.9046	132426.6122	48495.4255	34422.6614	36097.1686	64104.6287	42502.3553	40142.5918	39954.0569	35578.4413	35063.8993	5627.6766	3511.2454	4897.1819	2379.7655	2421.8093	1795.81	2193.2164	1411.2684	3644.7288	2748.4043	3248.634	2251.0709	604.2532	794.2561	1542.3855	358.9973	5591.2964	36559.5061	33527.4319	80169.2566	46558.4494	42562.9675	39286.3605	103675.658	46945.8772	39805.2235	35428.3966	49007.1937	45137.9596	39076.873	5214.5207	7285.2629	21914.2406	2867.1242	1270.8446	2914.7841
6.07_681.3200m/z	39083.73	21808.02	27199.94	34516.93	24768.57	17229.46	30549.97	21737.91	22137.66	28437.63	30940.49	87604.26	96472.03	101312.04	102840.74	70126.45	95663.53	101920.41	63325.58	93279.99	74237.22	79678.94	87246.77	29904.64	26288.24	21507.77	25753.99	20064.36	21896.85	29341.28	21278.15	34805.03	31655.86	28763.34	23820.46	36182.86	39637.86	29148.92	51006.39	40260.57	29369.45	33549.07	95048.37	97387.39	65919.35	99397.91	95578.18	138344.75	99014.89
6.08_319.2272m/z	78985.302	18284.439	236069.852	109441.219	59170.072	50138.312	59877.453	120184.986	80087.847	401177.228	39679.592	104304.065	113605.28	27277.857	139440.132	108947.417	57165.238	18284.578	308379.637	135396.295	61640.327	116437.579	95541.352	8969.136	74088.71	110680.405	89556.929	91772.579	32579.239	91558.795	143451.629	115046.633	70982.561	71014.102	96277.576	502537.166	925667.781	327912.625	77562.369	378884.211	42222.858	29490.48	53414.421	134704.767	51886.656	78570.389	169527.601	121133.844	47273.618
6.08_475.1147m/z	41701.65342	1035.50824	21992.66181	26133.41479	18404.38865	12074.68715	22.93164	22.93164	4227.9052	10156.45045	21223.50502	69101.81036	22411.2806	4104.98035	40655.24641	3054.5576	25798.60455	646.61691	38656.75003	43412.20278	16362.09843	2060.47289	36571.14357	22.93164	22.93164	114.65818	13054.55955	22.93164	25729.27513	65941.25763	32624.7267	31433.14556	31701.50212	25685.197	30484.30489	98775.19283	105254.1408	113712.754	9487.6656	35590.31866	4481.39327	5182.96053	44969.8692	16240.77981	46900.6803	11980.06967	39283.97642	21785.90511	39334.8484
6.08_526.3138m/z	95144.5	108891.478	77249.006	95248.134	81308.457	96618.602	111624.48	131681.383	103746.912	107325.899	103006.373	90924.949	123841.599	81703.459	100764.733	130607.093	115873.383	95841.23	107233.986	116690.96	118473.581	67879.383	134103.624	150985.746	168266.226	130325.664	154564.4	129481.923	78618.213	115583.542	13439.183	25206.586	43394.134	22989.934	7724.186	36614.863	162198.379	21655.756	12472.812	60181.737	16664.509	28362.775	14900.642	21845.265	44567.716	53342.253	12856.562	22691.084	36502.674
6.08_540.3300m/z	460225.96	434398.24	328568.32	395467.17	307437.07	420353.45	538504.94	534763.05	440965.62	440927.63	469666.08	424419.03	530746.94	334997.98	440170.41	537045.65	496888.37	390080.06	495186.18	528389.88	462005.46	295877.61	622840.44	647477.56	696715.71	546112.45	720500.31	589420.46	364645.31	572303.91	56472.52	146876.25	183178.62	86628.46	39913.41	175792.91	653672.15	132914.07	101416.15	266817.04	110839.61	111805.05	63065.63	96648.09	165994.94	197386.17	54516.63	138274.14	151194.75
6.08_543.3043m/z	35282.557	40659.953	32785.944	40569.801	36550.763	33609.9	43412.163	53433.446	39433.804	43783.578	38525.195	35377.913	45805.848	34387.872	38009.216	45957.435	43910.537	43891.75	43014.731	49484.784	43639.765	32280.26	47718.471	61538.404	64728.29	49900.616	56835.363	47033.412	32289.63	50378.635	6213.902	10188.927	22324.328	10661.594	4524.017	18179.46	64201.334	13723.218	6960.84	24761.205	10833.259	13158.552	8729.868	10122.157	21448.913	25201.538	7664.042	9381.351	17591.925
6.08_582.2362m/z	18794.59	39553.89	24860.69	22255.57	27381.86	17384.26	40346.71	33561.97	36985.17	63455.38	51468.18	18425.83	11945.85	32327.8	19271.08	22618.43	21268.17	32462.15	19397	22740.77	28773.05	23403.4	23912.65	19006.12	17563.49	23995.96	53837.35	26288.67	29652.46	77368.02	31645.28	56920.43	32445.67	41316.17	33151.08	69316.1	43352.5	63157.6	96691.97	68143.64	91660.21	52875.59	33842.5	35194.46	15166.98	41502.34	31140.88	61613.27	19906.55
6.08_592.2651m/z	33466.93	57424.15	27552.84	32988.44	31791.47	13875.89	67373.45	36757.24	38351.77	42036.61	45945.49	27959.95	17712.73	35679.86	26303.36	35248.28	38131.07	48119.49	31796.09	33201.69	41944.5	33135.14	47523.74	26976.15	27342.19	25622.48	56445.93	25439.69	38829.93	55649.66	41420.26	95297.28	44560.49	50419.61	38663.71	93477.04	54774.06	97100.54	173565.8	96940.1	130321.28	66530.87	40260.25	50710.2	21481.52	54133.77	38369.06	101794.04	28436.55
6.08_609.2551m/z	75759.79	119411.42	75735.28	98965.96	100157.3	65670.12	129250.45	98191.7	108153.29	107505.43	99823.15	79856.81	62290.92	97676	61859.46	87477.77	79569.53	112388.47	78771.3	86710.29	94046.93	84708.7	93366.3	77419.09	72088.01	76278.78	115167.38	70620.48	96353.92	134839.45	109268.91	169972.42	119059.44	136184.64	106301.06	197454.09	116231.62	196693.41	256159.16	178658.45	245278.78	150942.84	112753.28	126825.1	70361.95	142117.09	107725.78	162356.67	86868.84
6.09_1067.6098m/z	44423.053	50434.361	17623.663	12277.68	18224.707	3042.11	69280.273	13809.245	35859.798	41472.296	37536.139	34431.142	22619.6	17746.192	41892.828	24326.488	36952.714	47690.806	37028.746	25128.401	35856.371	30083.609	66382.379	14261.877	31710.717	18674.235	79687.271	17390.997	43471.019	40936.03	12728.589	78091.119	36821.229	12174.996	3737.862	75684.308	78832.77	66957.681	262278.323	124287.439	55706.394	39160.757	27432.497	21770.135	12900.924	22683.867	13056.974	104991.663	17855.791
6.09_524.2773m/z	2223612.9	2502116.3	1464627.9	1620333.3	1464571.6	1255962.8	3864371.3	1938425.1	2374648.9	2143577.2	2363222.1	1844876.9	1367871.8	1710738.6	1684585.5	2153441.9	2255732.6	2327954.2	2109936.6	2112287.3	2092044	1502876.9	3155724.1	1599133.8	1780673.1	1777080.3	3813267.5	1774006.3	2455868.2	3666971.1	1424214.6	4532032	1828130.3	1797899.5	1292817.3	3852938.4	2846405.5	3999427.3	8830502	4551813.4	5352335.7	2380098.8	1397242	2334707.9	937058.9	1960627.2	1395349.7	5545287.7	1380723.2
6.09_578.3037m/z	154199.84	185939.24	126545.85	93619.71	123010.54	60669.26	174352.87	59786.36	108846.07	197891.52	144046.42	243111.09	281897.23	84034.2	295021.19	129211.64	174659.36	187188.56	157763.72	97542.34	165374.25	159268.5	164131.66	86868.47	181682.91	126152.49	197962.26	100469.15	235154.47	119467.43	138694.05	129358.97	218435.88	85259.42	110916.55	152259.31	262719.5	123481.04	230174.87	220236.39	57027.58	244894.03	299283.48	55214.7	207090.02	89954.26	193061.3	111746.58	156012.65
6.09_606.2812m/z	20404.51	33831.65	15764.73	19823.6	22347.64	10907.16	46749.25	23825.41	24385.8	25537.86	30371.55	18150.39	11292.23	24356.79	16101.2	24749.67	24613.61	34416.11	20968.57	27684.78	26613.73	19371.38	30473.01	17890.15	15056.6	18816.15	35792.08	15062.11	23905	42552.48	24067.69	65948.46	27508.97	34881.72	22862.68	54809.79	34942.77	61074.03	122983.04	64179.84	90006.91	38900.99	26560.62	38829.53	12636.17	34778.34	27933.77	74206.15	21594.15
6.09_656.3180m/z	50859.25	69631.69	51797.3	40779.5	51316.22	19758.76	50395.85	26564.2	48898.81	65721.41	58085.72	70031.48	74871.01	40626.06	82728.3	46043.85	59018.84	69246.38	49309.47	40102.34	53951.09	65729.07	59649.64	36944.11	60624.33	39389.83	61790.17	33111.97	65446.7	36818.09	43921.01	54591.03	77532.33	38916.44	31310.15	57981.9	83493.08	49276.22	71155.91	77413.35	32592.75	63710.12	77135.63	28315.03	69684.78	46682.64	52163.68	45582.37	62254.29
6.09_670.3335m/z	152613.54	163791.33	134320.74	97179.11	113609.43	66958.01	160604.5	73827.53	118741.63	171151.84	157856.11	190255.93	220572.11	93545.7	232032.57	136363.11	170366.26	179155.16	153556.78	105143.03	142635.07	154674.2	171056.37	97583.64	182316.4	124552.41	186720.11	125988.84	203145.6	119415.63	77222.15	127915.94	171214.01	76611.42	57424.67	125096.38	207717.8	122148.04	194499.81	186755.37	72428.07	131120.53	144910.31	60400.21	158342.73	91425.59	105308.66	120657.74	136518.98
6.10_1043.6102m/z	169275.25	194224.89	88791.37	117967.6	73645.49	98671.34	336130.82	145599.59	195726.26	141410.19	174149.51	145559.2	112322.23	99957.12	107809.51	175899.02	188973.41	177314.19	167423.64	170806.05	127526.63	95825.85	274856.92	102817.57	135094.71	117154.78	298309.11	116763.73	194015.8	328687.15	29238.25	312281.01	124605.81	61244	11560.29	221601.39	150035.5	256816.79	660229.63	267408.22	255548.57	72368.2	28922.97	160781.57	45537.36	82647.35	32784.9	450301.36	68554.52
6.10_1124.6503m/z	51099.107	96482.866	60452.323	54518.835	48319.855	29555.601	53657.626	35791.443	76629.511	78618.9	67283.072	82347.369	114495.417	49738.631	88469.951	54805.708	82892.506	91470.717	67110.268	45080.924	63302.927	91968.801	71919.759	41159.114	84035.377	44750.189	53829.351	33076.346	49602.619	57670.437	14124.979	49131.052	84181.419	22236.605	5383.892	54589.443	80231.378	37428.09	66035.769	78870.36	11747.57	33459.246	31896.187	22380.468	65374.918	33029.999	23564.166	34869.108	56726.495
6.10_355.2273m/z	17742.14093	15417.77887	26781.04784	45683.52848	8646.98649	66626.00466	182.36127	36.47225	49386.41457	42337.07822	38223.84832	36311.5199	37153.74688	57400.59757	41442.18556	46139.9157	10330.96078	15752.64863	42828.67717	69880.04545	8017.61558	35396.09933	51619.10007	36.47225	36.47225	36.47225	39119.17463	36.47225	44776.04073	59069.07152	61893.2001	97915.99381	34309.12739	56033.97225	34605.27916	78007.0169	87223.05906	179986.1519	27463.43302	33346.26305	33751.82136	32020.51049	25458.82268	44417.53675	52148.55891	37110.96903	49399.4258	64910.52696	29494.65552
6.10_391.2250m/z	36795.776	43817.858	27335.656	32402.384	21266.069	158636.728	85516.44	23974.717	28246.621	68794.578	56278.094	88217.687	43327.955	42159.16	49584.728	29990.053	34907.567	39568.196	39598.454	43181.881	34946.207	43168.645	42574.848	59240.987	75106.242	42520.299	42378.149	37774.255	35554.967	49536.93	19268.459	17142.674	30298.58	15730.295	10028.918	53286.551	71927.245	23614.849	19824.991	34635.306	12348.81	16210.411	11890.622	15577.28	27256.338	19031.8	15009.849	13458.545	21466.238
6.10_529.3159n	2740731.6	2284077.8	1974486.9	1436526	1486305.6	1253378.5	2599565.8	1199876.1	1936125.5	2313776	2315201.5	3121548.7	3521251.5	1319058.2	3522431.6	2231266.6	2712976	2334274.7	2729111.4	1958281.3	2031991.5	2059286.1	3133543.4	1641837.9	2685613.1	2022025.9	3395977.7	2267059.8	3265904.8	2096381.3	877710.9	1878893.1	1985512.7	892603.7	630833.2	1606237.1	2671019.2	1576861.4	2895471.8	2562649.2	993690.3	1451981.1	1479072.4	916051.9	1847360.3	1077954.4	1089352	2078176.5	1702514.7
6.10_602.3455m/z	9371381	6945191	6042819	4461325	4179280	4428996	8868543	3950989	6256715	7019995	7584505	10090168	11569393	3862716	11496504	7418961	9023681	6989144	9436463	6641984	6286643	6141200	11035274	5353017	8903635	6548721	12025535	8004585	11136343	7320631	2343323	5905588	5503915	2351596	1588955	4575327	7988593	4709793	9383913	7710825	2931947	3879706	3702444	2768340	5093066	2870834	2814991	6858424	4778737
6.10_605.3203m/z	668440.3	708969.5	590709.6	556742.9	527750.8	437109.6	683540.3	469424.9	612885.4	734605.4	680013.8	799773.7	918737.4	489645.1	893387.3	636905.4	756094.4	748434.7	690860.7	614979.3	628279.9	680938.8	772936.4	557104.3	761124.2	581926.1	824041.6	630672.4	831099.1	645287.7	350851.2	521976.2	705174.1	365402.1	258710.6	566869.5	798465.5	527484.3	744816.7	749712	335074.1	531220.7	606936.9	357405.3	653256.7	458458.3	455793.2	546188.8	579362.8
6.11_1107.6620m/z	284646.8965	179691.9387	175676.3746	161420.339	86524.371	143357.4212	274831.5303	118148.3671	186761.4593	197250.4005	219430.3362	325185.0376	408156.0002	98527.7765	278678.9174	269171.3842	308521.9214	194224.5336	297247.3214	231302.6424	160790.9746	167245.1242	369377.8795	162570.0265	278704.7132	168946.0502	299345.1323	242974.9036	285583.933	248774.9128	15764.6313	144825.5752	124052.0384	24924.9447	277.0119	101413.0042	174042.8302	109257.49	240038.7094	158477.956	41658.0423	37314.5027	28769.7249	68405.9375	107200.7245	40345.6855	25025.8221	198944.0792	95383.5258
6.11_1121.6785m/z	637434.316	317833.034	310528.696	263314.236	133350.01	375183.903	586969.002	231698.967	389995.656	331200.658	432729.994	664628.58	790301.077	149710.854	538876.113	507826.099	606724.397	309322.539	688479.247	487659.5	285966.84	258611.687	865401.77	327154.382	513032.456	332639.444	748367.295	526474.359	603900.473	550721.044	21766.084	260070.043	164566.67	38113.627	3782.241	158288.485	266050.051	181185.818	409544.378	279520.138	68850.413	61035.699	26555.42	120002.752	160654.16	64506.06	30488.265	406015.82	159460.959
6.11_632.3175m/z	294090.41	297073.94	280229.09	387813.96	252903.51	346605.04	280101.1	355783.33	317509.83	296735.4	302895.85	297953.8	320025.77	267102.03	251839.05	311920.08	334788.11	310761.24	311405.29	350810.66	279563.9	292664.24	348567.6	327796.37	305827.71	270566.18	271382.28	290219.4	279215.44	333750.4	117331.29	253680.71	241114.7	187665.62	67657.94	259097.88	227327.35	248796.45	259819.67	241559.26	186766.32	161796.51	129974.91	284818.14	253455.7	221557.79	144674.05	267508.42	227369.19
6.12_1073.6328m/z	134893.5303	122728.8615	128216.9742	251569.1358	70018.2147	281129.4414	162761.8155	272688.5116	198019.81	120076.4846	165428.9907	146270.5283	199895.0928	106228.3595	78389.1285	187381.4803	194988.791	125753.7026	179172.38	264660.5842	115908.955	134490.5957	239588.5181	186640.7307	162013.0882	87801.6797	150216.8772	180665.8696	104223.1259	250658.7819	1412.8438	97768.7748	69986.6458	22689.9731	190.2421	63587.4041	52714.6612	96811.074	104293.7704	73245.6054	36058.174	11392.2107	2433.3727	132432.3745	72438.6296	54639.3789	11329.354	131463.4353	63994.9642
6.12_1083.6623m/z	734818.205	378284.523	411102.401	666060.684	207180.107	1070800.899	690021.772	773491.659	655054.645	376663.399	541183.121	643569.637	737788.676	268763.321	377341.029	728431.353	721095.921	353746.556	789711.115	899425.23	354009.566	359149.376	1003044.597	649915.947	588901.849	440291.867	675805.894	798335.353	478576.612	916232.875	21100.531	354219.97	165255.75	65382.407	4054	199374.406	191837.277	269142.554	349961.822	228164.955	145486.606	45702.61	18397.368	368945.498	170553.451	122208.081	38104.751	521077.707	162834.192
6.12_1097.6787m/z	1450156.912	588726.7956	702806.5522	1065300.001	293794.7306	2181952.289	1302416.406	1385570.554	1172040.896	598156.7524	985541.159	1185110.523	1387735.331	414368.0343	666325.8731	1385626.849	1351405.305	540261.5705	1577398.248	1731442.973	610520.2839	536704.8521	2105790.596	1186445.303	1034471.308	830880.3767	1426938.944	1653674.038	987574.3019	1857578.8	19926.1856	600252.7227	236508.6807	86157.8247	1332.8421	267573.6944	312326.3787	418300.1271	637917.8876	355434.6016	231903.1178	64404.4321	18324.5864	551343.8459	230069.272	135537.0105	30931.6328	992140.8754	240160.9396
6.12_1100.6489m/z	174009.766	177321.967	173869.967	326575.536	131487.842	321486.474	193737.667	340350.7	259991.665	158780.691	199921.681	203989.622	238361.972	154335.018	112287.76	240574.086	252350.48	176251.04	220539.933	299437.774	148758.644	197796.733	273770.66	257631.625	229331.895	155913.7	161670.082	218609.649	144004.622	291354.63	19793.9	149917.627	119186.034	59700.666	1559.246	133870.716	89636.821	148405.709	141261.267	96400.081	82878.983	32291.459	16171.865	191241.629	121999.231	86958.449	33774.983	157133.009	111021.426
6.12_505.3160n	9522591.6	6503358.8	7003231.2	8774980.8	4778057.9	11704143.5	9232311.7	9776795.5	8799691.2	6562898.1	8086801.5	8635643.2	9831772.2	5542030.6	6466549.5	9347905.6	9727924	6417907.8	9926784.8	10700772.8	6532529	6471164.2	11863875.8	9099646.3	8458799	7347944.4	9688964.5	10512157.4	8218376.9	11098088.7	1844955.4	6421671.4	4201434.2	2959952.6	1010967.7	4501323.4	4706244.3	5352543.5	6628521	5144969.9	4317711.7	2424098.3	1577935.2	6370706.6	4278513.1	3485526.8	2099281.6	7726539.2	4319609.1
6.12_554.3011m/z	1133263.6	986034	1000517.7	1332673.5	792899.1	1423327.4	1125479.2	1361863.9	1198007.7	974591.5	1092957.3	1109624.3	1276320.9	894045.5	849021.7	1200712.1	1284048.2	1009565.8	1211356.7	1370703.7	944566.5	1015287.5	1417676.1	1222626.5	1132263.2	959814.7	1113023.6	1227079.9	1008150.6	1359410.2	354049.2	890907.1	736156.3	543244.3	203300.7	769020.8	726391.4	830981	897933.8	778724.4	661209.5	438641.6	340867.6	969896.5	755749.6	666943	423756.8	978359.9	707524.4
6.12_578.3455m/z	35592000	21142103	23162852	28365443	14289073	44409443	33975439	33908210	30841957	21701784	28695280	30600040	35102913	17392315	23065460	33723741	34334096	20492931	36939694	38686700	21750106	20521989	44815711	31829098	30325589	25845378	37872512	40269041	30612623	41880282	5161681	21767559	12474207	8349075	2785631	13648068	15419559	17270053	23076289	16985149	13891035	7071868	4251098	20282852	12636329	9896895	5665725	27726147	13102112
6.12_581.3200m/z	1570290.3	1426094.7	1455618.8	1914180.1	1245019.9	1923740.5	1557041.6	1940950.4	1717960.6	1446154.4	1586389.2	1537242.2	1766557.3	1349264.9	1222110.3	1683184.7	1769695.5	1485599.9	1663513	1898781.6	1374894.9	1517533.2	1961180.3	1741250.7	1627449.8	1401715	1535791.1	1724295.6	1449212.2	1940798.3	588573.1	1265437.1	1151317.2	908444.2	363236.9	1193775	1072772.3	1246096.3	1277727.6	1140261.5	1008994.3	745222.7	566834.1	1417628.1	1183157	1070695.7	700049.8	1372330.7	1105376.2
6.12_583.2551m/z	9.89E+01	2.03E+04	1.80E+04	1.12E+03	1.34E+04	2.87E+04	1.27E+03	4.68E+04	5.10E+04	2.09E+05	1.55E+05	3.41E+03	1.98E+03	5.89E+04	1.33E+04	2.97E+03	7.06E+01	1.87E+03	1.05E+03	5.26E+02	1.00E+04	1.00E+03	4.10E+03	8.63E+03	7.21E+03	3.27E+04	1.09E+05	4.20E+04	1.63E+04	2.00E+05	1.08E+03	2.78E+03	1.25E+03	1.24E+03	1.82E+03	2.28E+03	2.32E+04	1.77E+03	7.09E+03	1.85E+03	3.08E+03	4.98E+03	1.01E+04	9.74E+02	8.14E+02	1.95E+03	6.89E+02	1.06E+04	4.86E+02
6.12_616.2917m/z	198375.9	193889.16	188324.98	254262.6	161434.61	253125.67	205227.74	261322.55	222906.01	192078.78	207250.71	187245.64	224585.38	176421.2	154342.82	216084.74	220997.86	199771.83	212644.78	243258.18	176268.54	201720.05	245727.33	226887.08	212126.55	182856.11	190326.52	226699.83	187739.5	241576.75	79861.53	180384.65	153774.26	121159.61	44448.61	157474.57	137522.93	172986.68	172614.72	156304.51	131113.14	99138.23	75220.04	204168.77	156364.72	142971.34	94201.75	176094.41	150703.55
6.12_646.3330m/z	540024.08	472559.33	481215.41	649439.33	403039.09	664726.46	520210.16	632715.32	576156.61	471223.63	529383.62	503905.81	577406.97	427861.92	403726.25	557683.91	597725.84	474763.48	542133.93	630387.1	430773.81	478065.69	645205.03	568462.26	538739.94	467799.73	510927.04	586193.12	473083.92	641682.82	168167.35	431221.47	356166.72	275111.33	98825.41	386384.52	350157.55	403807.64	435222.16	364578.32	319533.09	220162.89	154825.14	476152.17	368277.56	320569.87	206941.24	466489.01	352984.98
6.12_660.3487m/z	424009.17	313996.22	327550.56	421322.22	223238.01	575891.22	444852.03	477446.93	424136.47	315784.53	384359.65	389859.68	464053.06	259725.76	304193.51	451664.14	435378.26	306757.55	464474.62	505060.35	312086.72	311245.1	545009.26	429083.35	431221.79	339500.55	466976.21	503779.2	390691.58	556361.19	87557.52	305079.07	206220.11	140854.5	44702.89	223097.62	230541.5	277932.93	314419.34	254941.69	215600.9	118366.46	71614.42	312132.92	208617.1	169984.92	98458.18	363973.31	209373.12
6.13_858.5320m/z	2032872.5	637418.1	1371893.5	548951.3	807377.5	1366808.1	1306171.6	522152.9	824943.5	741810.6	1164154.9	1276339.7	641094.5	878405.4	1413989.2	1325555.6	861316.2	472128.6	1566386.2	890963.4	1149201	690900.1	741791.9	1242541.8	1014452.5	1646836.9	1474364.7	1765246.5	1746649.8	878781.3	453678.8	1310061	322512.8	545975.5	279473.6	345017.3	622403.4	704290.5	596661.5	778042.8	980160.5	476752.1	229166.2	1186807.2	503656.9	390785.2	364719.2	1416094	814141.6
6.13_882.5318m/z	365992.09	126176.08	251693.86	37670.36	166463.53	63844.47	217160.38	25568.94	95509.89	159875.28	209078.98	267354.77	123877.2	127148.8	524262.65	190832.07	144226.57	110205.45	271720.23	90713.68	239450.93	138012.18	113395.01	129209.14	203928.94	298024.55	323386.13	245256.93	482782.93	80028.1	143651.58	238215.92	99313.84	96449.63	108031.81	75291.15	238222.96	119731.34	161016.5	251491.65	133802.44	202899.12	152106.39	100256.45	148483.64	77952.75	135285.62	232382.75	219163.71
6.14_295.2271m/z	418959.2	478320.4	395295.8	344091.4	408353.7	459207.6	457370.3	368585.4	466370.3	599558.8	565158	561391.9	245130.6	427646.4	406482.5	481923.3	564499.3	317097.8	444953.5	486129.3	705671.3	480990.6	391870.5	366656.8	521420.1	532102.2	739563.3	476862.7	553287.5	844842.7	349830.6	470126.8	355889	344756.9	475800.9	432911.6	582380.8	511649.3	670756.1	512705.2	840642.1	493952.5	432239	452068	332267.2	387912.7	433724.3	470566	592973.3
6.15_1019.6102m/z	195948.3837	172707.3704	92138.2006	105650.0659	58942.6357	168470.2403	322958.7635	211356.3889	209573.6946	143977.7556	184975.0372	186479.714	159536.2838	70330.3329	90223.1797	189969.6158	197508.9444	150906.9781	187024.9452	172877.0135	133873.1312	117951.8808	261243.2368	119183.0377	166838.105	143020.5362	346870.6183	228220.6886	183612.6035	341014.3723	4756.3727	190913.5956	119162.0889	39761.7075	314.7873	118087.3776	111988.5	232827.8805	410346.2509	117261.8509	127754.6429	33378.7355	8483.6711	115545.624	54153.716	28758.1882	19260.6967	239254.771	73427.9157
6.15_223.1690m/z	85028.6	182926.23	64326.61	118114.18	328070.17	364628.69	332484.78	206839.23	612681.73	259469.14	416399.81	278659.74	63033.68	164385.97	103372.34	150386.07	84869.6	170759.92	86268.34	165037.36	591036	421419.22	81326.2	203830.3	253968.01	135896.51	489553.38	236870.39	125889.33	444679.46	205868.63	130167.59	352843.75	204525.62	1223802.12	301196.39	487940.49	350626.93	205696.68	322531.45	468859.13	347630.53	320368.05	93278.5	49975.3	100920.75	194280.38	139237.34	242682.5
6.15_257.2115m/z	29017.48	32898.09	27043.96	27500.3	27167.12	89792.86	38707.17	30534.57	84142.98	31261.1	36984.85	35300.43	37966.21	44793.87	43465.62	36768.86	39103.97	39640.67	48022.84	42753.04	38721.32	33980.09	41476.97	34257.14	28417.61	36326.97	30586.47	37788.34	34270.14	30335.62	29674.77	28599.5	29483.5	27547.8	31997.31	35938.8	36704.85	35885.17	32879.38	38056.11	42506.57	37168.96	37427.41	36292.51	32767.25	35953.17	35594.86	38088.11	38575.25
6.15_417.2099m/z	186270.98	143250.65	181936.2	162341.37	159271.24	267972.69	218047.45	190594.25	210949.59	152853.65	111316.08	87091.49	229601.64	161528.99	124343.14	183729.48	214314	184063.16	115417.81	229083.16	68145.43	231059.61	80798.14	196080.81	213848.47	193818.81	139992.09	170695.7	175560.65	90528.1	121109	171018.98	187800.03	133546.2	335693.27	216380.34	128920.32	198099.36	194666.49	179943.94	180043.26	178142.76	266462.69	211925.03	146719.37	304612.43	249381.4	248604.35	313624.59
6.15_455.2645m/z	68104.8486	216373.534	10556.1445	12019.1575	144386.3584	19156.6129	388399.139	354504.1587	4449.6564	9138.384	9516.8797	1544.2742	7239.2451	28195.8451	12169.6555	11753.5276	84070.5455	192301.4953	12905.8119	12306.2455	275790.0198	5312.7976	14106.5128	818450.4665	1115332.147	539240.5825	9559.3402	1229684.454	19800.2117	8481.9796	6414.4137	14993.1253	3001.6805	4282.1488	2799.5233	37518.3615	30378.5847	27297.0705	59610.949	21755.4065	9877.2329	4348.7711	3343.5135	7678.8758	26674.7785	2650.8855	6566.3067	10707.284	3036.0628
6.15_656.3160m/z	17008.324	26298.176	18207.145	19119.888	19161.816	6849.074	17397.924	12105.14	19633.922	32826.83	25233.567	28322.685	33991.298	17835.074	35122.588	20360.011	27188.302	30641.59	22545.084	17225.635	22136.813	22909.346	25997.83	16791.988	21768.946	14206.76	24981.643	16237.589	30724.119	13246.174	10333.634	18380.942	27546.019	14400.11	9503.305	25017.674	30713.034	16593.748	33672.708	29891.88	10265.939	18793.238	20097.547	11227.803	26109.814	12015.907	13694.941	15711.781	21885.373
6.15_840.4850m/z	78400.39	35749.83	44176.6	11909.24	40336.1	20452.98	80911.55	15888.37	31233.32	35234.23	33957.47	48599.76	13359.73	34332.82	47341.18	41164.56	29860.99	22808.5	41014.69	13771.57	52073.95	27985.83	12670.43	18906.93	24189.39	36011.66	62745.53	41666.49	57015.58	25485.91	40437.77	103977.07	33430.98	46477.34	25639.19	33476.86	42935.2	77524.57	97805.87	54540.14	109889.43	43107.99	22347.96	56686.99	21310.85	17641.09	31438.72	93081.36	50985.45
6.16_1001.5618m/z	4557.3803	6168.41633	1610.87445	2538.29365	1244.63333	2376.78495	27716.69007	5462.72145	5656.55319	4928.84271	8382.12345	4000.13746	1931.3751	1005.26332	2515.54339	4749.13565	4850.26907	6469.46234	4711.49174	789.8434	5848.77663	8354.9038	6549.23329	925.05861	3461.28337	1239.39332	17798.90741	3369.80461	4815.05037	20346.66665	94.86031	16740.38285	10899.73532	2299.28234	94.86031	13238.83137	9144.00995	45511.35324	121855.145	8047.52701	26775.20976	1775.72472	474.30157	8642.30128	704.11491	643.52151	755.35616	32385.23977	5280.63373
6.16_149.9995m/z	10316.77	13717.023	11271.7138	9595.6129	5932.2536	7356.2481	1384.603	1278.0539	22517.146	20596.8052	10212.8127	13294.5829	7425.5864	46617.6342	10955.4422	44803.2342	8919.3075	13989.6608	15946.3694	13492.6836	5571.3364	33254.2889	15887.5422	1503.8071	1323.4738	1623.0283	110957.6857	644.8613	12750.1977	15991.8249	34673.2657	56911.6893	21388.5333	24664.9375	28958.5338	39191.2649	54720.6667	153988.9321	9003.3181	88373.5685	11543.9479	17202.6679	37957.5212	14631.4091	25476.7736	15688.1451	38146.6644	77516.3915	19770.4704
6.16_295.1216m/z	16.71523	681.47462	16.71523	189.80731	313.44741	598.95945	714.40103	164.82542	560.17767	318.93129	232.80355	39309.45444	37357.33508	28817.65524	34500.27241	27054.35171	32107.15187	42815.85611	26689.96953	34732.1017	23475.75512	24665.81496	28783.23858	1340.17278	1457.04827	716.60033	538.48862	189.68435	519.69841	713.91256	16.71523	98.23733	181.96923	294.8646	83.57614	472.84952	474.89484	275.79823	481.33243	444.71235	126.91407	646.44398	39376.89815	33609.75908	21932.83845	32188.96554	26558.15105	35486.25797	30063.00596
6.16_398.1787m/z	1.37E+04	2.96E+04	1.69E+04	1.02E+04	3.54E+03	9.54E+03	9.99E-04	9.99E-04	4.98E+04	4.28E+04	1.21E+04	2.03E+04	4.02E+03	1.21E+05	7.52E+03	1.12E+05	1.13E+04	3.01E+04	2.20E+04	1.68E+04	3.39E+03	7.77E+04	2.56E+04	9.99E-04	9.99E-04	8.41E-02	2.82E+05	5.00E-01	1.83E+04	1.93E+04	8.57E+04	1.51E+05	4.76E+04	5.49E+04	6.37E+04	9.11E+04	1.31E+05	4.09E+05	1.40E+04	2.35E+05	2.10E+04	3.73E+04	9.46E+04	3.06E+04	5.80E+04	3.43E+04	8.92E+04	2.02E+05	3.82E+04
6.16_412.2852m/z	4855.65609	22296.95306	10038.11427	4912.91424	16582.69391	8600.83993	238.38536	31642.40951	29940.952	15027.29118	61531.73318	2946.41485	3619.79775	45131.07402	3696.81514	9543.64362	4739.98492	15708.91356	17497.12247	5181.48155	22096.83064	19109.39901	6896.89215	53151.01492	108158.0255	49390.34287	2129.77259	5908.50186	18592.11971	47.67707	13209.07013	21544.37331	114577.9853	97965.75557	8383.7854	25840.79989	112819.469	115639.6519	36809.67253	2944.42806	27014.35391	155222.6716	51956.36546	20988.16405	38562.18149	1375.38237	16729.26964	24727.34009	62886.62997
6.16_476.2774m/z	3215086.6	2437054.3	2097702.6	2554446	1921317.8	4970888.3	5116027.7	6120627.7	3282090.7	2696236.2	2527427	2828312.9	2027525.2	2107187.1	1485645.3	3086587.7	3193278.7	2247616.6	2941806.5	3157997.2	2755715.2	2097308.6	4093748.1	2466434.3	3441474.3	4289386.7	4836737.5	3601256.4	2200938.1	6842190	684175.1	2496168.8	1748987.4	1528083.1	589078.5	2357571.7	1881761.4	4189186.4	4012948.5	1656915.9	4371435.1	961998.3	533632.7	2396595.5	1290917.2	1104599.8	742421.4	2979927.8	1711347.6
6.16_500.2777m/z	2774329	2737358	1771493.4	1549396.8	1732256.2	2039842.1	4521689.3	2582364	2671497.1	2526245.7	2428677.1	2512855	2016874	1657751.3	2029703.1	2608747.5	2593596.1	2473795.3	2382627.8	1979904	2429706.8	2241540.4	2845606.3	1680079.8	2311879.7	2151239.5	4214944.1	2770027.8	2778043.7	3928089.8	1235530.7	3353058.9	2615565.1	1807314.7	865604	2667332.9	2357349.6	4539794.4	7447359.9	2621556.4	3640027	1724583.7	1183257.6	2302951.9	1415211.6	1205524.5	1332368.6	3831485	2087347.5
6.16_558.2364m/z	27330.8	43706	25760.15	25141.7	29705.71	16929.33	51240.02	35784.18	36227.13	36287	27159.2	35368.02	26161.11	30718.94	21684.09	29355.51	30628.19	41562.19	25225.99	23480.94	38705.13	40177.36	29624.95	19723.93	27830.1	25222.3	34768.69	23458.63	27598.76	43403.03	29329	51579.44	52433.11	41576.97	17586.39	52773.29	33623.91	76053.28	115004.97	45556.03	62088.64	40307.29	28210.42	43000.53	29093.56	27323.7	33147.75	50998.74	39375.96
6.16_568.2651m/z	50968.63	64403.11	38087.24	36478.66	41830.32	33953.24	85942.05	53577.14	55772.58	56339.31	48480.69	53449.25	44276.09	37767.44	42402.87	48783.11	54025.62	60732.36	39731.93	34957.1	55113.62	54883.33	52585.38	29784.98	43294.39	39270.7	70819.79	43556.72	48297.31	70214.79	33360.11	79670.23	69835.92	52842.67	22616.46	72763.5	52248.47	115103.75	179818.01	59173.97	89773.04	46529.61	36008.56	61482.3	35190.57	35232.32	41444.33	88347.21	53461.92
6.16_614.3448m/z	217635.01	164176.51	108902.65	96764.38	79003.8	85292.57	144985.6	87793.38	161546.99	161472.29	117198.51	145538.7	215828.13	92432.34	119674.01	160290.17	213332.58	173951.43	151928.3	123597.27	110041.73	85081.86	155840.07	120334.04	137185.12	99372.02	136294.04	102698.6	150677.43	146931.64	60017.59	172674.29	87014.92	66378.7	51436.55	109873.41	166488.05	77881.83	233289.22	106678.05	89479.69	89264.12	67832.38	73631.45	99167.96	84617.68	65011.44	193226.9	83716.76
6.16_628.3613m/z	487537.72	418109.48	236895.05	234013.52	148438.45	228008.81	419735.46	220168.3	413308.31	428602.02	291680.45	330076.89	561464.96	255674.32	319965.95	449085.3	502594.37	464837.21	429786.67	368289.99	269597.37	202736.5	465753.06	328995.15	378071.51	261744.71	430739.22	300316.79	413167.56	396198.69	113757.87	423723.27	183262.71	129984.14	68904.77	270701	459040.41	203053.4	575023.03	276380.33	208094.83	184839.1	125861.74	168369.72	226206.75	188746.49	142143.69	490958.05	187238.4
6.16_653.3009m/z	645217.6	628967.2	648669.4	657477.9	643550.9	661795.7	681898.6	699802.7	684658.2	664201.4	673808.4	565111.1	553516	469579.5	474934.6	552492.2	503495.2	499114	550873.6	530198.4	515111.3	503698.8	529880.5	571711.6	563366.3	532667.2	541577.8	577402.5	540679.9	583831.5	598613.9	622789.5	643389.3	651532.3	637192.3	642162.4	641954.8	654244.1	677763.6	655068.3	660022.7	638017	516261.9	499695.3	515269.1	487798.5	468572.3	472366.9	490273.5
6.16_816.4855m/z	89578.314	28023.118	53662.079	22384.345	39888.577	64449.347	73041.293	42925.253	33359.779	32505.132	36110.861	43620.015	13412.106	36821.566	32595.915	48000.349	30611.25	18099.326	50668.713	27139.949	52154.043	23351.329	25081.427	34076.187	40314.265	87455.34	64101.903	49414.113	40155.139	42019.177	15262.753	65590.954	15175.034	33091.945	13192.152	18145.195	27667.663	61673.51	37124.772	20870.458	106229.87	17342.172	4770.078	52898.865	15346.045	14527.137	13000.361	56746.027	30500.972
6.16_977.5630m/z	30028.5919	21522.8981	8967.1715	9138.9513	6167.2881	31251.3608	81674.1233	60322.6543	31073.3247	24701.6556	15006.2446	25628.9293	10730.389	10362.0434	2866.2529	21833.2176	32462.8216	17132.6343	23906.7704	17462.5487	22726.3809	17127.4473	36706.521	6596.8831	23263.413	30751.9983	60222.1586	24681.8158	13330.4064	88737.9774	106.9526	28411.5533	14864.3508	8630.4423	828.5083	30526.1766	13655.9589	89434.2833	127403.3664	17484.2947	72467.3499	3295.292	106.9526	26138.2073	5122.469	2390.2048	106.9526	42568.0637	9985.8247
6.16_995.6103m/z	167190.5336	100054.9329	78770.1543	117638.2643	51219.7824	317860.7458	283384.0145	331566.4792	170780.4154	118600.5969	131647.2654	145452.4368	113154.9557	70466.9066	64609.5765	171041.7962	184688.3403	99847.6974	178795.2338	205835.7051	111967.9057	88767.5312	289523.4041	119387.2974	167225.2073	184569.1132	294436.5692	209034.0298	114590.8622	405248.2712	3191.6815	94711.8604	55699.3588	21634.3528	148.1834	87337.0383	77001.8751	140269.6648	184504.5873	73780.3502	111537.6858	12040.7762	3979.1571	82857.6943	38054.1017	21663.1303	6081.2376	141081.5684	50277.8589
6.17_271.2274m/z	43788.92	56010.98	47990.18	47043.5	46897.82	56422.27	55872.67	55478.22	48298.16	55764.96	77466.92	71516.35	67844.65	81481.96	77692.35	78410.81	72330.75	83016.55	69524.09	73033.41	81693.42	71261.13	77613.74	56283.36	86943.7	85795.36	74302.69	56887.8	73616.53	71661.17	47997.89	48914.07	45907.81	50255.5	53544.29	47379.1	56957.32	52404.28	58668	51318.87	61991.71	53439.36	67826.88	73044.11	62395.18	75497.56	67881.57	78291.74	81247.78
6.17_357.2278m/z	14704.832	27782.457	18529.852	28986.721	13538.428	43649.61	18845.409	26758.063	22321.151	28930.438	22248.274	11197.358	18640.171	48511.186	20595.054	32244.824	13195.458	22108.07	24587.717	31998.735	22978.185	18423.003	22690.939	38819.114	30764.261	18231.488	30080.408	37583.313	42793.613	25170.725	25386.55	54471.687	20303.179	23152.376	15750.775	76296.3	33970.473	93532.894	53611.779	41381.274	46154.68	38983.966	15992.367	25109.57	88659.853	14202.557	21355.561	39430.718	18175.877
6.17_534.2362m/z	42678.9	46595.82	40975.5	54054.75	42662.21	70803.22	68916	101003.18	55519.87	48604.71	38764.35	49006.63	35354.19	44384.4	22201.25	48333.82	50379.69	42861.92	42378.41	50840.27	47234.78	40922.83	59621.89	39871.73	51777.08	66087.29	55857.3	44501.82	30049.28	91245.74	15780.2	43627.68	43485.74	42165.22	13799.61	51457.71	31852.68	86268.6	72979.73	29636.5	89414.01	23095.84	13721.14	55309.22	30047.05	29116.82	17731.73	54388.15	37320.74
6.17_544.2650m/z	75167.6	68840.54	57583.8	73749.56	55372.13	115784.5	112310.56	156339.72	81784.57	70155.17	61249.7	73635.85	55599.18	54940.6	35292.16	72931.92	80182.08	63413.33	66206.28	77246.67	72878.75	60955.38	95344.76	61571.1	83543.55	106502.11	106506.69	76219.8	53962.49	151486.49	20236.32	66473.77	52411.19	48763.61	16921.33	68541.63	47981.44	114984.77	110887.76	41981.19	120344.53	28220.31	18878.08	71906	37898.53	33432.64	24497.71	75767.13	47550.64
6.17_558.2804m/z	59003.02	51414.55	42680.21	58286.13	44918.88	92912.62	91663.54	122459.5	65787.73	56924.84	52075.67	55524.16	38692.58	47183.33	25822.37	57071.28	63121.69	47901.55	54456.3	65627.29	58753.87	43964.17	81300.51	49268.09	60593.7	81743.41	85351.77	64049.77	38963.55	129452.77	13749.08	50286.31	39835.28	40889.5	13447.76	51252.01	34924.53	88417.8	87639.31	35286.83	97825.63	21909.71	10716.99	54601.83	29183.93	26418.23	17673.58	63164.81	41085.32
6.17_561.2551m/z	102727.95	105359.71	92896.68	128149.32	106991.07	148401.82	146578.5	221953.15	119562.95	120121.41	93036.04	109039.1	82177.61	108727.7	58654.98	107772.1	120280.12	106934.44	93096.45	117459.79	112032.04	105846.67	125183.89	96547.22	115325.46	146213.83	126470.23	100263.81	77176.36	198653.85	48847.59	109010.35	98364.6	103831.85	42698.03	123770.51	72503.17	182864.89	165138.76	73756.97	203491.49	64925.72	39638.55	123873.64	78914.98	74164.24	51086.47	115862.01	91132.18
6.17_582.2809m/z	35991.17	39061.96	22977.58	18417.9	25177.64	20302.76	64676.52	29117.23	27837.29	32292.21	27832.28	33306.83	23421.59	24530.6	27202.56	34184.8	37693.88	38192	30561.59	22565.83	36638.33	36854.27	30660.96	17143.12	26416.58	23506.67	54390.09	26957.4	31091.02	52477.23	20211.26	53082.52	46055	32251.88	12662.62	49998.88	30019.65	77349.69	127193.26	43878.03	58527.83	33538.93	18569.46	39634.19	23208.58	19614.3	23176.98	64944.74	33427.03
6.17_585.2552m/z	87703.58	122899.92	84952.59	85703.75	104867.27	67919.22	129982.79	108700.48	108337.21	119663.61	93749.08	92783.2	80767.78	89047.01	78863.31	95020.87	97686.62	124524.53	76633.17	71360.04	107072.16	121323.57	83414.71	67026.81	79855.48	80880.19	104015.23	80535.74	90263.63	123132.79	94301.09	144222.84	173143.84	142260.14	75975.08	159011.75	100416.57	225699.71	287713.25	124939.62	177173.43	128095.7	106640.25	127774.23	102688.49	101666.05	108710.85	142475.84	125908.12
6.17_612.2560m/z	36913.57	47188.49	44261.58	63514.77	47022.99	44262.1	48368.83	64980.96	55420.62	47077.94	47426.68	50352.57	49792.59	44123.03	37082.73	43662.15	45648.22	52090.34	38814.82	45320.89	41475.28	47037.39	55984.76	46360.49	41426.54	40265.07	40715.07	44991.82	43395.6	51610.91	17349.88	36332.16	49879.95	33722.41	11897.22	55234.75	35817.78	53929.88	45007.24	47825.4	38377.74	33804.51	23384.78	41950.57	36368.47	40357.96	24177.04	29731.85	42206.12
6.17_738.2790m/z	5700.1326	13507.9064	11457.9937	17553.2151	15539.4766	4670.3095	3183.1673	4062.3388	8836.571	13750.7082	9114.5652	4425.9424	6206.1345	10424.975	5256.9402	4429.9882	3952.3609	9291.2358	3755.1056	3976.5707	8002.4203	10659.6441	2548.7146	7351.074	3802.7714	2361.3791	632.3995	2033.4737	4049.972	3693.7483	26212.3687	9012.8891	17694.8191	24465.2149	26219.9361	18748.6931	10128.5589	11853.7879	5462.7458	8134.664	12516.951	22147.258	21105.2794	8748.437	14775.7466	17404.8016	18683.7516	4903.4746	15132.3735
6.17_999.5451m/z	5735.1823	12311.0916	2793.5128	5440.9107	1896.7611	8372.7037	27599.2012	25108.7157	16982.794	10668.9621	4283.2884	13237.37	4728.8481	4772.8578	1705.6178	6435.9056	9042.1701	7811.6385	2637.1043	7618.8376	8441.3398	8310.0125	16086.6681	3208.1512	8035.2083	10392.9893	22185.8074	6041.7153	5260.2271	32151.5109	101.6383	13182.148	11218.0475	6524.8701	101.6383	13799.6974	6277.2859	42779.8625	53750.4469	7552.7291	34194.0541	532.9857	101.6383	12751.6908	1135.0898	3058.6615	101.6383	16166.2551	5290.8718
6.19_321.2098m/z	348891.9	228409.2	218422.6	264002.7	315470.5	839989.6	228784.1	318613.8	669557.2	171802.8	163960.1	146834.1	196857	248474.7	167825.4	180570.2	203925.6	182881.5	231763.5	311877.9	104407.7	225700.8	144345.7	297619.4	148286.1	531420.7	203721.3	477766	502428.3	131261.8	311055.4	311547.2	209803	206428.8	354259.1	319081.7	302049.6	220339.7	215169.3	346798.9	536754.6	213551.4	265415.6	246978.7	196242.1	286540.4	267473.7	295130.6	340537.8
6.19_417.2402m/z	24651.899	10463.087	9128.64	15107.767	7191.946	56890.26	39332.617	8697.663	11580.191	19286.526	19743.775	45611.701	20436.35	15569.46	18278.898	10169.293	21294.214	12775.156	16204.051	20492.609	11913.563	14371.823	20514.616	32678.688	20422.095	14479.52	12855.295	13569.861	15231.245	14656.975	4731.338	10308.097	7939.518	4320.748	3105.784	11978.36	17735.288	9757.587	11008.491	5364.653	4006.092	3420.038	3738.3	4781.867	10306.681	1658.082	5028.666	11644.906	5613.318
6.19_605.2752m/z	8473.337	11044.593	14068.902	13092.389	22029.615	8031.136	12737.769	8886.86	12702.691	12597.442	7040.284	78549.593	99103.38	78534.505	76103.842	102835.27	84842.13	105418.026	112882.748	94325.784	77302.314	78799.118	64898.582	14829.338	13705.98	16696.41	8987.687	10831.603	12675.336	10783.873	12043	12219.718	15273.376	17900.066	14376.241	11811.361	11770.209	14579.806	16964.191	14231.01	15322.03	17524.607	90334.268	78650.15	90160.16	94208.392	92896.108	100125.393	99391.125
6.20_275.1500m/z	6256.528	7042.802	9563.92	9576.158	9203.408	8321.081	10265.428	7685.929	9103.14	9833.614	8384.738	166565.112	166530.791	132626.603	155711.105	176231.364	190471.606	200984.958	188179.788	198059.53	144536.116	147601.63	150254.762	13585.404	12079.951	14102.934	10806.747	8886.69	10642.892	10773.005	6323.628	7348.802	10328.104	8887.108	9464.403	8864.065	9902.953	11704.414	11906.162	9520.146	7672.802	11842.135	176153.014	140034.456	160499.436	150967.918	162533.608	191127.82	158998.444
6.20_528.2723m/z	84997.152	173355.041	90535.733	92446.305	73725.349	125181.932	146580.538	141532.39	170468.635	147151.257	232962.084	92322.475	121963.04	51475.609	155284.169	133349.518	64421.371	88244.55	109015.248	123985.995	109292.369	116530.489	89492.002	199386.757	158569.893	114328.476	199009.501	239056.771	312566.964	115319.81	29444.263	103665.91	146073.194	35621.211	17563.468	45697.825	98516.169	131003.369	48892.581	30035.126	78566.745	42957.847	40162.721	15627.553	73345.218	11469.025	23355.711	38262.217	92784.601
6.20_567.3483m/z	43532.695	34814.657	31812.893	26302.391	20011.746	36025.296	45904.662	39134.655	54808.184	32261.342	32784.731	30983.278	31697.002	28764.625	40694.91	42555.981	48853.561	29975.008	49452.159	40124.905	29735.118	28337.03	86643.338	49751.888	35510.057	53009.801	46167.232	45936.568	54601.042	37587.487	4241.387	13327.178	10620.082	7025.682	1030.954	10723.04	46213.888	9877.1	10610.43	20482.884	9188.829	5185.481	2289.233	8476.421	9273.028	13760.964	3571.174	18565.572	10236.002
6.20_590.2566m/z	18902.352	16622.289	22241.01	22330.127	20038.505	13286.624	17205.244	17672.689	18642.528	17537.676	14754.431	25419.557	29689.141	26651.143	26955.132	31660.405	24814.74	30847.741	27110.281	24962.459	23617.336	26934.702	20205.769	14839.067	14502.782	14393.317	10539.959	14693.453	15700.952	15252.501	11667.34	15586.528	20695.433	16362.376	10414.01	17263.254	17606.042	17989.428	12767.651	19757.785	15942.46	17116.582	27061.864	27654.149	28604.101	28594.065	21993.223	25948.178	29429.266
6.20_834.5318m/z	79318.979	39239.742	61928.311	24172.416	39559.264	49527.842	54888.018	31276.161	33559.198	41887.969	56599.867	43581.818	30815.096	32624.788	67064.458	54672.906	37591.227	28233.618	57478.746	32551.109	49045.073	35472.855	30309.49	50551.293	43273.02	65722.881	55625.086	58147.302	59889.014	35518.161	25712.171	35830.026	24257.678	22281.104	18380.136	24606.008	54301.683	30544.976	18123.403	50083.482	36448.425	27918.308	15437.331	32959.163	29123.606	28384.872	18480.091	32848.441	36670.88
6.20_971.6103m/z	76302.996	54439.809	41865.023	50383.469	31202.557	135737.157	135793.785	163885.215	87764.959	77894.687	70689.407	63527.801	40848.651	38590.383	33424.384	79451.088	85513.9	54550.837	76383.502	82303.567	61395.507	45084.7	115535.47	64925.467	96381.176	125138.652	144935.381	94167.372	49322.317	218351.877	2779.189	35126.476	30342.942	15710.895	1025.123	49928.58	47563.424	74138.996	54049.68	42527.78	60840.799	8663.467	1563.163	34725.203	21694.481	18881.361	2832.919	44941.818	25586.144
6.21_1025.6340m/z	130991.203	136537.679	106925.948	83115.602	77419.999	152650.904	166709.985	154093.454	146298.671	162825.079	201296.054	126532.447	130755.901	118895.688	158642.123	140410.37	125107.41	127258.875	175757.588	127577.114	122318.376	113611.033	191971.021	154866.614	216099.262	180748.739	207362.796	160220.712	149856.799	215093.312	12771.082	38465.499	75173.842	20796.96	5241.232	117366.769	218997.86	71375.689	31986.647	187819.886	41826.714	31177.098	19598.842	44854.098	78427.798	65108.542	16015.718	43849.437	61889.009
6.21_1035.6623m/z	277213.539	245865.578	198021.366	152462.718	130922.687	327412.572	340234.122	325666.186	295549.686	329248.444	422026.966	235677.908	248492.013	209874.739	329805.523	294439.504	246769.695	258760.462	382163.51	259634.939	244501.304	206071.47	469035.911	317787.211	452544.806	385849.584	495698.929	384941.595	339319.094	512243.714	18819.633	57435.183	142316.063	32923.85	8344.323	220229.112	480155.085	121564.905	51731.171	386217.311	61821.814	47250.245	29881.694	78058.759	135733.229	113004.306	21333.546	78795.833	104951.74
6.21_1052.6515m/z	186154.79	199445.65	166381.33	143508.4	130593.06	224357.56	224374.1	234151.56	215867.31	242173.91	278190.06	189777.98	201089.87	182315.35	239806.27	222529.22	185873.48	199685.64	252639.58	194067.34	193218.75	180443.21	285934.93	233512.36	284914.25	246395.83	276199.57	251474.08	238090.5	292946.77	31031.17	68038.32	150473.64	49325.1	17576.8	189560.39	296122.9	112618.9	57299.47	270575.72	76439.97	62918.4	43850.6	90567.46	134577.6	126246.44	34968.11	82310.58	108678.02
6.21_1110.6110m/z	50997.2676	47601.8971	47174.8296	47893.9332	37259.9702	46011.6143	42389.6164	53987.3202	49128.4631	55828.6342	48958.9861	38594.1115	34087.5831	39165.3265	48853.6155	43323.9845	43777.1115	49972.2355	49287.9679	40301.0221	38402.2598	45390.1096	40855.1085	39556.5786	36757.5154	35493.2081	32910.1225	51259.8925	42101.9641	42566.8593	7075.5161	21445.2915	44607.6131	8722.0989	2472.6656	46419.8326	44672.2021	30979.4435	14958.9806	56286.7137	14202.3164	17624.3525	11800.9615	23642.6127	36570.803	37308.0838	11665.0687	13305.9864	27071.7698
6.21_481.3161n	4893285.3	4669268.4	4140874.7	3590288	3227653.3	5256419.9	5604913.9	5415620.1	5103965.9	5189149.7	5924602.1	4460575.4	4779039.5	4040971.1	5298842.3	4992855.1	4782989.9	4698238.6	5816057.7	4715589.7	4752847.4	4332535.3	6589048.3	5325754.6	6591098.9	5871890.2	6746231.6	5841915.5	5528657.2	6952009.4	1404692.3	2311813.3	3378679.7	1740691.6	1060506.6	4137072.9	6646151.2	3236320.6	2141231	5726133.8	2411932.3	2002366.2	1772930.6	2592457.4	3316223.6	2979854.7	1479376	2543975.9	2952838.6
6.21_491.2394m/z	25940.948	28553.671	24246.69	22791.434	20284.412	17106.721	24092.451	26527.436	23478.729	21901.83	22097.309	17936.863	21349.761	18107.519	20622.201	18877.161	21315.275	26272.962	22942.38	23106.838	24385.899	27451.092	23169.179	32622.172	35522.319	28574.073	23307.86	39831.709	23227.011	24592.975	13293.439	18198.118	24832.824	16008.283	9828.865	21353.787	20178.109	21583.419	14977.101	22962.061	16879.653	15708.329	13278.707	18227.966	18396.449	20103.174	11654.48	14088.941	19155.898
6.21_504.2726m/z	19125.34486	36689.67831	17025.9795	29016.57832	12347.45403	51919.90941	23949.61863	55038.37187	40206.20866	18948.10222	49911.64042	11816.7808	12795.77565	10414.86318	14143.89429	40527.46644	9703.58507	14794.3266	20283.69636	27764.49891	18118.20877	24737.58891	10726.49275	54437.61071	24183.70272	31490.00074	43102.09567	71116.0069	55709.72066	31168.85271	2959.9249	9655.90937	27624.60426	6755.88587	1974.71754	5858.48758	15134.93409	27002.30097	8631.30515	4313.96472	26940.25334	4896.60158	2367.19059	1845.69379	12536.00569	318.94525	3351.46422	1375.04064	15978.95394
6.21_526.2933m/z	151726.88	272103.31	100192.61	95670.92	102099.49	124349.47	293322.19	214205.52	277338.82	218734.18	138324.12	138010.77	144100.61	150906.95	85674.36	194186.88	147825.1	269421.62	145429.53	129652.01	152391.17	108521.21	120642.66	109040.69	188818.48	181887.42	344714.39	143301.6	200914.96	292871.68	85438.55	343962.99	115367.55	143725.02	81106.83	212501.86	230202.98	291380.1	587919.67	140489.31	327146.93	149424.12	73301.6	150173.72	123618.47	120715.26	95032.51	404845.75	103682.83
6.21_530.3012m/z	903951.6	887403.1	821467.1	754563.9	688551	920752.4	973601.4	974804.2	940929	954516.8	1015201.2	874754.8	910039.4	799801.8	970325	929822.5	887940.8	906421.4	1000572.9	899876	892269.6	858083.6	1076593.5	955204.3	1127663.6	991911.4	1091957.3	992552.2	1000086.6	1138872.6	337330.1	503218	714081.5	418561.3	266006.8	811391.2	1108395.4	667733.6	464114.9	1033563.1	528398.5	469241.2	440188.8	564984.7	723142.5	661553.9	363364.3	543785.7	627774.4
6.21_554.3452m/z	12380585	11706418	10086716	8442669	7550780	13872585	14698929	13965746	13127608	13305307	15784819	11050384	11684812	10074197	13743212	12854109	12013349	11756100	15474455	11843066	11954386	10476374	17855703	13914147	18461368	15840367	19173865	15462176	14395197	19435998	3045717	5326298	7980138	3797712	2283740	10209396	17670861	7738576	4959596	14965845	5577728	4494049	3804998	5939811	7884757	6916260	3245464	6010951	6898551
6.21_557.3196m/z	1349371.7	1319240.6	1296293.3	1198574.3	1101971.1	1368082.9	1431837.7	1461969	1408909.1	1453294.9	1533278.7	1266758.8	1361019.6	1219428.2	1438635.6	1396115.4	1386712	1398575.4	1459988.1	1370508.5	1374164.7	1353783.8	1591975	1427520.2	1629105.9	1455551.2	1571723.3	1494613.8	1498875.6	1701014.4	595387.1	829680.9	1140493.5	724261.7	486049.4	1256173.1	1644133.1	1067897	767380.9	1558061.5	880301.3	812657.7	745853.5	933204.4	1164430.5	1076740.3	632378.4	868952.4	1039195.9
6.21_585.3224m/z	21531.327	18779.348	19769.458	20208.621	17609.446	22189.213	21242.208	20945.513	22223.747	22700.103	22439.378	17813.005	19117.895	18146.371	21701.613	21928.215	21880.186	20652.57	22156.26	20503.142	21596.003	20006.88	24078.334	22969.812	24768.275	20874.219	18921.766	20826.895	21363.527	26083.688	8981.876	12364.839	17752.513	8977.235	6515.218	19204.744	22751.516	17235.195	11271.138	23916.092	13397.362	12315.968	10953.919	13401.46	14647.504	16481.135	9513.331	11622.404	14776.852
6.21_592.2918m/z	163721.47	169501.93	163568.5	155015.73	139800.69	163486.71	170244.63	175448.32	170251.59	170036.26	177677.74	154104.61	165272.47	149178.61	174169.62	172083.11	163016.86	164017	177958.23	162395.27	164888.54	170243.26	188762.93	177413.48	189874.77	176348.85	182989.57	177337.26	183448.38	194866.49	77046.15	109489.49	145462.2	92542.74	64796.07	156041.13	192826.92	137073.58	110045.01	197120.93	115144.79	106610.49	98098.35	118572.92	147396.88	138066.84	77956.49	111629.5	129696.89
6.21_598.2886m/z	107212.67	101113.73	99624.38	97267.02	89175.21	92876.26	100758.01	103783.76	103957.68	103972.53	105987.58	91972.17	105595.43	90433.06	101060.46	99298.12	90400.09	92398.11	97732.38	96729.03	92845.71	101121.77	99999.43	103293.87	86925.3	100999.27	75511.03	93687.3	101790.38	98735.88	51093.93	68577.83	89735.7	62656.76	36616.02	98407.52	110337.16	79807.86	64283.33	114564.12	67089.36	69282.91	56727.4	75551.87	88864.06	88896.34	48045.3	59089.99	80587.42
6.21_608.3179m/z	297884.25	285479.76	284137.23	261897.98	233460.78	294634.8	306977.74	319041.79	289025.42	304121.56	315984.89	276647.58	287761.21	252470.14	297378.09	289412.48	287959.59	289811.37	320560.61	289926.57	288084.14	280225.56	348440.62	300180.18	311265.11	320197.93	302744.16	310853.67	308605.6	333130.14	115939.61	173161.94	233024.72	148821.12	86765.04	264772.83	343799.25	215364.76	164291.74	323496.53	172627.83	153387.55	142448.74	189697.93	238206.12	212237.04	118753.9	183431.23	205007.31
6.21_612.3041m/z	73364.81	65843.85	76078.81	69589.23	64382.23	68866.43	64691.38	71517.43	78408.63	75824.9	76199.79	62237.71	68606.46	66507.29	71977.69	63493.78	61529.24	70798.42	72280.26	67435.81	67360.91	74341.41	75617.38	75767.03	75599.6	64533.34	67777.12	78433.18	72047.86	68432.03	32954.89	44048.28	63921.58	40050.3	23549.32	71819.07	73500.13	58077.55	33914.28	72176.94	46801.15	44006.93	39532.13	50471.87	64055.09	66712.75	33708.15	39824.22	53187.55
6.21_622.3330m/z	421672.5	405969.2	394368	350522	324839.3	432886.8	452887.6	450334.6	423511.8	442492.2	482402.7	383418.4	417555.3	348306.8	439160	426672.8	412996.9	418607.5	460020.3	407735.2	413434.2	397308.8	506423.9	449276.7	475257.7	451132.5	472925.9	465916.8	456681.3	528769.5	154757.1	229568.1	332044	194429.5	113668.6	377971.1	522817.7	312562.1	206530.8	483446.6	235579.7	206460.3	184895.4	255870.6	321132.7	303886	158668.9	242777	285500.8
6.21_636.3486m/z	201913.38	190666.63	170527.34	142726	138606.48	213056.27	225507.01	219572.57	198597.17	213059.21	237996.93	175010.04	190000.87	162091.69	221510.38	196871.79	193853.75	195737.9	237277.35	193389.84	191507.68	176149.05	265693.47	212278.74	273366.52	235153.24	259176.09	238636.58	232019.78	291218.75	57730.34	96494.64	142740.67	71455.2	42177.99	172988.43	266541.98	130290.7	91497.21	232798.55	96718	88244.6	68646.03	106785.96	141318.74	126180.02	62602.01	103693.76	120605.22
6.21_639.3243m/z	68169.16	70287.74	66808.13	65709.88	64264.06	62768.72	69551.27	74033.6	66503.91	68655.99	70808.98	57013	66887.99	58366.3	71386.02	66786.91	63649.69	76016.62	68796.46	73695.45	68897.36	67661.98	71289.61	72292.1	70064.56	71829.84	65140.33	68793.76	69336.74	78070.61	35404.27	44049.47	65986.99	39891.3	26295.45	64190.95	78033.5	54326.36	41172.93	74704.04	45161.11	46303.14	36751.68	46247.11	65839.96	60522.9	34125.9	41582.91	55724.9
6.21_680.2918m/z	19968.576	25503.743	23766.523	24130.889	25802.364	16726.218	18199.963	19920.551	18324.746	19617.208	21483.419	16337.238	21119.072	19823.363	19703.058	19470.814	22509.605	21793.222	16541.073	20171.991	21526.032	22597.767	16327.972	22104.502	11960.717	17166.067	10139.655	18071.625	23253.383	17409.081	14978.756	16344.972	23274.593	21222.336	8825.04	23539.298	18626.404	19249.159	12146.574	20983.092	14765.636	17932.958	16404.522	18574.164	23500.593	20983.677	17398.874	17992.669	19072.711
6.21_681.3166m/z	2822.8663	4317.9483	2476.3976	1212.9838	1802.8346	1724.0398	3382.4578	2103.6185	5249.1859	3581.08	1682.1695	29537.6015	35289.3226	24904.2517	35323.9671	19926.2891	44161.5244	44082.4481	23998.1455	45257.2876	17616.3032	18087.3201	24667.0929	1689.4743	1000.9221	1624.9684	744.216	3033.292	2579.9825	2922.258	1786.42	3828.2549	6217.0776	2358.0363	951.0479	2267.3412	4246.5472	6646.9236	2341.4113	3023.2687	4251.349	1909.3722	32058.6172	34175.4306	19237.4008	29141.3206	41426.1576	42236.3326	35996.1562
6.21_817.5515m/z	3625.49204	2036.54711	1729.16535	3616.40178	5475.82703	21276.90086	3745.64326	2991.03704	12458.46622	1586.31513	504.1852	20349.28578	18616.51281	23482.49447	17843.35282	19787.49613	26503.23526	18692.0001	20444.91057	26232.25447	13670.14552	19729.9617	20284.81188	3249.52303	83.83172	7406.78685	970.18875	9245.1345	5582.93121	1133.12465	1738.53097	3369.68537	2666.36978	2126.86021	1404.16901	4807.15941	4739.87338	1823.16113	2227.90257	7241.53837	6552.86754	2078.98622	27021.77247	25041.26716	23487.20998	27905.52708	24301.81679	26198.90017	30815.49095
6.22_1103.6512m/z	24892.7551	31231.9168	23778.4265	16237.3545	15760.271	36056.7809	40101.9784	42092.9578	33169.2481	33912.7085	40311.5256	28558.8005	30657.4215	21846.1825	40008.6269	30776.6729	24006.6299	29412.7834	39047.6518	21753.7314	29235.1507	28582.4779	39842.3568	35402.9355	30598.7624	43106.4022	34077.3412	40165.027	36021.0164	44921.9152	102.6915	2048.2718	14783.417	2125.7979	102.6915	22495.0694	50208.8097	10639.7524	2947.6289	43519.0873	8945.5608	5272.1921	993.3125	5991.6548	13407.3259	7347.8081	1712.2978	3195.787	3371.9044
6.22_335.1532m/z	1063.2964	502.7428	637.6713	1210.5892	3055.0472	584.7637	811.4396	485.358	554.1267	669.1039	814.1245	58161.7752	66201.5288	50858.9258	55688.9149	54015.1854	75532.6147	77609.7613	56110.9844	73498.1835	46319.4092	46088.6525	46977.8362	2164.3958	358.8191	2741.8861	969.5678	992.8869	1476.1105	1914.5515	1035.5881	1250.1558	1484.942	1420.9866	1628.3774	426.9691	1179.4246	1470.1748	1541.7301	1824.8047	829.5593	2019.6857	57693.1514	54400.0331	48618.7045	57698.953	62123.1226	72277.4487	62808.0095
6.22_353.1636m/z	1174.8457	750.8004	2674.419	2414.5282	4778.6371	1298.6264	1782.6968	1696.7953	1565.006	1572.1159	881.394	81967.3556	91616.6122	64659.6305	66699.4071	69453.1217	101232.7401	105726.0067	73714.8852	98868.0352	59109.9598	61605.0343	59821.9269	2728.9514	3245.907	4106.164	2261.5122	2303.1639	1845.0524	2816.405	1177.485	1374.4386	1460.0537	2942.5348	1938.974	1599.3016	2453.5202	3020.4041	2319.3786	2058.5913	1389.3175	3535.5557	77782.6994	72600.2921	65039.0576	75318.5636	81636.3516	92401.5025	79636.7138
6.22_625.3076m/z	86702.76	85242.98	91483.24	86260.41	81146.85	86504.21	90970.03	91641.75	91021.04	97719.98	97010.15	81562.15	92247.11	76762.64	91658.78	86605.39	87437.07	87549.52	87775.35	86297.67	80774.1	87728.53	95794.36	93635.26	80510.59	85332.5	66475.22	91122.07	90811.68	95520.07	43400.98	60188.59	82283.17	54201.67	36235.17	87646.6	94018.71	76145.57	52397.75	94705.06	57500.06	56809.33	51473.69	65841.62	86396.53	79816.12	46535.91	56175.69	68266.13
6.23_249.1851m/z	115513.559	56762.41	13209.227	16248.095	25276.844	64554.069	61565.096	37727.972	89414.759	49415.439	27905.517	37656.414	10347.734	53073.215	42414.307	59158.419	94371.262	60503.866	22143.566	25548.639	49950.175	68011.485	30532.696	47933.715	49524.748	23131.411	232728.841	44814.285	49686.326	272622.453	34998.964	59177.704	31366.969	35543.768	115184.882	50364.538	179103.621	64074.268	89694.995	44477.618	167121.917	83959.473	38623.191	21245.364	6365.401	50384.612	42238.033	62883.556	30686.778
6.23_281.1727m/z	7921.298	7899.401	5082.465	8478.453	10025.92	14346.02	6820.978	8389.21	15102.675	7245.572	7920.17	9823.891	9018.866	10579.676	8733.739	12965.672	10693.166	10548.701	9543.711	9551.961	10895.545	9344.519	7879.776	7705.311	53729.354	8359.457	50707.818	7560.463	8836.246	18337.176	9617.603	7607.72	15954.581	8141.234	17785.897	9108.738	11111.518	11570.626	8378.706	8769.432	12649.238	12046.226	10801.554	8352.717	8384.704	8591.459	9752.397	11533.09	14411.977
6.23_297.2428m/z	1725652	1855632	1606327	1386741	1607277	1738819	1839665	1720455	1679474	2113698	2196676	2890242	2333165	2910662	2595487	2950199	3299479	2942253	2794287	2902473	3549854	2750252	2562800	1637128	1940969	2097063	2376931	1847522	2025492	2534541	1520173	1810890	1562211	1567374	1873520	1659961	2267008	1983938	2193520	1928080	2847068	1936382	3040888	2827801	2472679	2570604	2581524	3147713	3192564
6.23_312.2539m/z	49946.76	45757.98	33738.17	27389.79	29136.61	84699.07	50152.4	53754.69	160233.66	36561.09	37158.13	35636.26	46118.68	63067.41	43968.75	40948.06	43650.91	46999.26	52671.81	52979.77	32150.47	45795.77	33888.52	40429.55	20671.79	53628.15	32424.85	56518.85	49965.27	30146.75	43791.67	36331.55	36385.77	30485.13	84050.07	58600.89	38753.54	60257.41	36613.43	67917.34	41247.69	35404.18	57580.37	51157.99	36220.41	60820.51	51005.06	67095.91	49928.98
6.23_694.5023m/z	39119.088	30754.315	16913.841	29122.795	30760.739	89204.534	39137.628	46807.035	72691.577	32600.237	49703.382	48501.765	38140.435	42523.629	42894.935	54051.033	54618.022	50324.689	61108.124	44653.343	50908.045	35878.173	47317.016	42606.016	428267.391	54866.314	410124.048	50005.855	50814.962	142686.462	10215.05	18573.683	56049.106	12067.34	14890.628	33699.273	82941.402	34343.613	17177.551	48867.97	31960.1	22086.806	16348.081	12206.47	25465.563	25918.371	9263.392	28349.192	42671.626
6.23_773.5263m/z	94.47802	94.47802	530.54241	94.47802	510.79593	1666.21317	1463.38818	2242.91035	94.47802	94.47802	2619.36116	31654.64822	26857.67801	29701.43512	29844.30663	34535.41961	26319.2569	26925.75843	32677.0177	29797.58863	27958.58468	22495.74957	21329.9242	1537.47309	94.47802	1220.98676	94.47802	94.47802	1424.37148	94.47802	958.91281	1171.66175	1172.80479	3287.22241	582.93406	94.47802	94.47802	768.85471	3269.87871	611.53076	1300.04141	998.74973	28744.8505	30872.91326	34890.95859	36067.20195	29795.33483	35014.87732	33146.68692
6.24_199.1686m/z	915338.1	838264.4	648119.5	887503.6	987524.1	1669079.9	847037.5	985724.8	1466271.6	829990.2	918493.9	1098888.5	966269.1	1144134.6	939320.6	1172279.9	1148296.9	1119146.7	1063876.2	1040404.1	1093847.2	1016116.5	886093	885160.2	4700377.9	965488.1	4552178.5	957889.6	1051068.5	1844530.2	891960.5	776970.4	1449209.4	786616.8	1435602.1	918126.3	1123983	1107018	927310.3	916895.4	1231063.5	1032734.4	1000038.1	855579.3	936948.9	934618.3	923062.4	1130150.1	1368957.5
6.24_211.1687m/z	51097.67	39040.52	29712.1	46987.68	39859.99	69289.9	36424.37	41278.35	75654.71	41902.18	79212.3	43526.02	35990.33	58398.48	48970.53	60761.22	62535.51	42808.93	39696.18	52841.59	55943.32	50746.11	52676.13	122931.97	67032.73	39258.02	64206.67	63106.01	65470.82	53409.85	36028.6	38669.74	48793.29	33811.99	53986.61	40221.88	46962.57	50659.64	49183.94	36422.93	52745.53	40489.6	52966.3	37533.15	36381.74	38474.63	40359.02	46822.98	49773.36
6.24_267.1571m/z	11027.254	8322.15	7157.667	10898.593	14127.78	17737.81	8514.863	11631.646	17317.83	9533.123	10328.126	14308.208	11753.413	13320.902	10075.759	13260.258	14538.602	14912.053	10187.549	13205.574	12807.367	12542.279	8441.234	9482.628	52943.802	10755.036	46691.187	9852.656	11546.711	20932.718	12738.811	9470.176	18439.676	11056.266	23246.678	10211.611	11856.559	13857.821	12746.857	10811.117	17075.311	15570.915	15266.999	11708.612	12155.934	11350.307	13525.881	15263.97	20006.886
6.25_367.2304m/z	145947.51	98959.62	127888.67	104764.39	106948.09	174366.79	134942.64	114540.97	134955.01	116765.16	87437.33	81576.22	139330.72	125243.59	110904.84	125968.81	124352.66	114713.4	98304.5	148399.56	71451.01	135091.16	59063.78	132661.45	137030.4	143402.66	96713.97	148964.96	166627.56	70315.16	116397.75	142313.48	121063.43	107938.78	210912.63	139582.98	87259.39	139239.85	149993.12	111115.6	139185.89	154130.12	167269.31	161984.14	114449.91	177718.13	165862.63	174780.67	206208.44
6.25_457.3643m/z	46871.42	34796.83	28862.29	37779.79	43909.36	104945.46	36520.14	49573.93	72705.96	27706.7	23383.84	20768.05	35435.38	35268.07	21214.27	24333.16	34772.97	29430.17	36487.24	52850.74	11322.23	36330.62	19528.4	42780.6	20843.5	75527.6	25440.05	63702.52	68371.73	21259.03	43778.65	46306.89	30299.22	32505.08	46567.75	45952.85	36607.18	33146.71	37747.25	51571.92	78609.62	31378.79	44988.12	40643.96	36238.37	52176.84	51219.56	49037.87	57021.54
6.25_580.3167m/z	47305.021	54578.971	44557.56	30912.326	33584.606	23220.052	51437.167	48580.801	49144.669	47180.564	40252.08	75251.886	91280.803	37726.688	60970.377	44185.024	54384.053	62192.752	61155.472	42738.75	52040.974	39908.56	85521.962	32192.782	53834.611	88191.632	90387.194	45901.254	63747.908	62554.481	15830.046	39398.203	31990.529	19259.407	7986.777	32987.889	51767.389	18216.759	92102.134	23625.38	33315.609	14502.359	18549.132	40214.94	46328.558	25655.019	20446.603	48227.639	38186.319
6.25_590.3457m/z	360134.24	418194.91	314647.08	216788.51	238205.03	173726.36	439348.5	396393.08	378050.65	342979.28	329292.13	558192.28	697736.87	287655.44	452529.23	339611.37	427238.41	444288.03	489484.66	317549.59	380719.34	307449.08	675948.73	235001.3	436660.34	703105.27	736443.94	370689.12	480354.12	502327.81	95740.79	281524.64	228672.09	139119.78	50070.98	261629.58	439414.37	138682.7	655795.85	191730.73	244453.14	95627.9	128638.07	260079.05	316990.53	190334.07	122334.19	359815.32	253481.74
6.25_599.3192m/z	233524.79	265541.14	171816.75	135980.12	117690.75	221759.74	259332.59	220396.21	233192.45	223262.1	244179.7	301941.13	228198.71	399471.46	350291.65	335340.89	340152.15	329160.27	296165.33	292579.35	271079.11	209920.9	406292.94	226592.48	294004.07	180639.05	225020.84	211645.58	224880.58	251366.47	155405.44	179516.63	241176.47	132355.36	82809	235852.17	262994.46	246390.68	197655.14	155763.01	179959.31	137613.96	187785.07	313119.31	249436.5	188222.13	239835.93	240982.11	250697.27
6.25_604.3612m/z	1331305.4	1516344.9	1123839.8	777721.1	846422.6	701925	1577848.7	1462402.5	1423921.4	1323114.1	1296851.7	1925373.3	2455571.2	1016770.5	1671033.3	1247601.8	1515118.1	1597593.9	1821828.8	1168925.2	1391837.8	1072169.9	2555676.2	923156.3	1748251.3	2675162.2	2867824.8	1422877.5	1865655.4	1977198.7	313194.1	931660.3	823109.5	439091.9	174376.7	944952.8	1736603.8	486860.5	2183994.4	730511.6	803615.1	325465.3	399433.9	815068.6	1065009.1	638671.7	399271.4	1226150.1	850783.6
6.25_729.5005m/z	534.63005	99.70166	1491.06078	2759.67956	2499.96399	1251.49532	1733.99346	522.90967	1789.82594	1283.27401	2511.69482	32275.616	30966.24815	33450.75253	29539.5486	39971.02998	38722.3555	34723.72091	34326.45997	34322.67242	31189.42846	30900.57685	30836.00672	1109.07235	99.70166	772.65261	1568.1524	1069.38188	1075.39371	99.70166	1041.89911	2613.03554	1210.16097	2096.14815	1863.19828	1548.68503	2756.85046	1112.12512	3983.46469	99.70166	967.56309	2164.80995	39324.62214	34200.50036	32302.81783	35926.94755	36547.56261	37323.46665	37201.56715
6.26_283.1697m/z	45013.95285	5750.81113	38293.2632	59078.2029	25152.51941	34512.51386	41.81671	41.81671	23008.2106	24098.34935	43052.0707	74359.81962	57117.7753	16274.37853	97468.38488	18760.8722	37315.49703	6513.00165	69158.78803	95232.52807	29807.89128	9879.27176	41129.46516	41.81671	41.81671	41.81671	32237.69528	425.11489	48481.74682	55842.506	30256.46772	41809.15002	28890.79887	30630.64689	28988.8774	32721.95371	53219.83305	72168.95941	17926.86283	31663.16821	11534.90761	11629.62301	45540.83158	21179.8581	31408.38122	20887.51836	40706.84366	40392.80936	39109.66438
6.26_371.2431m/z	17195.3358	36482.9951	17844.412	19137.6277	23735.9295	41335.1261	54920.055	53875.4092	9283.9221	18168.0153	17191.2261	7016.135	15161.1526	52380.3174	23809.9536	21812.3645	18066.0802	34439.7149	25494.8956	23546.3197	44340.5385	11884.7134	22225.3374	136364.8987	165543.4405	91979.0935	21955.2747	174732.5718	38457.6251	17922.5339	11820.3013	22396.187	7627.7502	8791.9759	7687.1249	54934.4773	38793.7116	47515.0665	73212.684	37656.8994	15594.4039	9910.3926	5778.8089	11261.3092	45145.3971	5805.7092	12490.9798	19010.9073	7268.0488
6.27_452.2776m/z	313480.95	201058.27	133556.98	151085.91	160427.57	184034.99	360955.61	254012.07	179965.92	232252.06	215224.41	164081.47	154428.97	164141.94	155597.59	161155.27	284346.5	194094.09	182816.7	199320.5	234687.88	179918.39	288203.53	175986.23	248426.55	247705.31	367905.23	238965.67	205064.15	389917.71	124725.9	128693.07	159020.6	126071.55	123032.79	325015.74	339160.41	295403.37	249112.27	347866.13	215613.59	167826.99	148158.35	181418.03	213218.26	137012.53	143053.94	136594.43	154839.26
6.28_628.3609m/z	483584.29	107871.97	107791.97	52474.58	127180.47	62754.66	93320.97	95134.63	140397.61	129187.36	143690.92	155694.26	186033.54	44317.63	103254.15	77330.09	367502	92668.3	164101.3	75914.85	176528.18	89164.04	74596.9	93187.89	198282.26	164473.86	86935.24	99208.86	125564.9	155542.56	36767.63	122601.52	71869.43	38585.72	28679.82	64191.83	123354.23	68085.25	203402.06	62990.78	72999.71	48851.67	54004.63	53580.86	89139.58	54446.05	44271.08	144553.04	91625.83
6.30_1035.6623m/z	2857339.7	2825324.9	2519904.4	2376550.3	2131738.7	2990616.8	2914653.4	3015242.7	2826025.3	2922090.3	3068844.8	2455553.5	2621508.4	2225307.2	2772137.5	2462744.7	2535799.6	2436895.2	2997764.5	2561282.2	2493513.8	2377868	3222024.9	2828897.1	3187553.4	3045187.3	3168909.4	2937346.4	2872858.1	3471911.9	961369.4	1489805.8	2153260	1084877.6	584007.7	2646123.1	3469021.9	2034334.4	1404105.4	3132765.9	1602362.9	1263015.3	908230.6	1509159.9	2125067.2	1750161.1	899954.8	1489896.9	1688074.7
6.30_1049.6780m/z	8681308.3	8043578.2	6518317	5566436.5	4784107.6	9504317.6	9467325.5	9390547.6	8678367.1	9015301.8	10485071.2	7127556.3	8046575.3	5864511.9	8970378.7	7507421.9	7799546.9	7078195.2	11190121.9	8309687.8	7525313.5	6753488.7	12399999.9	8971622.5	12103045.5	10399028.3	12510076.6	10011482.9	9503778	13718004.1	1448609.1	2950802.3	4915398.5	1698875.6	754108.8	7030361.4	13653105.2	4421015.1	2597738.8	10499708.8	3067241.5	2187239.6	1440320.2	3037940.5	5028696.9	3812323.1	1384890.4	3005235.9	3538380.4
6.30_283.0696m/z	41607.2744	4669.7245	45052.334	67651.3225	18169.4112	64317.2406	245.3703	245.3703	15795.291	19503.724	68577.9665	79258.3308	56436.246	16185.0484	71451.1451	20989.5366	30221.1604	7291.6624	86646.2373	124343.1909	20911.9414	12573.9179	66271.9692	245.3703	245.3703	245.3703	18902.3553	245.3703	65493.8919	61268.5127	14942.2061	36363.2967	9804.9696	9702.7304	16492.3897	17921.4501	66705.9761	39669.3261	13663.7149	50690.1039	19912.5913	13774.3485	47053.8244	20256.257	16484.8801	12595.02	21732.3978	25218.6539	10222.6131
6.30_285.0676m/z	39157.25139	5986.69741	43746.733	63546.64397	17176.39211	62616.04117	83.90111	83.90111	16933.9349	18102.18925	69669.56019	73443.15957	52225.50038	13906.732	70618.64106	21018.35382	33209.24179	7602.79765	86101.14637	123589.5155	18660.15555	13624.99935	66234.62476	83.90111	83.90111	83.90111	19625.6691	83.90111	68720.33887	62564.77294	15710.53048	36530.88411	9354.45805	9390.99374	18669.23652	16344.32508	66010.84138	36809.96016	13437.89	47976.6043	22647.28357	13313.38844	45124.39095	17949.30946	15721.56673	13338.83669	18238.34158	23804.06939	9958.00866
6.30_409.2356m/z	41096.42	47172.02	46551.74	47682.36	39210.79	43190.94	46023.48	46404.83	41808.68	43745	43538.39	36746.44	41429.39	34438.96	35896.07	37692.59	37255.8	37598.61	35733.05	36848.04	39826.83	42699.88	41158.25	43716.08	45875.36	44927.72	46422.03	50258.98	47431.43	51575.69	34407.19	41247.39	43142.82	38073.18	27212.3	42026.03	45032.9	42934.28	36835.66	42934.67	42135.89	36985.57	28578.08	36150.67	33858.75	34224.79	26861.89	35000.9	36467.95
6.30_481.3163n	21957103	21070147	19818689	18710965	17236582	22292395	22877161	22976987	21730172	22590225	23912183	19719849	21374093	18491284	21787832	20799104	21295914	20387546	24251306	21498448	20698871	19924731	25708142	22843534	25455843	23569881	25780682	23823328	23102566	27200604	10252186	13550906	17379150	11321135	7735803	20151826	25778086	16746235	13133754	23774872	13953364	12240274	10540927	14169489	17546917	15937959	10381696	13704402	15114497
6.30_554.3451m/z	79778134	74018068	66793557	60986997	55293955	81047953	83869653	83015867	78447906	81444429	89886747	70106897	77009293	62458144	80535007	74499655	77667208	72038251	93780989	78431193	73877951	69120754	100171977	82916915	99101870	89502402	102513079	89382782	86072930	108813934	26904515	40198169	55659481	30149547	18855410	68844906	102199190	53635245	38340619	88968580	41798685	34518494	30437557	43165065	57778752	50046464	29467848	43718845	47594837
6.30_636.3485m/z	687048.3	663559.5	637124.7	637876.3	601707.8	681307.4	670463.5	687112.8	675410.7	699125.1	728926.3	583258.3	628103.6	592183.9	637923.3	600765	624391	620001.3	664120.5	612269.7	619130.9	602596.5	696188.5	685976.9	713705	676688.5	693610.4	687500.1	689017.1	736361.7	396787.9	499210.9	588791.4	432098.6	291862.6	659395.1	710137	593787.5	502139.2	704471.3	487976.5	441621.6	350580.7	487584.8	568893.5	529828.7	371103.5	454541.9	509276.5
6.31_502.2933m/z	101798.42	189003.82	92632.8	61854.93	107241.18	67523.65	295513.97	280683.26	221365.89	144415.78	120663.01	163632.69	115136.76	116657.85	91416.59	98958.42	78090.07	147457.41	109702.52	55150.94	144080.12	99695.65	175029.24	63922.3	147854.24	391973.18	382220.54	135953.46	152872.67	261434.92	50287.63	140063.59	102727.98	97635.73	37396.11	133337.01	147356.49	133798.7	358097.18	44803.28	252322.09	61032.78	36625.99	124762.08	83466.85	59545.76	42906.84	150811.92	79307.33
6.31_697.3562m/z	157516.149	183496.484	60213.255	29342.003	61469.086	110373.599	231970.353	170891.672	232239.856	161393.821	166245.598	17877.057	6052.58	28725.672	15462.189	44570.497	36279.483	27497.464	33633.971	13387.393	38834.8	17014.11	31817.629	124343.711	121986.74	71480.317	110581.799	136894.006	97894.574	158436.718	64886.923	171287.775	212692.271	41699.65	14999.845	99402.971	257824.318	244842.666	76137.145	107381.964	161247.307	76987.143	11834.953	12378.632	22918.146	15561.976	15478.328	25693.588	33287.612
6.31_794.5910m/z	5280.7511	4979.5021	439.2927	3488.5899	439.2927	11980.4843	2620.0172	13547.061	8825.6111	6469.4523	7668.7543	2353.4003	9958.0066	16050.4857	12234.481	8873.829	15873.5753	18462.4376	10122.2006	21528.7339	17358.9339	21975.9835	3043.8614	8916.896	4549.709	15192.461	11594.1107	9950.2315	9673.9051	15991.3862	3115.2884	8070.1016	3144.7894	3086.5056	6523.6835	6303.8954	2196.4637	5852.7976	38246.5431	9699.6223	22442.4061	13533.2023	15164.0322	10727.9708	13840.1687	23275.8227	16570.2779	26916.9785	23735.0762
6.32_1075.6934m/z	470438.291	248858.212	203059.218	179500.7	108644.055	389557.85	440127.586	376336.342	397766.75	268958.339	369766.654	230237.335	253946.234	172302.466	214740.481	183147.095	283676.08	129907.332	396962.551	240751.967	193528.275	165338.133	448019.991	369718.69	374896.365	377392.464	457100.762	402303.983	364336.454	539428.345	18509.868	144176.603	103890.093	34819.505	5549.439	129667.649	458922.2	136469.214	73911.871	209555.471	66339.08	26210.406	12147.838	40748.246	48912.313	48349.668	7166.18	122514.726	70195.389
6.33_299.2583m/z	224341.2	201619.4	172072.9	166212	186539.9	254369.5	202431.8	289933	248067.1	240581	238026	423813.3	389229.3	507346.1	393360	463108.3	478839.8	534180.3	399745.5	455701.7	400312.4	449398.2	325356.5	235698.4	249886	323560.4	300573.4	238056.7	243683.3	322640.3	201450.2	261011.6	228551.3	210511.7	266425.5	188217.4	286260.1	252394.2	650110.1	227644.1	397171.7	272220.5	538157.7	407755.3	374080.7	528764.7	522071.8	603558.1	609373.2
6.33_353.2121m/z	645451.5	325921.7	588783.1	641162.2	381330.2	606263.1	240619	173494	647369.5	882810.1	617574.8	747157.6	667627.9	644216.8	933767.3	672167.7	456170	324569	848698.5	1028283.9	378382.1	496934.2	668632.8	224045.4	217496.2	246253.3	917316.4	245612.8	913478.7	939583.1	881160	1054807.5	905575.9	751847.2	824471.7	1253546.4	1560868.6	1937084.1	647911.7	1066537.2	511760.3	449924.8	901751.1	655235.9	915682.1	665236.7	1059713.8	1027595.3	1150669
6.33_355.2181m/z	5774.87389	1370.14711	6635.90485	11143.19013	2348.74301	5935.17065	74.74313	74.74313	8121.07638	13996.25319	8423.20981	6170.7143	3578.45925	4382.67752	13377.61718	74.74313	1060.49743	74.74313	4096.49699	9739.1262	1257.80946	74.74313	2012.76327	74.74313	74.74313	74.74313	16842.40372	74.74313	15383.81044	16243.52839	15649.55918	17734.10816	16496.66653	11789.41363	10843.00988	24547.89279	31858.92217	41128.20917	9906.61744	19107.40501	5697.82592	2860.01738	3512.4263	1406.53262	6697.51042	2399.09176	9596.97524	9106.91459	15050.99833
6.33_365.2359m/z	122813.29	71505.64	85324.62	91913.58	115061.85	289125.27	79018.22	95258.84	102883.86	56439.78	54145.06	32710.29	45096.35	67662.03	51825.76	40931.99	45301	40765.1	61962.29	80664.47	32961.79	59504.87	19461.49	93820.1	48052.3	186670.38	67451.55	155327.22	166951.51	44616.97	123022.54	125816.1	67089.49	88715.34	144075.39	98799.7	82225.93	76593.19	81050.39	110447.86	204043.53	81385	76577.8	87204.76	53049.65	80049.97	73878.79	96239.77	112387.78
6.34_233.1023m/z	5424.085	5476.231	6825.872	9011.654	6304.552	7038.287	8146.832	5985.06	7612.003	8609.803	7856.736	132549.711	135688.242	105943.205	122253.876	139298.546	157942.349	154941.681	139269.606	160093.577	116343.838	125819.96	123471.478	12672.269	8496.71	11200.031	8807.596	6466.014	8588.185	8231.244	4540.405	6097.003	8231.574	7401.784	8040.368	7560.882	8982.385	11633.802	10709.276	7573.729	5949.355	9383.987	148599.604	122857.898	132360.135	125761.323	144019.11	156749.572	137886.862
6.34_249.1851m/z	62059.15	133141.15	61997.91	59526.46	102806.41	123038.84	147011.7	94788.17	226643.13	159731.57	134854.97	166192.7	54784.21	90504.5	142725.87	95154.26	54463.23	123720.08	74246.29	75229.32	160230.85	195490.49	59986.26	61457.21	203398.21	172788.73	329546.57	125399.59	88106.82	187814.46	110522.41	142912.4	142960.12	124209.26	139625	180070.4	332380.01	188840.48	217874.44	259234.09	315741.2	276794.03	115801.24	59579.75	22159	76265.37	106911.8	146285.2	93445.28
6.34_271.2275m/z	705933	813493.1	596356.6	629330.5	599805.6	1430896.6	1249079.6	735868.3	1472500.6	910463.7	1065034	982163	1068305.4	1225881.2	1089029.1	991920.9	1149017.9	1184200.8	1343063.9	1259896.9	1160087.8	968662.5	1242460.7	894755	926844.2	953936.7	1052943.7	956074.7	847175.2	1058015.7	635368.8	644285	641758.5	514967.1	509775.1	836678.3	849097.3	820822.7	659464.5	893874.8	772122.4	815245.7	809727.9	783618.2	849932.8	869848.5	961054.9	1030400.2	918492.4
6.34_277.1528m/z	362.0915	1548.3311	682.5894	1969.4457	189.2964	330.3868	775.589	1031.5574	997.7825	1079.2249	2203.8354	26056.0387	18946.9946	26281.4696	28852.0399	32802.4348	46112.4103	47487.5889	39686.6685	48768.9069	33864.1138	31652.6665	32874.4037	3279.1404	2010.1886	3165.5345	1889.3554	1912.8082	2057.2736	2154.1305	260.0931	397.8022	1325.4344	1260.465	393.0376	2177.7126	1746.8133	1433.2454	244.3735	1880.3581	964.6644	1328.3796	20848.5587	26272.3719	34241.0481	31773.4485	41403.0325	33010.0861	38393.4547
6.34_278.1726n	2589190	2531978	3464538	3368053	3113922	3173405	3715051	3097606	3142570	3501471	3543763	50513421	49245892	41027043	46545194	49170492	58630140	58683569	52767990	58933883	43881405	45983026	47290147	5013514	4254287	4720999	3637659	2950991	3604427	3598170	2042032	2599780	3570503	2948778	3041263	3342557	4256480	4309806	4253784	3670279	2500542	3808113	56878071	44381050	50371399	47881964	52172110	56624468	48368756
6.34_313.1423m/z	38105.66	42598.15	60417.1	64009.83	67258.29	48811.03	52434.04	48991.7	47476.48	57294.42	53545.21	634992.12	558783.94	575161.87	554006.73	592315.35	622478.85	698230.61	546605.09	647660.67	537240.38	576014.08	479516.8	76494.06	64080.29	72192.28	49329.58	42307.14	54409.51	45756.11	51742	53424.75	70226.91	67937.33	76040.31	60767.47	56440.94	81866.1	90513.76	59946.14	52988.69	83807.66	879121.27	635399.09	683876.7	677395.42	802266.25	713983.78	687973.9
6.34_315.1393m/z	12926.35	14884.51	20823.9	22382.06	22541.34	17484.4	19060.63	18213.36	17209.16	18875.18	16583.84	242881.85	212686.67	213377.95	213943.97	218556.2	231732.98	252068.84	196894.13	236924.45	197713.39	204913.21	176312.31	25279.83	23776.29	25608.07	17435.54	14350.11	17657.37	14796.58	18195	18573.63	24764.07	23698.53	26668.49	19153.7	19225.76	28626.29	34147.13	20352.8	18815.24	32574.42	345412.5	255147.92	261152.94	250225.77	307567.75	270497.84	251961.8
6.34_323.1709m/z	269224.9	251769.8	340128.3	332184.8	295210.2	318848.2	358351.7	300875.4	314619.2	332446.3	339897	4323148.1	4125245.8	3441733.9	3802107.4	3995001.9	4668186.1	4675976.7	4193136.4	4648665.7	3568090.7	3722384.2	3755756.3	465611.2	388309.5	420967.5	328024.1	268675.7	327188	325717.5	199029.7	250919.3	357789.1	285835.5	301229.1	327244.9	408620.2	418530.5	408675.8	355172.4	241640	362032.5	4624698.1	3674898.8	4128401.3	3896751.1	4207390.1	4422169.2	3879215.7
6.34_368.1681m/z	23496.121	6508.146	30769.0664	29259.6254	12637.4292	7876.8025	183.1702	183.1702	22374.9956	33554.8976	30147.9326	35484.8802	24692.5318	14713.9779	50106.8607	17386.1504	10131.9388	183.1702	43029.3582	34032.3777	2108.315	2044.3169	35813.6341	183.1702	183.1702	183.1702	48818.541	183.1702	22618.4091	41702.71	43836.1147	50155.9058	41223.2688	31734.2078	53785.0548	65677.2336	97950.0886	132412.5397	16971.0708	42752.2337	10480.8911	12398.8132	59635.5589	20576.4231	46796.8421	21780.0372	53198.424	42262.3346	37041.4687
6.34_526.2931m/z	189429.99	215589.45	150867.79	73428.14	172523.12	100672.44	249624.43	237403.37	290263.91	205593.76	195024.84	174978.4	137693.34	44372.91	79050.32	97390.01	134988.31	179761.35	190777.49	56174.75	252115.72	121267.06	56454.92	98913.22	280259	309127.76	286727.83	172827.2	173009.06	456480.35	52915.51	232978.32	105197.06	102777.79	77674.89	126458.02	216245.29	276730.67	307933.47	136870.02	258122.62	87700.31	39026.34	108869.75	90112.73	78765.3	24472.71	286791.71	101812.44
6.34_947.6097m/z	245707.554	155228.43	95813.891	108317.497	115372.848	135197.125	268723.211	194244.295	131702.995	203412.25	182337.067	64374.166	69030.56	73390.359	64342.775	66321.915	186581.853	79016.085	92723.311	104843.567	134026.461	81808.66	201923.267	137280.133	231873.228	201133.878	356627.456	213100.362	172796.854	349861.35	42179.54	63955.784	109601.479	54649.125	36327.566	264411.113	315733.8	187874.692	143933.08	322081.97	112598.04	82501.504	2049.397	63861.436	85617.889	38422.621	10672.479	2049.397	41420.27
6.35_149.9995m/z	143956.2511	52272.8213	177693.3639	164335.5485	84252.7171	73416.9148	1137.3629	1997.3211	143251.028	194609.526	176198.054	221277.3263	168677.9038	102636.4598	276574.1667	120542.7048	105818.063	46777.7895	266400.9281	229409.6058	82151.1894	91300.7771	242836.7736	936.4344	1063.923	1592.789	287051.3697	1064.1506	138464.2447	242346.6572	229322.5872	269821.9378	216895.1266	180325.1603	282701.7745	362970.6583	500230.9256	678181.7988	108265.6183	253742.3046	70534.6004	80393.5779	286593.7353	122112.2167	234929.1105	135408.8583	278599.8639	244932.0477	227566.7055
6.35_151.0028m/z	11479.9079	3692.3808	13494.0731	12001.4262	6112.2684	5066.7307	593.3321	764.0252	10452.2742	14849.6021	13430.3168	14838.2721	11034.8046	6088.2784	20120.8665	5577.094	4447.5969	253.0921	19401.9729	15290.1673	5560.0475	4189.5338	16297.3523	820.0758	556.3188	376.4015	21614.0385	1239.275	10106.0471	17763.4126	18625.8018	21133.5599	16875.4363	13885.6229	22385.2994	27554.1173	39091.7911	53588.106	8391.0734	19896.7247	5604.3229	6076.1177	19776.5633	7157.8113	17048.5602	9227.4094	20139.8037	16935.4952	14963.2895
6.35_383.2431m/z	14629.99233	60485.26327	3848.47886	2823.66315	38536.01318	8097.85674	98731.84991	101402.2456	1037.01074	3533.8749	2611.51819	10.42258	895.63091	5260.98799	1379.63901	1419.44593	12647.6715	38489.19177	735.94041	556.1983	68495.5566	550.59985	10.42258	232246.6122	330149.7266	162211.5039	3004.5641	342895.3502	6821.73108	1487.26004	3475.53546	5510.05339	1111.49831	2097.78794	2314.66066	11875.57874	7254.77833	9585.45293	24928.31827	8688.18373	7103.07696	4042.86658	61.64313	644.49063	5073.17141	191.90831	682.57466	572.05324	224.76966
6.35_411.2894m/z	1382.589	6302.8959	15107.982	4821.4524	1713.4034	14499.0292	7832.9929	8766.5532	15774.8599	11754.8313	11491.9673	6606.6048	3189.3469	16437.0919	8983.1677	6811.4517	891.3826	11536.4867	26138.9719	321.5048	2000.0143	3582.1321	10421.0225	4906.1874	10497.5313	5561.5126	24335.5101	14621.4347	8217.5796	29481.685	8593.6065	7393.8008	6766.3179	10376.6495	8345.4249	11447.7055	14320.4262	19797.1669	22747.7876	9453.0369	15537.3188	19277.8407	3244.0628	1947.8717	19193.9884	4299.8213	6807.9647	4890.2672	6709.8923
6.35_452.2776m/z	2391859.3	1503887.1	1063776.2	1225468.8	1335893.2	1329308.9	2746419	1820179.6	1377021.1	1818783	1593302.9	1344130.1	1351185.2	1300794.6	1220110.6	1222400.4	2258631.4	1574386	1480365.4	1622796.2	1792419.8	1467034.4	2327591.3	1384775.2	1893103.4	1914244.8	2794828.3	1820291.6	1525388.2	2970826.5	1028411.9	1034718.2	1279984.3	1054254.9	1012562.9	2637829.7	2639251.9	2437420.5	2010049.9	2732966.8	1702057	1368446.8	1231199.1	1518916.2	1790444.2	1163440.1	1258046.7	1081404	1228479.9
6.35_520.2648m/z	55346.307	34818.809	27765.158	37082.443	27152.865	24843.943	61899.532	41724.312	27425.836	42442.092	30739.513	13195.303	17839.906	17515.704	10889.939	12042.674	29023.466	16366.849	5436.131	16004.922	29656.19	29444.439	24246.915	29707.768	36620.944	39113.736	43562.571	37400.543	31379.968	54304.633	33004.139	31510.882	36760.969	38677.248	34469.889	69589.819	49502.666	64818.803	62446.833	62349.134	51556.886	43878.429	19854.671	36296.073	29335.694	16346.173	26059.025	6463.728	20476.919
6.36_653.3008m/z	1134248.8	1112750.1	1168896.1	1264327.5	1259041.2	1151361.3	1167820	1199155.3	1178146.5	1223167.2	1149959.8	1033147.2	1038572.9	919612.9	858718.5	1012766.1	891757.5	935798.3	970753.2	894367.2	974595.5	922825.3	936694.1	990853.8	992208.2	959497.7	954225.3	1022084.1	978146.8	1015027.1	1117672.5	1143472.5	1171013.7	1194629.8	1156713.4	1143232.6	1163356.9	1196636.1	1193186.6	1187346.6	1161552.2	1178289.5	1105123.8	920006.8	1021461.1	938152.3	956336.8	863671.7	925914.7
6.37_299.2010m/z	150461.5	172550.9	201212.6	256239.4	8934482.2	243125.9	139162.8	219098.6	170768.7	220664.2	356492.4	404268.8	328895.6	161145.8	240161.1	1888396.6	257510.5	858163.7	235269.6	245071.6	124132.7	299374.1	790419.8	212995.2	430014.9	214901.4	148501.4	178470.5	308410.5	205148.7	1631477.6	185316.6	298121.8	250553.1	151439	168405.6	166228.7	1146326.3	299217.5	212497.4	429054.6	1137205.8	613967.6	260627	1254101.5	322011.2	170379.2	1107193.3	189251.2
6.37_543.2777m/z	45982.7	34695.32	46061.48	58701.18	38830.17	29169.31	63080.58	52719.66	42571.9	41294.71	30164.53	229954.5	260005.03	199695.61	204564.59	249859.4	272331.2	270860.81	290804.51	247633.16	181040.9	208307.55	206511.89	52287.22	52080.4	61058.2	59066.71	42225.64	41847.75	58076.49	42687.5	51482.87	51963.91	56813.93	41556.44	34805.08	45268.4	61776.22	71777.94	38850.79	54023.07	44546	259719.11	237217.28	247412.16	231544.97	244785.45	233703.8	252978.9
6.37_579.2544m/z	8473.735	12894.966	15727.95	23635.624	26741.438	7958.108	11716.429	12647.562	5893.477	11013.659	11209.821	117359.242	143488.259	120685.203	108952.71	136495.017	110421.872	159311.851	121695.556	121610.493	91513.57	136746.013	74015.581	18599.199	16448.246	23153.439	6485.26	8053.789	11251.716	4626.298	18999.818	10710.564	22251.633	27574.605	26860.908	8224.878	6551.579	14765.122	24460.395	12059.435	8310.246	23513.938	229235.677	173892.958	178004.873	171411.138	209604.709	118288.445	166497.281
6.38_299.2220m/z	4756.5974	5215.08377	10023.93535	11035.05419	73.61056	19585.44208	974.31774	782.56992	7401.52133	12434.7335	9809.91634	3325.37971	6712.06906	18356.10723	10586.85548	3117.42547	1798.51244	2073.2763	10628.34624	10633.75203	1400.91391	9026.66036	6237.49755	1227.12417	596.27319	2958.41581	13655.69543	1822.19051	19500.34903	13541.92779	3080.40852	17528.43051	6798.65288	8294.29976	7690.4842	47046.53086	20373.80193	32573.78787	116091.1473	17358.74973	13727.40954	5810.73634	2834.33058	9858.30706	20378.78778	4832.94266	8497.28646	8145.58336	5871.68074
6.38_973.6257m/z	112872.428	46282.039	30697.79	31463.397	26290.402	46872.889	119144.248	73069.977	44225.752	65054.496	52425.989	35849.384	29115.801	25449.695	21253.293	15088.908	62494.383	27685.075	25845.117	27975.612	40879.031	17262.001	74184.643	46946.767	65174.314	59425.455	125008.896	74977.156	46723.343	122628.45	15032.378	31939.9	28379.238	19722.6	2638.435	71948.051	106136.866	63632.617	55172.618	72206.653	31498.118	15294.961	1119.862	18068.199	24888.24	9615.315	10490.397	15007.496	11185.104
6.39_1061.6781m/z	93414.5884	64345.7455	54855.5642	52824.4563	19901.6522	100845.0066	109755.5554	98374.5406	93547.3957	81554.9617	113533.3657	66989.0845	71550.9102	31732.7921	69011.5289	44928.2171	68408.1191	47231.6029	108188.205	62900.0531	66249.2327	46063.2699	122563.005	113553.3583	114673.6984	114172.2688	142193.3024	108496.1714	92248.3673	141156.0572	708.6313	29547.4258	29890.8474	3964.8531	141.7263	42202.1362	126874.039	28695.7036	10763.7101	78055.5004	8988.5463	5039.5938	803.3912	7673.5499	12493.1467	10338.1995	1236.5875	13047.9144	12697.6585
6.39_275.2010m/z	570193.7	331709.74	71392.2	60315.33	60984.2	111212.93	260162.76	108525.16	209269.62	183025.29	111992.67	165183.33	87603.9	132307.42	215369.25	262917.32	493390.37	355477.27	109199.18	104697.44	106667.88	164667.82	101937.22	101964.8	458819.13	163253.64	654735.64	145751.25	691474.32	330976.84	88499.56	185084.35	87405.89	148250.7	86695.72	148222.42	559555.86	215581.83	282812.07	151239.11	294570.12	329334.51	152378.12	83328.74	48339.96	141872.21	113103.01	189792.53	84452.12
6.39_409.2622m/z	60472.94	39617.78	45971.21	44817.76	60122.91	164417.54	41894.42	46594.56	53715.01	26485.44	29174.28	25938.73	33297.58	42676.59	35969.48	35053.79	34115.09	30040.04	44943.38	47800.59	26914.36	38992.27	19520.63	50583.71	27673.47	111870.18	39592.76	86784.44	91937.01	27476.88	63717.49	59315.76	34335	44732.73	74565.39	47689.26	49302.92	39104.38	36957.53	61035.61	115760.24	40389.48	52741.8	54196.34	35118.42	54585.62	50827.65	55413.83	66549.51
6.39_414.3009m/z	1.63E-02	3.94E+03	3.26E-03	2.92E+02	6.08E+03	7.77E+03	3.26E-03	1.01E+04	9.83E+02	6.85E+03	2.61E+02	3.26E-03	3.26E-03	3.03E+03	4.66E+03	2.13E+03	3.26E-03	1.73E+03	3.26E-03	4.59E+02	6.57E+03	8.52E+03	8.33E+00	2.22E+03	1.13E+02	1.42E+04	7.34E+01	4.23E+01	6.39E+00	3.26E-03	2.01E+03	3.26E-03	2.41E+04	3.84E+03	1.23E+04	6.44E-02	1.35E+05	1.79E+04	2.72E+03	3.26E-03	3.26E-03	2.58E+04	4.43E+04	3.26E-03	6.07E-01	3.26E-03	1.92E+03	3.26E-03	1.01E+04
6.39_616.3611m/z	60775.18	30967.423	27893.039	22101.715	20741.109	19687.414	39268.877	24675.335	44200.264	31206.795	30189.062	43544.524	62794.866	12117.869	40025.237	25887.472	56131.034	30931.616	39483.831	23235.801	36683.552	26406.802	24019.152	16521.195	43384.083	52790.114	38009.46	34847.412	52242.677	25392.048	13448.356	29704.495	26044.904	15857.813	7635.752	28545.741	46261.128	31684.286	30388.989	33054.288	21579.156	11615.288	14525.934	18212.486	46590.5	9771.96	14143.826	33299.573	24304.469
6.40_1077.6631m/z	284741.258	193098.268	193432.643	192180.944	135576.514	270768.934	290418.655	262436.103	263004.054	221145.997	234019.907	215818.26	202893.475	177009.41	198386.682	176018.126	251394.597	146121.395	255341.525	211386.73	165131.06	155468.728	273237.033	277295.902	236914.1	247558.187	259034.913	226902.31	223528.966	321699.005	38617.131	178911.299	130600.648	59067.211	11818.198	112766.61	234653.218	152911.497	98223.719	142832.385	71547.287	37461.157	28407.28	77878.342	96416.06	78691.294	51316.925	167703.789	95354.485
6.40_1087.6935m/z	874875.02	343526.99	351135.12	325263.99	196194.18	584363.84	728023.25	602276.56	626451.31	392615.3	502388.53	526254.57	501707.78	364963.64	393366.18	360332.06	695354.44	299690.17	685074.9	489349.19	373989.56	288634.8	752281.87	688597.58	460385.64	590132.81	574965.18	526868.91	481709.42	802093.76	61985.33	343252.04	207438.03	74026.94	16022.99	165462.46	574597.48	224109.07	162424.21	203416.95	100456.25	41981.03	36307.53	147578.25	148717.57	116754.05	70791.76	377645.19	174654.44
6.40_1101.7092m/z	1336020.58	422272.3	420140.64	365868	236308.19	826638.75	1020120.54	799141.6	862915.78	468752.52	634990.23	685255.35	683181.53	438965.38	512217.85	442384.88	1003409.22	375329.35	931164.46	704263.1	459321.57	333602.97	1077067.5	889210.95	607766.54	791273.75	798840.06	681141.91	655543.5	1197501.47	52528.33	405799.67	225659.76	77312.11	14702.32	183901.49	840513.65	254011.54	184225.43	244027.58	102416.06	45450.81	30797.82	135034.69	160279.69	130487.35	66312.84	490191.74	170338.69
6.40_1104.6816m/z	321755.27	217908.01	215356.42	209869.53	163922.77	275077.83	287341.85	276461.43	272279.93	217747.25	233930.21	249244.26	228626.78	183966.86	187126.77	180191.31	269955.31	172612.24	237248.82	200833.23	189245.61	179300.58	286868.91	280871.06	241922.54	263552.19	255924.52	258060.46	239384.56	280971.12	58659.6	210400.93	147126.72	85309.54	21919.09	120120.25	245521.94	156078.89	132061.1	134073.9	85618.14	49448.71	36242.26	96396.16	98873.84	91965.96	65056.1	196773.32	108047.59
6.40_1155.6803m/z	59316.1145	33441.7717	34121.8828	37321.4671	18983.4297	43280.6388	53676.1054	53888.2471	51448.9985	43769.8075	43415.6153	42924.3203	40399.141	35086.1201	29653.5477	29722.9149	41945.5703	28647.8924	42376.8656	30133.5663	29395.1661	23156.3079	41052.1064	48164.582	42627.2632	47714.2033	40072.4909	44454.7915	38037.4456	57165.177	2058.3699	30938.1465	17960.6738	9369.4282	167.925	15799.517	36977.9782	17827.5447	15437.7221	25255.46	8529.3865	2209.718	839.6248	15921.3711	10112.9071	3299.3733	2816.1545	30416.5369	11497.6254
6.40_1162.6425m/z	27782.558	36022.14	42566.757	44892.513	38836.579	22934.794	20808.208	35217.536	34456.791	36727.475	41763.06	34116.591	23551.214	32841.107	24271.296	15706.076	12451.653	24095.21	9530.257	21078.671	25074.233	20743.546	14674.601	32562.56	32052.242	38393.597	22215.148	42841.554	27224.821	26016.012	15294.119	44004.256	26713.982	26035.944	3341.68	29293.313	19544.578	30514.624	25823.995	29244.099	20353.361	11724.307	5813.683	20044.954	11152.818	21863.405	10435.409	14881.291	12299.881
6.40_1169.6964m/z	92140.7748	48427.598	48880.7713	51047.143	25147.7704	64079.4317	90416.2776	77904.9677	74093.6558	52128.3893	69263.4254	63890.4898	62305.0122	45453.4395	45697.1764	35577.9414	73113.7897	46091.1649	69681.7771	68244.5118	49920.9316	32776.5876	96533.152	77924.4223	57182.2196	81340.5213	70655.4361	64869.5134	61645.6058	92997.9792	6163.6179	54722.5273	31808.0245	10494.8407	205.6328	24358.6989	58891.589	30286.5027	25165.1351	31859.1632	13965.1364	6770.6483	1028.164	17354.8221	15965.3002	18112.8173	4862.746	60287.8733	19941.351
6.40_396.1630m/z	32372.60359	5782.36922	24725.57787	25463.1322	12547.06563	15998.44978	377.10847	23.71961	21590.20423	52127.78599	24844.7396	97465.72552	55962.67723	34896.17492	94886.09873	24333.39513	42671.49051	10552.03544	67659.65397	86368.15868	30376.80459	21215.79871	73056.61719	23.71961	23.71961	23.71961	44385.45244	23.71961	20811.70108	91740.21373	39566.79622	40097.52064	53653.75256	28800.74285	50782.52655	62200.72885	133262.6873	179994.2328	30224.40791	97753.32267	10433.01626	8115.66901	91408.01139	55461.34415	69783.01402	32754.99939	93971.1343	72745.99836	118971.4427
6.40_507.3317n	12029409	7188178	7167723	7212950	5600156	9563189	10806991	9674981	9876810	7813052	8828186	9205456	9327955	7509063	7812492	7729340	10777422	6961049	10173403	9049841	7703728	6805375	11400924	10700271	8574855	9489897	9680833	9437112	9064179	11599234	2960871	7115981	5391995	3517529	1747798	4782761	9436067	5840252	5026267	5490353	3916503	2656206	2623156	4731217	4641740	4334438	3403219	7816296	5016076
6.40_559.3177m/z	93626.28	69548.04	68468.33	70174.31	63791.58	80112.6	83616.66	85633.82	80601.85	73541.15	78573.22	77777.41	76075.39	65799.73	66453.24	70787.47	75632.75	57827.66	79621.46	69555.71	66571.19	60006.61	71608.53	91739.44	78762.93	79221.73	75950.12	80313.11	82175.56	90242.8	33654.19	66992.32	56452.57	38956.95	18697.27	52947.77	77863.83	56191.85	50647.04	57986.42	40164.13	29673.95	25513.37	45289.23	46305.91	42726.07	33047.31	68293.98	46545.28
6.40_580.3612m/z	33610441	17820843	17444327	17320688	13635798	26100825	29659341	25806546	26717464	19975483	23459768	24006092	24477631	18906323	20151986	19807593	29863514	17566208	28451626	24198935	19710313	16984584	31991044	28508417	22762219	25535616	26673088	24997589	23814785	33390010	6429870	17206392	12773147	7611682	3663654	11328065	25954792	14161546	11706754	13501440	8881989	5848964	5783028	10709814	11115376	10078504	7605109	20135059	11823184
6.40_583.3356m/z	2200795.9	1721450.1	1767248.3	1809170.2	1628540.3	1993713.9	2044883.8	2067888	2014395.8	1794890.7	1900569.1	1943611.1	1918547	1777161	1716417.2	1781824.4	2062238.7	1644635	1927297.6	1872272.1	1757134.7	1683222.8	2101547.6	2178155.8	1849871.7	1961888.6	1934976.4	2011836.2	2011500.3	2144664.6	1013674.6	1748916.7	1473491.9	1153595.5	668011.3	1327116.3	1843017.1	1522089.9	1438947.6	1405026.4	1180710.8	941040.1	861293.9	1336306.1	1294785.6	1285903.9	1083245	1793708.4	1421394.9
6.40_630.3769m/z	227717.99	110661.38	93446.64	70505.09	75855.27	91513.09	140557.17	105003.34	169388.95	116531.45	114924.59	152990.52	219613.36	46822.9	144217.41	97306.61	199561.22	105497.97	157596.07	102257.21	127702.31	94335.62	109162.4	77946.76	161679.24	192420.66	152377.76	139448.87	183319.84	111085.13	36795.83	99961.62	82250.53	40580.23	21397.15	84529.52	169307.62	94070.89	92829.61	105223.97	58320.56	37444.05	49351.97	55009.87	125585.97	41912	45549.62	107141.34	76239.85
6.40_634.3330m/z	484078.1	386420.9	405080.2	420923	326304.4	396904.1	463521.8	449467.6	423355	402958.1	417589.7	438492.1	426327.7	372459.1	383204.6	367199.5	445485.4	358811.4	410683.4	400402.1	377839	355239.9	451685.7	482222.3	398136.7	426019.3	405706.5	431567.6	421544.9	442850.4	210569.3	395933.8	332643.5	248566	126763	299375.8	407012.4	329716.3	315393.8	312466.7	249921.8	188261.8	172342.6	298995.5	277226.1	274849.6	226900.5	378627.5	296576.1
6.40_648.3489m/z	754699	547757.7	568051.5	577232.8	447983.2	635316.1	673973.7	668322.2	660221.9	564831.3	623501.1	633771.6	618247.6	541341.3	555784.7	535755	658821.6	508970	639032.6	602582.4	537189.1	517890.8	695586.1	712483.2	593752.5	640957.5	616142.8	638333.4	619254.5	697871.6	278279.9	559523	448279.8	319871.5	163410.7	401338.4	618674	447600.2	415438.1	429524.1	331295.3	247427.5	231884.3	383248.5	373300.8	374686.3	294630.5	543436.1	398143.6
6.40_662.3646m/z	372019.09	237583.86	228894.15	234349.66	180551.75	293192.65	336404.64	309278.59	311471.78	245528.51	287198.24	272765.93	283363.56	223173.79	242737.46	244651.82	326195.74	212557	300370.81	290872.67	244266.83	211242.19	351824.62	334754.95	281439.5	303861.51	311630.55	298554.55	290837.57	369256.71	94233.89	226607.36	179315.15	108130.51	51696.59	154473.15	293289.75	183011.19	161027.65	178913.31	123030.31	86246.91	75628.73	147043.15	147165.06	136961.38	106619.05	244405.36	149577.62
6.41_435.2510m/z	37321.48	27126.967	25989.225	27237.24	21714.816	32360.81	34263.73	32526.175	30559.895	25963.734	31136.684	26406.479	27626.244	28811.184	27454.63	25679.244	34913.649	23933.76	31863.364	31664.62	28605.955	25346.969	34078.281	35474.515	29176.203	31449.168	34151.85	33097.321	32539.702	35144.883	13502.323	25592.709	21937.379	14747.867	6628.376	20816.511	32349.073	24714.197	22776.837	22525.852	16939.851	12694.89	10133.625	21519.927	19489.264	18866.189	13675.872	26640.799	21153.95
6.41_610.3352m/z	113094.89	93205.86	96817.67	102669.25	94105.08	111440.85	107954.71	118734.43	106763.85	100393.76	107633.61	104734.34	100728.34	91738.32	93034.3	92023.39	106166.39	89496.4	100284.53	99774.59	92145.07	96838.77	116063.85	119687.84	107579.59	109855.89	111338.51	106033.52	110485.87	117290.37	57631.2	94443.61	80040.2	58318.84	35074.22	77340.39	100754.71	87791.37	78448.03	85187.65	67476.4	53065.69	44621.9	74238.49	69379.44	67476.31	63496.81	94702.49	74470.31
6.41_618.3074m/z	199196.78	169704.61	176141.25	183365.22	159776.67	186464.35	195016.42	200351	198168.36	177201.05	184314.74	184610.03	176707.03	164541.92	158114.99	155887.92	181258.2	151042.75	173865.14	168971.3	155778.27	157899.34	188296.21	199780.56	176565.32	185296.62	177057.03	185339.19	186989.09	194004.3	109285.84	173669.8	148261.94	123056.62	67862.42	137223.84	174565.82	155403.78	148185.79	138111.17	119612.93	96910.68	79525.11	125903.76	126854.51	119072.99	100324.42	160863.07	126162.98
6.41_624.3043m/z	190904.32	179110.14	195435.56	198039.46	141286.09	172504.07	180770.77	194738.56	181223.36	179327.31	181636.23	168436.18	174281.99	153419.08	161428.26	149431.32	167037.82	147384.7	156545.93	161392.14	158546.88	159556.87	163308.44	203930.52	177440.02	187859.16	169929.77	181553.71	190452.75	177129.92	107252.19	176843	152965.81	121568.04	60962.39	158817.16	165094.8	142953.65	144657.09	155662.1	122468.23	92879.26	75616.03	137562.88	131866.28	138650.44	102064.45	143125.25	129440
6.41_638.3203m/z	125894.39	117759.09	124974.92	136091.45	99059.77	118177.69	114824.75	128658.7	111678.95	124456.96	126748.44	109206.13	118484.09	104881.86	109082.12	108330.97	108392.96	104999.75	107366.48	102312.13	101534.1	102665.03	104171.17	134351.7	123721.11	123033.95	124360.87	128995.11	129004.1	117741.06	65179.97	110575.41	99355.45	77994.23	45072.42	101823.11	111440.6	92061.96	90493.79	108566.82	70079.32	64993.66	53324.71	84732.61	83695.39	92127.77	65453.88	84036.41	91489.27
6.41_651.3233m/z	93657.37	88438.57	98386.99	104391.48	85713.51	84991.51	88702.22	98861.13	86668.73	101176.71	92575.82	89213.3	94981.31	100410.38	95365.73	89089.46	92274.94	87783.68	81937.72	91325.11	90377.89	90957.26	94446.82	100518.17	93808.08	98127.86	91312.4	100714.45	97050.83	91774.18	63401.42	92596.39	89416.15	67761.17	40193.94	79391.36	86085.95	75530.24	84946.85	77156.89	66740.21	49981.95	49742.3	83738.99	77603.8	82430.15	67593.9	94017.69	83783.57
6.41_665.3396m/z	70752.26	64472.66	67089.28	73110.5	52264.09	61954.69	58115.65	69843.17	65153.17	59417.93	64588.48	63447.98	63094.94	65584.95	59211.1	56237.01	64538.7	62315.01	58939.65	58123.14	60484.9	61714.11	58635.78	70318.66	64334.81	60114.01	59300.05	70390.43	66756.02	62802.46	44687.06	67540.82	58456.64	51266.13	26311.01	55547.32	55117.11	58019.38	60942.7	55156.02	47368.9	35541.08	32045.82	52353.89	52931.3	51684.46	50463.76	62018.46	59551.56
6.41_746.5338m/z	18381.019	20497.947	8737.904	13193.759	20119.377	302579.745	43205.73	26238.088	129072.929	23079.32	42340.412	31347.421	11149.149	41806.32	10725.463	11756.368	22126.196	15465.96	74250.861	26519.169	52145.63	30547.112	12252.244	35888.489	24493.898	43323.544	58618.079	42991.959	40508.231	90045.827	11928.09	16101.715	36183.214	7797.032	38466.259	23617.73	67165.37	22313.086	17067.821	30651.819	31851.639	6883.478	9981.096	7265.385	3163.07	11560.865	14162.733	17915.034	21582.23
6.42_311.2222m/z	14967.122	15181.114	16940.066	13838.232	6901.746	29905.257	16796.246	19516.561	20829.616	19552.887	29750.472	16404.6	10227.078	6928.056	27262.161	11359.521	16906.205	15873.282	24307.853	20825.295	10700.211	30139.095	25386.764	15387.975	13169.308	43946.181	49354.655	40066.993	42926.355	5213.794	4659.621	5751.205	4395.886	5194.054	4055.803	7365.673	4311.956	4882.005	7032.177	8831.419	10586.972	6254.646	5536.72	8871.542	5311.732	4655.344	4537.619	5255.695	4389.917
6.43_225.1847m/z	535800.4	706552.5	383516.3	604835.6	836483.4	3602350.5	780422.2	671562	1957379.8	754492.2	1019644.6	865644.5	382226.8	1023461.6	461823.6	558624.9	564257.8	640342	1004697.7	731124	1392497.4	1137758.7	404048.1	775165.5	1004348.1	980011.2	1461031.4	881400.6	754723.8	1621467.4	937710.5	679733.7	1603541	808547.2	3484370.9	1050283.8	1487024.7	1032238.9	1035247.6	1223085.1	1628076.9	1183786.9	1183537.6	451440.1	361202.8	731981.8	1001946.1	692123.8	1174670.3
6.43_365.2688m/z	5050.037	13176.133	12667.665	5727.097	11891.405	41188.074	1696.291	26921.273	12546.732	51112.201	61466.169	7496.461	5289.323	31408.684	11208.016	24657.686	3976.398	14838.793	6565.591	4039.935	14694.535	3635.808	7859.707	3142.47	12868.093	14962.818	83862.996	21510.831	19305.711	55149.461	3056.687	5401.878	7992.984	17095.769	30493.957	5797.756	26972.075	45339.485	25328.217	20173.916	13971.119	26874.309	13708.909	14999.398	22735.783	15972.487	3731.406	12453.788	15736.276
6.43_994.6302m/z	61014.68	44124.67	44418.21	51518.89	46464.01	55909.15	57265.94	63310.84	64846.38	54026.62	59598.43	75075.8	62466.65	47686.24	52302.2	50879.95	70556.54	55850.52	61188.52	62376.39	52350.78	53272.35	76104.72	65046.89	53416.36	63326.97	58218.62	56427.04	56500.07	78128.05	18013	42479.79	36556.8	23718.81	12120.99	37567.17	54532.08	39960.32	42859.93	41158.1	38120.33	21439.33	21187.95	37306.18	39407.16	39512.69	31560.89	58741.96	38758.03
6.44_373.2742m/z	6.84E+00	2.48E+02	2.97E+02	3.67E+02	4.54E+00	1.33E+03	2.04E-02	5.49E+02	5.59E+04	8.58E+03	4.76E+02	2.60E+02	3.35E+00	1.87E+00	3.05E+02	2.28E+02	1.45E+00	4.24E+02	1.90E+02	1.98E+00	2.07E+00	5.42E+03	1.02E-01	5.65E+02	3.34E+02	3.38E+03	2.49E+02	2.55E+00	1.98E+02	2.04E-02	9.81E+00	4.58E+03	1.24E+03	4.72E+03	4.83E+03	5.13E+02	5.80E+03	7.80E+03	4.30E-01	1.77E+03	1.26E+03	2.35E+03	3.41E+03	5.47E+00	1.31E+00	6.59E+00	9.50E+00	8.02E+03	1.42E+02
6.44_381.2461m/z	88686.3	45730.18	75647.11	48054.54	58112.91	78716.65	68144.49	48571.12	63854.75	70053.43	49477.56	47908.23	45896.5	47629.14	61350.75	59824.27	40634.95	36466.52	51350.63	49025.11	46284.22	54820.26	25026.28	68412.29	64038.06	73167.57	55782.38	77989.78	98186.54	45308.63	65215.57	86466.88	49493.14	60090.92	90448.82	57587.68	48497.57	59713.98	63016.97	58560.81	79958.61	83254.23	51181.35	59863.56	42398.26	55816.59	57806.38	64928.78	86385.67
6.44_415.3212m/z	194069.9	199535.9	206047.2	213232.4	250157.9	382196.1	342855.3	363303.6	346493.2	369544.9	525568.7	273342.4	199003.2	426559.9	303341.6	392622.1	213752.2	188306.8	310658.6	277940	418272.6	253456.5	205516.4	292369.6	529066.2	402084.3	441935.9	340147.1	437748.5	215246.5	330415.2	445511.4	330094.7	348248.6	419676.8	471627.1	382156.4	907529	296189.3	354173	850931.2	690971.1	715274.2	208895.4	787329.2	347784.7	389984.1	367030.4	329139.5
6.44_433.2588m/z	1.41E+03	4.13E+02	7.55E+02	6.67E+02	6.78E+02	5.24E+02	9.48E+02	5.33E+02	8.16E+02	5.82E+02	7.16E+02	9.49E+02	7.92E+02	1.29E+03	5.13E+02	3.88E+02	1.07E+03	5.75E+02	4.94E+02	7.01E+02	8.60E+02	7.37E+02	1.63E+03	1.25E+03	9.59E+02	1.30E+03	7.43E+02	1.03E+03	4.36E+02	1.34E+03	2.93E+01	5.77E+02	2.68E+02	6.66E+01	2.85E+00	3.41E+02	6.61E+02	3.20E+02	1.99E+02	2.33E+02	2.63E+02	7.99E+01	3.65E+01	1.97E+02	3.40E+02	4.69E+02	1.34E+02	5.87E+02	2.30E+02
6.44_500.2983m/z	4181.955	8254.475	4355.531	5435.48	8838.501	6566.591	7795.663	20412.036	7951.947	11025.377	11899.63	8648.469	8146.013	13498.328	7657.974	11828.909	5134.66	7026.073	9026.497	5746.806	14586.826	5559.698	5953.333	3413.871	14501.145	22399.342	13410.946	8180.538	14296.951	7160.891	12607.427	15150.002	12140.45	11134.923	16046.685	16992.997	11016.923	31754.661	13575.105	12405.687	31390.93	27911.03	31696.341	6390.528	29166.603	10698.622	15996.431	14789.601	12068.118
6.44_528.3087m/z	62009.72	78938.62	40359.99	30705.06	48249.67	45663.26	74877.67	97656.91	129411.29	59698.58	56725.59	70082.28	71601.2	20099.58	43336.08	47758.56	49598.26	71919.33	61553.54	37201.72	79031.4	59401.47	29595.82	31241.2	110269.32	136875.3	153554.76	78263.64	109951.03	103658.36	28685.47	97526.84	52123.35	49607.7	27873.13	67109.17	127943.68	138587.17	94064.49	46918.06	109533.79	33675.18	25030.64	59181.35	69799.43	32417.26	32975.97	117803.41	49138.34
6.44_999.6416m/z	124185.4771	34657.579	34000.1583	36326.0932	23986.6875	80840.0571	139734.0676	112896.0907	84895.8266	54624.758	40846.2222	69260.4757	41891.0831	31565.1508	25736.53	28406.7178	90443.3864	29216.8519	54111.8	52341.106	39899.2246	19103.5211	127501.0439	89387.7892	92472.4428	68767.451	185609.2591	84709.5979	57461.5235	274282.941	7743.9409	68675.1235	37307.3255	16338.8866	760.7132	44169.427	114326.9457	82343.8362	59473.1397	21759.7368	36772.1852	5351.039	2404.1225	19499.441	14931.5704	4756.529	12544.014	75943.3975	21888.591
6.45_213.1845m/z	490376.2	467977.3	394230.6	455483.8	417497.5	2081663.2	491558.2	467786.2	857799.5	469166.3	471256.9	816586.2	786079.2	1043957.7	840792.8	910575	921696.4	964694.4	1057485.1	834416.5	848312.8	788645.1	886830.6	606355.6	471240.1	570526.3	501835.6	596595	715278.9	521887.5	445462.5	444985.3	568538.4	495723.1	568230.4	502978.4	489846.3	539146.7	532866	517257	734736.6	495802.8	941340.2	832016	783247.1	924560	875099	924533.5	992737.4
6.45_478.2930m/z	2535130.2	1330687.2	1169218.1	1448587.4	1153371.9	2070799.8	2956006.4	2769055.6	2092194.9	1772565.3	1253674.4	1833364.9	1433869.4	1421088.6	1277725.9	1288435.7	2394768.1	1280880.1	1751516.5	1835611.4	1496800.1	1176960.7	2825357.6	2038412.7	2314976.9	1801760.6	3907637	2195609.6	1657278	5390466.7	1038885.5	2085947.5	1532032.3	1246032.7	974909.2	2009827.2	2811052.9	2832827.6	2640044	1187182.4	2376166.8	922753.1	896690.6	1471463.7	1309891.3	950398.9	1256297.4	2210379.1	1464927.1
6.45_483.3089m/z	5748.719	9133.425	9353.76	9492.584	10789.632	15311.405	13224.526	19252.259	13163.396	17481.739	22459.704	8148.463	8752.131	21363.952	10935.24	17357.235	5060.727	8193.996	11706.422	10636.915	16542.261	7132.982	3566.145	20278.909	28626.914	18025.849	16013.738	23471.194	20986.912	11761.162	16363.947	21357.033	15673.304	17481.231	20279.427	34142.661	15405.845	49263.812	19554.167	14963.533	41335.44	38227.651	34348.132	11482.929	52339.417	16929.397	19253.733	16820.45	13820.373
6.45_536.2518m/z	56188.1	32698.66	32363	39239.55	34988.12	40087.63	60290.83	62104.43	45278.72	41713.3	18906.82	41351.36	25595.54	34471.67	23781.77	22517.11	48271.31	29506.09	29113.83	35310.34	33267.37	27086.17	46029.58	39579.24	51336.16	37619.63	77054.97	42078.07	36759.75	121347.99	40882.47	62318.13	48475.93	50107.43	38992.46	69933.17	63003.15	84773.6	91873.46	35721.22	81963.75	37759.69	30826.36	49009.57	38914.85	31914.07	44342.84	58859.67	42125.4
6.46_465.3211n	473049.71	408665.42	328376.83	398975.94	248421.99	549258.51	757529.46	370751.11	515238.22	480713.1	725127.24	448826.84	562105.14	326025.13	603013.88	517063.94	457537.3	397435.46	547675.68	557716.87	354502.2	467656.08	688075.72	543442.51	529368	439689.04	472060.66	617576.07	525281.45	237961.39	80987.45	99541.94	210800.51	95304.49	53492.72	167272.33	197762.76	212926.91	66796.5	319373.85	42141.8	123554.77	135971.07	70431.71	314842.61	94738.94	92048.1	88541.8	192986.22
6.46_514.3060m/z	75160.561	69040.705	57453.301	68970.63	44171.655	85636.245	117704.804	61978.402	85310.928	82946.531	116147.74	77012.496	90142.782	53908.255	99984.456	82275.538	70475.752	69372.855	87591.412	90929.698	58857.184	80582.915	101514.834	85240.324	89867.36	70137.315	72575.284	96348.124	89454.327	32909.488	12639.312	14937.245	35944.4	15778.491	8544.841	26601.422	27217.461	31965.751	9492.549	54631.513	5595.613	20755.194	24931.95	9854.057	56218.646	14783.617	14091.573	11390.895	35345.675
6.46_538.3508m/z	923031.51	767723.13	615844.94	737702.85	457079.65	1094639.1	1490061.84	722575.79	1012992.89	945310.06	1432783.25	881748.1	1088094.17	607608.16	1197890.66	1001402.8	879869.19	767349.71	1087335.5	1112683.38	690066.85	877453.17	1375556.16	1080120.49	1044669.51	875538.88	980639.28	1227546.17	1010277.96	491518.65	139482.12	194795.49	383419.55	168597.57	100090.61	306330.63	395202.44	396127.95	125900.68	600920.89	83161.43	218790.11	244613.26	125516.39	582543.12	174575.17	165583.93	164216.01	362321.76
6.46_540.3666m/z	699758.5	750948	537541.6	602877.7	499464	1085257.6	732921.5	682703.9	983152.2	857722.5	1375318.9	801020.1	1231274.2	605285.8	1072829.5	756679.8	717191.6	717238.2	866807.8	882538.5	767901.7	976151.5	1134502.3	1197777.2	926504.6	1092504.2	904521	1023268.8	1034137.9	489608.8	215718.2	311137	473436.5	217345.9	131185.3	635893	708366.6	477557.4	238731.4	798327.2	177120.5	315637.8	302131.7	220732	628751.6	268319.1	222390.5	258923.4	428152.8
6.46_543.3407m/z	93125.16	107560.4	84130.99	98775.25	85252.75	139822.35	85284.32	91209.91	135525.13	120043.01	173092.65	107632.38	159325.31	90183.41	141067.89	96621.86	90930.17	105403.64	110156.94	112407.22	107725.47	146542.59	128862.46	144416.61	122449.12	146451.76	115047.42	119638.6	156614.8	65023.2	43796.17	51075.21	83239.61	42432.97	27691.49	105948.83	90781.11	74003.15	39649.23	132016.02	31678.48	62749.88	59297.29	40852.95	106122.15	48779.58	39964.61	40060.22	76648.4
6.46_546.2808m/z	57994.16	30456.89	24861.28	34820.03	31094.53	45727.26	59539.54	64415	40370.12	43834.16	26502.18	40220.13	30479.27	37582.83	26195.39	26591.53	56679.37	25551.06	30756.98	38768.71	34033.34	24011.39	63190.99	47295.65	51922.99	37137.96	73359.71	44680.86	35625.37	120340.43	26703.64	47750.78	37492.65	28900.07	26049.09	60655.65	61494.78	67964	69023.96	25879.97	53751.32	20635.81	19539.36	39548.54	36437.08	26500.7	32265.43	58982.94	37440.13
6.46_560.2962m/z	50966.6	28612.84	25754.24	33463.07	26563.41	38479.67	54209.74	55614.8	41667.26	37155.6	22345.96	36091.4	27497.4	30738.65	23667.67	25689.64	48190.54	29278.03	32617.26	36596.58	29994.04	23381.26	52376.44	40448.66	46424.77	34619.78	77039.65	45187.66	32366.42	108850.78	27882.48	50748.6	35093.62	31530.54	22929.93	49383.99	54895.51	65803.56	66486.11	27477.59	57498.26	21549.61	18948.15	36052.6	31124.85	24106.14	30508.56	50779.99	32653.4
6.46_563.2708m/z	100233.65	65521.94	62498.21	78838.87	69439.29	81236.13	111207.45	119840.63	87111.99	82980.41	44198.63	78219.62	55467.69	64063.46	48586.75	48176.6	94531.08	62873.98	61768.92	72439.29	65459.32	52862.96	97567.11	76330.36	100023.78	77522.17	153321.94	82041.4	74735.75	222461.58	79819.35	124713.54	94089.62	94451.35	79692.89	123857.07	114528.45	152331.43	171211.33	65880.21	157989.2	63174.16	56352.97	94189.74	75054.37	64138.98	87123.24	119182.08	85500.35
6.46_594.3393m/z	26688.135	31429.396	22468.713	26148.49	22733.562	33471.632	25094.76	25515.16	37457.634	36067.5	49575.803	31752.536	46212.739	21656.324	35478.445	24717.555	25810.515	27295.342	28426.393	26831.651	27147.892	37540.388	36583.67	40594.786	34734.468	41219.359	26060.755	34846.669	38722.056	17189.252	9587.063	14917.009	21842.512	12036.703	5604.02	27127.519	26549.095	20393.306	9466.285	32711.64	7696.937	14450.595	11298.702	9302.641	24075.891	11296.251	8046.895	10509.225	16127.289
6.47_467.3370n	359921.07	393002.62	289385.29	312566.09	274915.82	544846	374044.18	358399.39	504518.46	438627.37	694268.04	419068.33	631734.78	323034.22	545141.84	391954.32	363645.31	377989.14	426750.18	441193.91	407006.26	512284.58	570120.78	597632.59	471033.96	552087.26	446116.61	513217.14	543516.51	244246.14	120705.97	167241.36	250971.35	121980.15	79970.2	343109.64	361233.72	253351.14	131471.17	428312.96	97860.25	177076.44	171789.63	122108.13	340029.65	150839.34	125318.84	137036.63	233518
6.47_516.3213m/z	67184.08	80889.78	60796.08	63041.36	58950.97	101726.24	67185.5	66817.25	99802.21	91156.03	135046.07	84530.84	119500.07	65814.76	99794.95	75488.2	68963.59	76799.36	81710.84	84727.15	80383.28	104767.01	99280.73	113756.14	92113.72	107433.72	82247.02	97119.77	110312.19	41724.44	26030.44	33662.38	53473.13	25123.88	14923.04	72529.93	62973.79	47721.99	25955.27	92815.23	17669.05	39360.3	37734.16	24871.99	71143.24	30238.18	25322.59	25630.96	51622.98
6.47_591.2956m/z	2392.03	1646.5153	1633.4269	2882.6538	1561.4756	2703.5786	2950.083	1366.9915	1454.4328	1954.8118	1619.4629	29534.0196	31147.0246	33079.9723	29184.8708	29007.2235	32977.0829	36152.5329	31367.9335	34036.6675	28099.3775	28099.4022	29393.8903	2257.9151	3790.8664	3061.5582	1255.1864	1724.6332	1439.1044	2769.2782	1127.1289	1009.8348	939.473	2189.0048	796.0796	1737.6851	2055.0225	1763.9523	1425.6041	2636.8685	993.8154	2694.8647	39576.3246	35275.9292	37738.1202	39815.2595	38337.8213	39762.278	35185.5226
6.47_592.3614m/z	179298.65	133840.15	132552.6	142873	114448.61	318104.38	324770.49	260351.23	233745.18	163838.65	226069.87	207662.23	224839.77	165783.18	184154.36	161039.71	175167.33	133183.54	248457.05	204758.99	188931.73	155570.12	275159.23	165566.67	171215.8	282534.55	223179.48	177985.6	179916.65	192352.71	32352.42	96271.7	88652.61	60207.55	20558.68	94432.91	187000.56	96911.17	121668.36	119744.9	69343.44	44619.5	40247.62	84676.4	91192.04	65343.63	39258.41	115446.99	80888.46
6.47_606.3775m/z	477320.67	339197.03	345886	353194.74	298718.81	871912.12	869667.52	702526.85	626917.06	417435.18	616225.21	535320.57	571038.8	420188.51	510530.44	440436.46	459088.72	348606.26	663546.47	538752.83	489585.52	396329.86	751436.89	418855.09	452527.88	753074.43	603872.21	471453.9	472579.49	513141.79	77293.22	285383.5	235581.4	147895.47	53149.2	251021.57	513933.15	261957.05	337467.26	312536.3	186106.07	124493.99	95717.82	216292.72	229022.65	157112.19	90876.84	346398.16	219354.73
6.47_609.3520m/z	67613.693	51798.504	56838.002	58440.488	56164.865	110856.055	105722.563	100006.161	87214.397	63550.325	85553.287	77857.064	79653.45	66913.434	70344.821	62580.488	65587.321	56627.936	87834.233	74242.866	75206.088	62580.699	92439.462	61792.153	64880.975	106104.908	76585.763	61059.104	73633.262	70161.205	13266.001	41859.376	37841.088	28372.686	8809.987	40379.198	70746.097	41126.44	55959.501	53560.882	29414.777	23363.289	19665.261	38193.869	41449.764	28045.223	16893.239	47519.766	38217.17
6.47_628.2839m/z	12423.277	7188.23	6396.44	8658.151	8510.943	6867.291	13199.334	14284.679	9898.07	8221.808	2908.323	8637.624	5316.672	6061.169	3276.423	4846.828	10416.919	4373.864	4010.292	7121.278	6186.053	3590.992	12646.552	7317.942	12884.428	7593.274	14773.782	12297.973	4704.269	26896.426	7775.883	13624.977	10188.494	9163.102	8458.824	15862.117	14821.779	15743.828	20192.345	5343.644	15332.487	5529.636	4271.615	10031.268	7562.739	5195.014	7975.747	11568.737	7027.513
6.47_699.4896m/z	2019.7477	2352.9769	2043.866	2775.6977	3624.0342	864.6666	2172.0796	2306.7876	383.7421	1558.8375	2033.317	62423.2502	64348.4195	63109.5379	65064.9683	66138.6807	73527.2759	70919.0212	67466.2963	67172.5334	60728.8999	61305.9525	62028.3711	563.9904	3198.0759	3687.3385	572.7809	3190.8956	824.4751	761.2137	777.1754	1405.3559	1861.7612	3742.8166	1003.7682	867.0569	3243.0728	3730.9703	3224.4531	2643.5235	2790.1606	3510.5031	64657.7004	60387.4503	65011.4666	68087.1332	62618.0077	64984.6581	63898.8434
6.48_413.3054m/z	4733.706	8364.021	7518.997	8509.035	7768.002	13389.813	8126.841	11954.911	29316.923	15129.764	10271.436	6331.358	5497.389	11284.436	9318.551	10212.955	5450.553	9449.133	9991.989	10331.454	9656.28	7955.191	6107.47	6964.015	14388.403	10705.463	12435	14052.629	13576.328	16159.176	8883.41	12861.625	6722.109	10748.203	7560.84	11832.336	17214.482	24576.077	11457.414	8303.424	14669.713	15992.196	10972.281	10516.58	15189.021	21273.575	9450.688	14762.479	7982.044
6.49_251.2009m/z	449938.3	578206.4	279293.2	312035.6	341114.9	1088653.6	654898.1	389894.5	1036805.4	692646.7	606953.2	569728.5	224916.5	589469.4	994078	646381.8	445134.5	569496.5	563536.9	464234.9	609622.2	729431.6	407842.2	313766.1	552535.7	500702.8	1993526.9	604115.2	563664.5	1487345.6	400780.5	597098.7	480350.6	492957.3	685439.1	922904.8	1340515.6	1116706.3	1044485.4	1023592.1	2407585.1	1024298.7	426907.2	365495.2	166858	503240.7	444137	729893.7	376712.2
6.49_325.2166m/z	9723.659	11692.702	6525.648	10008.075	10303.617	8792.272	10246.6	6767.732	16943.467	13482.897	15002.778	11020.622	6538.742	10112.964	13308.549	9279.996	9736.659	11620.042	11844.203	15364.73	17900.693	12169.902	6266.657	7652.428	13460.438	10705.156	22700.463	12232.647	16793.027	33736.549	12509.282	13847.279	15535.273	7034.169	17639.452	27529.901	33527.871	15428.492	24675.617	30046.597	23502.483	16619.279	13433.74	6764.787	5111.59	10257.279	12172.26	15843	10725.42
6.49_417.3255m/z	6714.753	5487.476	6579.218	7349.639	8315.904	11524.769	10793.568	11850.94	11160.672	12338.226	16010.226	9067.175	5230.174	12146.066	8708.566	12358.176	4207.384	5066.769	10204.105	9370.047	14438.509	6775.629	5333.687	9147.146	16711.654	13855.518	13807.854	8910.174	13602.452	4066.015	12229.955	14697.034	10900.132	11833.048	13333.691	15768.722	10637.657	29839.742	10460.448	10950.954	29239.495	23316.988	25288.062	6295.281	26376.105	11867.103	12880.123	11752.874	10834.082
6.49_437.2454m/z	18507.124	23345.947	3877.869	3040.542	3794.4	1239.553	2508.462	1286.085	1271.474	5568.133	6576.691	4012.222	1970.201	5476.889	22071.991	6248.123	14967.646	24352.779	7248.092	2976.633	6982.279	1825.809	3851.834	1502.026	2070.701	1481.895	42180.883	3780.559	42404.328	64433.827	11162.408	16551.227	22588.432	7356.937	7642.24	26407.866	5812.462	15618.772	12588.77	11696.711	55003.185	3348.292	10473.051	11270.621	4917.118	14998.197	11515.656	19864.385	13262.8
6.49_447.2747m/z	23702.469	31711.773	5861.558	4305.636	6621.825	1197.156	4800.081	2710.918	3252.764	10015.159	12312.474	5546.473	2394.153	7058.497	34084.448	10729.261	23690.182	30667.606	12758.338	6720.806	10586.696	3086.972	9177.905	4979.535	5299.597	2136.303	56489.57	7144.353	56610.743	83295.933	15177.509	21306.85	29727.259	9476.225	12072.146	34780.482	10667.869	22477.762	19764.975	17620.625	61828.918	5814.159	12810.156	12151.368	4455.061	18515.317	12031.432	24153.582	17236.113
6.49_461.2906m/z	105689.68	133520.53	29971.44	25105.23	26377.71	20179.99	29138.78	26970.74	75695.56	41142.73	50804.3	29180.7	12846.87	40453.01	139330.15	47359.04	99802.66	125505.46	62832.16	42256.1	50872.3	16851.18	36191.51	28749.36	27508.66	20655.11	249141.94	41575.44	235067.8	360139.1	59648.4	97538.3	125929.36	39981.49	47577.43	136522.45	50159.66	96827.75	81193.13	75160.03	272448.09	34554.61	51864.05	49861.98	22209.61	72346.18	51644.19	100330.98	71338.71
6.49_463.3426m/z	6176.718	21749.275	11873.05	6839.949	12655.612	50893.159	5034.09	37989.049	16709.049	69705.895	71862.21	14217.299	9111.552	46240.061	15967.432	32988.286	6165.563	21862.514	7297.947	5663.357	18383.84	13529.02	25926.869	7145.831	21106.896	15815.871	88627.914	25195.393	32372.148	88371.714	7054.847	9721.741	10177.574	15932.192	25668.038	8774.569	32003.078	48457.096	36286.083	27488.263	12617.101	32688.458	10328.41	18297.327	25185.24	18092.763	7573.491	13410.744	19104.511
6.49_494.3250m/z	68759.599	73310.028	55916.657	68079.174	46356.413	94657.883	82802.174	90465.5	68759.599	85347.783	91709.339	73288.821	93473.789	69892.328	107944.355	141166.587	75815.848	68012.294	101285.362	101564.502	72171.977	76556.318	145323.598	129466.937	94594.142	76943.428	118747.58	131982.089	70490.691	91388.102	11094.079	23670.444	35783.132	16174.363	9472.534	39793.689	100621.617	38164.808	24031.315	62008.418	25337.929	22376.174	16273.754	19443.559	36498.509	30659.252	14010.672	24970.226	29988.216
6.49_533.1068m/z	2223.86058	2266.57103	32.50092	644.25546	171.72372	55147.86922	84358.79784	3196.24855	421.67758	721.17135	55868.1442	260.40171	6107.02193	15310.37383	45007.93968	3825.0229	56227.53856	46366.05264	32.50092	35313.3296	19382.44642	6586.25162	32.50092	2592.73439	32.50092	72681.22715	32.50092	25450.98029	2167.87818	300.6376	9132.34988	2063.86037	1083.1616	459.10805	3175.20651	11921.21188	2157.5794	3781.87493	27445.15006	3777.92707	4114.71481	3602.62994	4084.6369	1026.22541	21289.85727	6383.6196	6987.39294	3716.3621	18895.00349
6.49_544.3172m/z	153631.6	169281.99	125151.88	163747.72	97351.32	177221.91	151728.74	150838.92	137461.87	172328.5	159301.45	156461.48	185674.13	137226.71	198036.97	285089.59	163101.23	167681.65	190625.7	204703.36	137748.79	149397.28	249615.57	236037.4	167806.86	133506.46	238235.39	258684.63	144723.89	157494.22	28628.45	70649.62	82228.96	44968.53	20734.78	84422.54	187463.53	95381.08	88964.43	127747.95	69596.41	69172.27	40377.18	41364.07	67734.31	54679.94	30046.81	60346.5	64313.73
6.49_568.3611m/z	1398006	1335684.2	1117512.5	1388948.1	880066.7	1733797.1	1540835.1	1555337.1	1293068.2	1523398.8	1689775.7	1432814.2	1854254.4	1308068.3	1989975.9	2757273.9	1492640.5	1283495.3	1932945.7	1954724.7	1370207.5	1393826.3	2756571.9	2470378	1731743.9	1453066.5	2293339.1	2638265.4	1362469.9	1660800	251919.3	492134.4	724950.7	320177.4	180477	709245.7	1849701.7	682419.7	449576.2	1177429.4	454280.8	434076.4	310499.1	354117.5	581831.9	524303.7	283806.5	514440	570074.5
6.49_571.3349m/z	209270.01	218012.41	199072.28	262336.1	156380.14	249050.23	209426.75	238706.76	195832.65	243874.48	244671.88	230673.64	274673.19	205657.26	295717.49	449561.35	231871.15	206141.52	274688.69	339000.74	211128.27	236947.4	384692.5	363227.45	259679.2	214728.18	339561.75	385816.89	224541.77	253793.66	44010.59	72105.19	128352.54	63852.39	32324.21	118535.32	278511.51	106567.25	73782.11	195215.15	80157.64	77953.07	63569.25	59471.27	102515.85	95789.79	53891.55	72970.61	106493.94
6.49_611.1530m/z	73159.994	62985.785	32005.382	39059.92	19663.522	880830.781	1284686.354	81947.178	29872.188	48272.645	842416.196	39009.003	141471.215	262616.112	763269.845	86802.536	924721.362	734257.894	3277.234	578860.719	326738.715	145186.125	26318.688	63317.437	14679.461	1047223.887	20777.637	406486.417	74203.001	43678.074	161725.619	68056.923	57245.561	27250.039	76460.81	202303.383	82143.005	75139.505	452294.1	95483.145	122065.825	103122.487	111084.399	42119.488	345196.131	141214.983	132250.258	78470.953	325842.165
6.49_622.3334m/z	73050.999	74850.854	67336.344	76474.675	53939.822	90126.342	83210.567	88314.327	69226.339	90250.823	97835.757	75455.49	92551.939	68124.683	99287.642	119944.274	75506.789	68550.431	101454.391	95315.303	75099.921	77589.673	132917.934	118016.614	94234.087	87519.722	109616.576	124090.568	78659.895	98069.6	14680.336	28638.622	45867.497	19658.445	8973.342	48279.685	93670.738	37667.507	26110.839	74248.846	24167.357	27400.755	15814.445	23856.89	44007.543	35406.951	14802.109	28014.78	33630.596
6.49_629.2945m/z	20486.754	25102.947	22500.155	27536.189	18767.106	25439.876	23427.942	26120.818	18638.967	25141.207	22153.441	24015.546	24603.139	21268.025	27364.62	37420.768	20808.654	21534.313	21054.113	23686.986	19113.544	21882.836	34284.798	30620.79	27814.114	21907.051	31319.421	36764.067	19845.989	27060.597	5019.844	10198.564	14910.374	5954.134	2517.355	15278.448	24197.983	11785.08	12892.147	20752.11	10386.072	10062.639	4403.734	7294.784	10926.474	10600.021	3987.11	9285.86	9827.199
6.49_655.4637m/z	1272.3436	219.9991	2437.0923	1872.7318	3323.3082	829.1023	2083.7618	1748.8305	1009.9646	1631.9246	1029.5039	41169.5596	42818.1564	38999.8924	36808.4063	42385.0428	45268.3493	45450.4522	41617.8057	43599.8545	38282.2338	38643.7505	37496.9895	1538.8607	2942.6557	3347.6785	531.8484	1410.7029	1470.4813	2109.4268	1187.2872	1091.5501	1797.7485	1715.8924	2040.1989	620.444	2695.1991	2014.1396	2938.4745	1619.2972	1268.7438	3729.805	42176.212	36589.3294	41413.3187	38224.5683	37987.1981	39104.7807	39330.7083
6.50_387.2749m/z	25912.097	51427.474	22278.324	12139.186	18766.136	32725.877	30016.47	35937.525	24278.764	41705.51	30094.581	29389.337	8040.627	35819.846	36767.687	29501.248	30297.432	46727.069	37226.908	16537.072	26001.892	16256.344	16559.544	12378.841	29810.265	35956.356	106792.062	21954.942	46922.124	106522.208	40560.226	72393.725	77815.957	52014.707	22509.737	59071.86	35163.488	67789.132	48771.538	19185.199	145466.323	19211.113	34253.873	50549.975	22606.833	57492.592	39625.127	67854.761	52822.411
6.50_612.3044m/z	20789.7516	24167.1277	20413.7083	23235.4793	15397.2288	23967.8546	20154.6008	24732.0125	17257.9484	26122.6431	24280.5388	20640.4578	25847.9238	17694.0255	25356.8518	35609.3088	18401.8998	22909.4831	25577.3174	23630.1312	18846.0259	20608.9072	36304.0325	35346.839	27754.3774	19142.8286	32117.4763	34775.0408	19163.9797	22493.4606	2257.6805	5352.3219	11214.0833	3639.5013	2602.342	11123.4647	25896.2076	8339.5478	5261.4697	21167.4384	5318.4637	6401.7317	4448.7111	4844.4506	8882.5925	8128.549	3416.1363	6107.2505	6797.6554
6.51_369.2429m/z	10757.4711	3170.2074	11567.1858	16611.932	7639.2415	8916.996	37.5282	37.5282	9225.4634	27714.5413	10546.953	52645.3481	41010.3791	37669.4131	52888.9974	25017.6714	24388.304	3690.037	45801.1197	76651.3245	24732.2262	17724.2001	44862.7586	37.5282	187.641	37.5282	15278.7136	37.5282	14206.4675	39855.0403	243732.7476	120361.2813	17808.5793	220503.9577	73982.5124	219751.216	312980.8778	715065.0618	28108.2636	39713.061	22321.7773	30945.9229	46721.6155	47675.9426	55709.1391	38664.9004	91169.6197	68623.8062	50880.4274
6.52_141.0897m/z	5004.719	4765.944	7032.031	8641.796	3336.717	14968.374	1548.212	1628.346	9308.189	10740.764	8477.988	5538.614	7717.959	17180.181	8343.763	11749.108	3755.554	4416.245	9462.419	10477.674	3034.71	8334.763	10460.819	1525.891	1422.169	1493.285	12346.815	1539.713	14561.183	9909.738	10185.908	25014.806	8557.025	8768.745	7083.259	37189.416	10956.96	38140.099	18217.888	12792.552	17201.365	12955.965	7597.371	11019.08	31091.978	7481.942	9644.225	18593.941	9077.068
6.52_285.2067m/z	8156.358	6665.824	12152.731	15009.586	4689.429	26630.376	1701.78	1913.565	15943.905	18353.952	14780.276	8477.679	14126.347	30527.234	14832.194	20679.284	5880.607	7761.91	16543.879	18045.72	4309.384	13773.732	18126.172	1877.148	1532.72	2127.071	21534.709	1477.951	24611.521	16510.794	15829.374	41494.431	14541.608	14252.444	10575.077	64612.855	18765.598	65376.554	29028.245	21204.793	29265.032	20695.637	11987.878	18662.407	54511.256	12623.257	16585.925	32794.198	14443.763
6.52_428.3374m/z	29818.953	13284.372	21775.537	19602.979	21259.539	17058.278	23297.013	12050.336	23032.322	11619.347	24235.509	36595.605	20020.728	18714.497	19936.244	19965.476	12057.677	14628.006	32947.606	24300.201	11575.75	10818.507	18602.025	19627.533	10615.038	32095.624	13451.741	39478.033	15989.129	14578.24	25371.316	23825.438	13832.583	13450.148	11925.947	10144.802	22514.001	9585.783	13846.623	29949.933	22418.64	9654.862	11782.579	15707.013	15587.18	25646.948	10110.485	8666.817	11719.727
6.52_489.2767m/z	34505.67	37164.41	35850.47	35976.05	40415.18	40694.69	42356.36	44794.74	40003.13	50083.67	43697.82	13725.93	18245.54	23984.58	18471.18	22462.09	13437.52	13739.99	13090.38	12251.16	11864.3	13100.91	13276.14	23857.51	26223.58	23716.52	29871.14	26063.34	22690.78	40566.74	29410.54	35324.13	46352.86	33178.96	36999.99	38068.26	49564.27	47641.79	44234.93	44567.94	46607.79	38157.66	18790.22	20213.89	18868.3	21820.4	13563.22	13225.27	15230.54
6.52_504.3093m/z	37705.781	24629.138	23489.796	26160.7	26845.68	48967.688	113710.493	59817.892	71298.931	37400.988	26325.79	48041.515	31928.242	32430.331	35110.656	33035.602	35354.992	25419.556	40671.72	37119.155	35419.783	23266.963	52475.248	18975.945	21163.74	28118.267	72269.712	29844.643	41140.328	39894.538	8357.732	34225.874	18748.969	23295.744	10797.333	30108.995	31650.029	52753.058	65572.675	19653.381	46492.241	19012.345	15722.564	26929.464	19671.328	12624.028	12312.375	37709.35	17339.789
6.52_651.3403m/z	29037.117	26986.54	31908.044	32790.086	24166.124	50735.277	30037.641	31887.251	26458.956	25520.88	18869.573	20503.935	61380.66	41358.833	29880.889	42884.695	49151.464	24546.25	27201.472	31014.71	17237.021	20823.847	33897.942	34253.321	31717.321	31064.687	22314.508	39604.016	31622.545	19728.104	16245.425	21101.349	28253.552	15008.121	42715.339	32179.371	21403.752	23183.224	20171.177	27776.571	14971.245	20577.886	55666.132	35884.916	27696.462	55411.787	39937.222	38327.865	39575.693
6.52_680.2572m/z	3.64E+02	3.28E+02	3.95E+01	2.01E+03	7.54E+02	3.83E+02	6.09E+01	1.17E+03	2.45E+02	4.88E+03	6.45E+02	1.22E+04	3.27E+04	5.66E+03	8.34E+03	1.00E+04	8.04E+03	2.49E+04	8.40E+03	5.83E+04	1.02E+04	2.95E+04	6.79E+03	4.22E+02	4.38E-03	1.59E+00	6.15E-01	1.73E+01	4.05E+02	4.52E+02	2.33E+03	5.92E+02	1.21E+03	2.97E+03	2.26E+03	3.26E+03	7.88E+02	1.35E+03	2.39E+03	4.65E+02	1.13E+03	1.35E+04	3.66E+04	4.59E+04	6.08E+03	5.82E+03	2.41E+04	1.13E+04	2.80E+04
6.53_242.1753m/z	10730.338	8850.956	10461.082	9815.725	12091.771	9834.341	10615.533	9827.107	11780.653	10325.382	9907.203	10322.942	13251.317	10915.329	10054.943	11170.356	11615.303	10129.076	9790.207	10751.694	9498.676	10426.354	9927.58	10318.538	10002.113	9810.659	11762.952	14745.181	9394.762	8249.636	9357.427	11441.93	9022.108	9301.024	9974.198	9056.284	11576.468	8226.923	8779.061	11675.746	8152.047	9623.457	10960.59	10357.382	10355.963	11282.246	10587.193	9044.767	10368.219
6.53_285.2430m/z	39046.48	43779.93	34758.54	35556.43	35808.9	103843.42	52974.42	42447.67	89398.73	41885.15	48902.69	56502.17	58579.88	63561.19	59348.08	53377.29	67464.51	65160.33	63746.03	69045.96	60681.62	51843.83	61247.15	47385.31	42619.34	44551.03	42956.18	48946.47	48025.1	41961.03	42477.07	36772.52	40279.33	38437.35	40897.19	49114.02	43179.38	46754.03	41382.96	45516.32	50647.77	48952.62	55388.93	49759.37	48033.57	52153.96	59463.72	58829.77	56109.38
6.53_383.2202m/z	45663.354	42748.919	8056.162	13301.905	50144.896	9059.218	20549.49	8357.521	16233.521	21961.326	12109.734	12955.807	12177.331	30370.748	19931.664	21364.794	45906.46	45204.696	13378.131	17853.55	8854.186	13817.25	27046.997	21925.418	30511.933	11922.051	50545.698	16554.908	44064.828	22957.308	15033.598	28311.15	11768.352	11492.377	11839.847	23156.933	37173.075	17234.479	48879.775	22425.849	29077.732	40215.899	19203.898	4435.809	7087.211	11479.858	11875	22939.312	8170.209
6.53_433.2589m/z	1.80E+01	5.15E+02	9.86E+01	8.99E+01	6.13E+02	2.70E+02	1.59E+03	7.17E+02	1.25E+02	3.90E+02	9.23E+02	1.75E+02	1.85E+02	1.80E+01	4.81E+02	1.01E+03	2.68E+02	1.24E+02	1.80E+01	9.96E+01	4.01E+02	1.48E+02	1.19E+02	1.23E+02	1.80E+01	1.59E+02	1.80E+01	1.80E+01	3.77E+02	4.82E+02	2.18E+02	1.23E+03	1.90E+03	2.55E+02	1.13E+02	1.80E+01	1.80E+01	1.21E+02	4.60E+02	4.61E+02	2.87E+02	2.97E+02	1.27E+02	2.36E+02	2.00E+02	4.36E+02	1.31E+02	6.08E+02	1.25E+03
6.53_436.2827m/z	376397.44	482976.04	462689.08	421758.06	275471.32	527506.63	466629.95	394217.14	439467.62	629904.56	596036.84	702803.59	879202.34	382835.35	1065368.88	604084.22	437156.86	534004.98	818467.33	700984.51	439833.52	610849.68	730522.66	552245.76	567978.48	467833.87	761062.99	719883.12	856802.07	523815.5	178276.34	229859.54	317368.12	129938	123149	428334.51	586683.74	390244.95	196652.12	285545.48	191665.59	153278.34	207688.96	199533.36	342849.3	161735.48	206730.55	219302.04	314929.94
6.53_494.2415m/z	12713.985	16771.595	18951.549	17908.781	10649.088	18902.186	14681.535	13195.033	14287.45	23387.635	20938.055	29450.124	36514.435	12651.811	41196.786	21732.015	14614.36	20050.915	29761.243	25566.595	15840.175	25371.977	25314.032	19107.274	21477.29	19557.491	23810.478	27504.744	32738.023	15741.932	5186.231	5977.91	9316.817	3493.879	3206.827	16953.966	18597.973	11330.839	6058.201	7359.147	2405.706	4624.723	6695.571	6965.885	11640.597	4255.964	7039.338	6589.337	11318.112
6.53_521.2604m/z	31445.585	37224.629	38331.441	33861.076	22995.754	39376.381	30962.58	28741.349	32342.633	48798.951	44069.858	53984.048	64270.6	28026.993	80167.182	45485.521	32190.323	41038.728	61046.682	52332.743	34252.419	52523.182	51153.511	41982.296	44836.276	39954.774	52171.659	55109.788	67472.564	34272.524	13706.971	14748.663	19323.342	9223.639	9479.142	32103.332	37806.284	25633.956	13383.444	19564.143	7388.767	10522.499	15799.615	14954.03	26957.16	10939.653	14434.035	13645.822	24126.205
6.53_753.4190m/z	18922.8759	18806.1024	5422.188	4108.9576	6967.6833	23831.3173	33763.0309	33184.68	24279.2058	21980.2385	19308.9686	2237.615	1619.7859	5460.9306	1462.6551	6995.4078	4555.6559	3439.9482	5028.5046	4090.5892	7059.3643	2840.3643	4384.3468	13831.916	15257.6496	13830.4145	13115.754	15111.4505	12212.4125	19753.9733	10801.2644	23094.0819	21179.0814	10568.3713	1191.6332	39061.9085	43217.6221	49578.3977	6969.6887	29490.8804	69277.309	14582.0111	2993.0616	5028.5078	5157.3257	3275.5618	4850.0541	4424.9477	3870.8242
6.54_303.2232m/z	47911.141	44731.305	7367.031	11406.637	43759.824	9135.985	20780.502	7240.561	16859.133	23640.91	13191.088	12402.013	11944.869	31635.009	23053.527	24780.515	49102.914	45881.523	12060.384	17835.606	9474.108	13573.982	29001.567	22058.161	30200.64	11963.636	58939.962	15572.25	46453.203	22639.349	12069.995	25443.501	10572.333	9568.605	9738.528	23440.127	41327.109	14943.373	49790.486	23776.847	27322.144	37934.58	18314.57	3844.588	6919.996	11163.972	10674.154	23904.443	7655.371
6.54_339.2322m/z	30095.7085	10698.43919	35639.5188	41778.99819	30039.44973	22841.91344	131.4613	26.29226	20734.96858	27225.26803	24684.49587	54574.45732	34900.687	26376.53058	56117.29339	28085.43281	34573.59833	11859.91599	47463.95031	49801.06127	28880.1012	19755.89915	40835.83327	26.29226	26.29226	26.29226	31939.10158	26.29226	31920.24513	34662.37739	44664.6142	33994.77801	34553.2969	37532.45672	53262.18277	55266.36042	48214.71348	76552.61022	26953.32591	40630.37297	13194.68259	23183.0326	54441.01169	33814.1176	53312.99609	34534.0184	57538.10877	43366.9168	39422.65695
6.54_373.2741m/z	2170.2422	6409.8279	2178.3056	5051.7217	8413.5205	33121.1188	1446.367	12671.056	119763.9219	48555.4355	1453.3988	2830.8821	6112.2655	2621.73	21450.1108	3247.7876	3511.7405	6575.0146	2962.9117	7660.184	10652.7035	33307.2222	1864.6555	7088.2903	1305.8982	6454.5298	1660.8749	3850.8581	1721.9206	1594.9344	1752.2802	1413.6514	8847.999	2206.8129	123233.2921	2609.1195	13635.7085	16817.6304	1164.7615	571.949	2699.069	18539.5934	83088.4428	2823.4229	1937.5371	1621.4565	3486.2456	2179.6379	5983.3561
6.54_395.2432m/z	126323.81	127151.17	125036.26	136428.44	132924.5	127260.07	131911.33	134763.9	137896.01	135677.33	127758.71	114711.65	117391.68	103688.42	97642.56	115239.2	112142.32	109627.99	112799.15	103895.35	110508.14	102536.39	107681.75	111475.39	112785.17	106931.6	110015.44	111894.77	106189.93	118206.03	131892	128613.7	131137.85	133559.7	132553.4	133237.97	129348.46	132036.24	133753.78	139199.83	138001.64	133962.23	122225.92	102147.86	110778.52	102485.25	99810.21	107343.39	103391.09
6.54_418.1610m/z	10352.09897	3172.99897	8157.36321	10089.17656	6040.70143	2724.03556	279.71965	421.88431	8349.67169	11462.89269	7738.82293	17859.08641	8816.46057	5594.95649	14512.01559	6477.30731	6149.0314	3048.24043	13153.84917	13319.07299	5035.51039	5736.02617	12369.37561	343.03087	751.19929	58.56693	15775.06361	608.61509	10312.65063	13593.49957	14850.78155	15549.86801	13830.94177	12079.92855	15893.24584	22472.38391	38064.08369	46399.17185	9051.48731	14119.04236	2627.20873	5302.96658	17011.32221	7051.46603	13584.4676	5450.73305	17556.3001	10690.54407	15085.41875
6.54_466.2931m/z	63015.97	45806.5	26934.29	40571.36	34100.89	42227.9	71886.44	61335.02	35230.34	48556.45	36539.65	44410.54	45881.13	37157.31	43772.47	72280.38	63104.35	41968.7	41404.7	59619.99	47092.95	42690.47	85674.85	58263.28	51159.85	47330.82	90344.21	81435.24	37155.03	68479.7	17796.83	22389.36	35240.27	21142.26	18148.8	55052.06	88550.45	62287.74	52628.58	52834.25	40112.97	29878.74	21172.18	30050.24	30413.72	24895.59	21383.48	23899.34	29024.64
6.54_564.3665m/z	93489.961	77111.151	57435.949	66679.634	43174.452	107204.132	144100.46	76219.987	94892.391	90871.728	168568.961	73469.453	109063.277	50296.439	89412.912	84982.136	91051.843	74937.084	119393.148	108227.272	68577.586	91883.064	125108.823	122066.996	97437.563	71314.495	92912.119	129544.669	92477.801	48812.226	24234.223	28587.212	56353.356	20191.608	12761.226	30318.641	61968.914	45118.286	15050.755	96579.357	8388.901	20732.819	31399.677	13828.954	58369.111	24966.562	25390.302	32514.665	45256.141
6.54_707.3930m/z	70692.66	70931.66	66909.2	75076.89	77539.41	62207.31	72506.08	75452.58	74857.21	73799.83	70255.99	64064.62	71303.81	67426.45	59721.01	73314.81	71949.37	74721.01	68134.34	65609.68	65958.53	67250.5	63228.43	61176.15	61185.92	56235.23	57923.7	60400.34	59369.73	62652.39	72112.36	67670.49	70061	73169.61	70947.11	73670.35	70394.68	70754.82	73845.66	74648.37	76050.12	80778.69	84447.74	62397.5	69642.98	63395.25	63188.51	64564.26	65675.28
6.54_734.4122m/z	60314.38	62722.11	62267.64	65514.91	68827.29	61485.34	63205.77	68863.48	61186.87	67338.03	54784.96	54159.41	63407.22	58646.27	55153.87	66994.92	64734.33	60313.45	60559.78	60168.38	62632.76	58801.15	56811.23	51000.91	55935.43	45947.85	53888.93	52304.83	56416.34	60778.79	65913.78	64740.85	66555.77	65544.99	68455.68	68603.64	64431.59	67853.1	73174.18	70074.57	74921.25	70950.24	76012.02	59110.04	61873.31	60362.98	59821.68	61655.54	60496.59
6.55_301.2167m/z	2469140.6	2290038.6	425233.5	632081.9	2588608	532618.2	1103587	440035.2	931172.3	1171283.5	692169.7	694824.3	655547.4	1632344.1	1148704.3	1289508.2	2503986.6	2417816.8	704751.2	957649.6	499821.8	779745	1520708.4	1134898.1	1665955.1	631838.1	2966282.1	898062.7	2343370.4	1243791.5	717859.6	1390150.9	591150.1	518939.2	547895.2	1214198.6	2305313.7	887736.8	2637409.8	1223960.1	1576218	2051850.1	959306.4	237891.8	382739.6	619437.8	605323.3	1265354.2	447357.6
6.55_359.1756m/z	44470.404	40123.623	10084.951	12782.877	41379.128	11782.686	20165.451	9202.748	20275.541	19406.679	11094.954	15456.995	11836.356	28549.42	18804.753	23925.952	40321.661	41413.237	12133.437	16044.876	11455.739	16988.078	22680.313	19370.209	28168.903	10576.466	40240.273	16259.234	37902.236	23872.156	17450.697	29119.126	13156.593	15004.842	17360.918	24000.922	33019.944	19058.936	50831.322	23224.624	31231.417	41697.439	23409.509	7952.955	5280.297	12998.286	17009.401	22285.282	10311.376
6.55_369.2041m/z	114139.15	105639.4	23103.71	35975.4	132881.09	21641.76	49131.47	19125.13	40482.99	53166.32	31993.81	31116.31	32639.53	74383.2	50609.07	52050.74	113401.04	107879.23	31441.23	43484.05	21734.95	33640.52	70424.95	53294.62	75147.61	30241.72	112192.81	39506.73	111743.04	45493.71	37879.24	65379.88	29433.94	26118.89	28080.52	51506.49	84185.95	35874.39	118600.08	54243.67	65314.83	96245.39	47988.38	11094.9	18767.32	29613.79	30092.03	54151.17	21453.44
6.55_386.1944m/z	63872.166	60921.078	11854.831	19413.826	68795.421	11218.5	25325.862	10408.476	21996.038	28540.599	17384.537	15823.589	16971.913	43212.469	27613.622	29594.597	65608.658	65123.289	16840.144	23555.486	12926.203	20619.949	38505.095	29435.31	40933.242	15891.036	64007.042	22763.75	61067.999	28857.264	18762.719	35466.503	15025.916	14489.76	15527.111	31615.226	49716.196	18944.698	68547.376	29301.343	37074.006	57436.891	26644.753	6322.206	9745.457	16234.757	17308.647	35021.453	12536.707
6.55_473.2176m/z	1816.7317	1271.9435	2137.6068	1993.951	1614.0217	612.1362	2142.0247	1162.6911	691.0951	1270.9887	388.2041	34382.4384	51056.324	39837.464	38064.2253	34995.6826	44690.5758	50107.0282	40618.1239	47775.7412	36947.1159	32955.7787	36804.1006	4390.6004	3731.4522	2702.7184	480.9686	2022.9111	1668.9028	1349.3501	3251.8185	949.5858	2155.7619	1749.7722	1874.8832	1182.9562	1618.1353	2087.035	2225.4689	1718.079	1070.1141	1646.1194	37492.2665	40100.6027	34113.6189	39096.2494	43358.4774	46269.7754	44188.6015
6.55_517.3889m/z	6534.328	20343.156	19053.291	11492.795	14547.217	96072.127	7836.02	86916.506	31326.023	80006.775	105212.11	23279.387	7642.407	57730.887	18094.032	40068.991	2500.869	21956.361	9347.464	7018.972	12231.488	6642.135	25215.194	6326.718	31886.419	29667.813	138848.865	28119.166	52586.646	360431.579	7787.902	21096.746	19070.864	27308.572	35984.515	12223.745	48309.391	103454.558	89993.756	65824.233	15220.674	130700.419	26341.285	23046.464	25126.699	29742.838	8452.032	20921.851	30574.933
6.55_543.3404m/z	32152.26	24551.751	23843.932	23848.112	24043.872	40351.444	43820.494	31826.265	35784.759	37359.448	56154.914	32984.421	47897.281	25448.774	44634.074	28931.753	29903.105	26271.79	41520.508	38734.35	34865.893	38055.511	51949.398	54283.315	30391.17	46024.289	28392.509	35689.99	36735.886	25656.901	12061.841	14893.288	20069.847	6987.984	4854.061	27967.728	41470.688	17372.48	7950.466	44046.699	3530.494	10222.307	11691.414	7724.899	28686.959	10428.827	11672.882	15054.12	19273.993
6.55_552.3666m/z	311094.18	232990.38	221721.36	236060.56	211967.31	344765.54	414392.84	302525.39	318260.82	323380.47	465416.04	290082.96	414391.29	223033.66	352027.11	238500.99	279439.81	213388.2	368173.34	342098.18	314452.41	310098.24	391494.33	436604.68	280400.92	385235.87	260990.87	319434.58	299300.05	207489.34	135318.97	175917.83	241300.01	108826.06	71901.03	224584.74	388226.43	198903	101540.51	392701.28	69670.57	114588.11	145372.31	104917.27	237170.74	124427.52	143057.78	155420.75	206506.79
6.55_566.3822m/z	661120.6	488356.3	448575.9	446799.3	448923.1	729764.8	879079.6	621599.6	718927.1	693007.4	977481.9	616871.1	820352.2	471043.2	737635.6	505441.9	611965.6	486578.1	762029.9	682014.9	674925.4	650035.7	827356	920536	609598.1	801908.5	617378	659182.4	641917.2	548366.3	283130.3	375928.8	519549.4	229919.1	159123.9	503404.8	965379.4	467904.1	252382.7	856586.7	179960	262578.8	295993.4	217667.9	480162.2	271191.6	313788.8	340861.4	426190.4
6.56_339.2897m/z	11242.724	15855.535	14564.113	12082.775	13005.399	22142.475	36516.424	23462.95	30742.433	14533.393	16651.559	17958.278	20976	23920.014	17233.261	19865.489	20745.551	22594.778	23530.524	21005.732	20599.48	18188.254	18117.134	15116.707	13043.433	20011.588	14663.667	17077.345	17173.947	9221.509	18363.818	16554.533	14045.604	12155.21	14674.61	13332.303	12359.108	22090.319	13150.045	21160.751	21169.155	15948.857	19273.745	21227.181	17996.22	32521.244	19531.105	20851.857	27092.55
6.56_342.2466m/z	6457.417	5055.166	1312.915	2206.622	3142.608	6546.034	13158.062	18383.58	8510.245	17522.873	7819.756	101938.422	68516.216	75871.244	137355.284	122170.312	110418.782	133804.451	157067.959	87026.194	82282.162	76906.701	134915.122	5780.227	54585.33	11171.074	4150.129	14111.291	6300.021	4904.294	2337.902	4588.853	2836.891	2642.35	3859.745	7279.944	8174.583	11599.765	13994.695	6261.142	2914.284	4712.784	93311.56	42791.673	86926.779	31324.175	88273.309	63621.547	42201.213
6.56_423.2748m/z	8073.221	16769.68	5009.351	1611.661	5143.849	2917.048	6620.356	3055.307	3712.527	9922.325	9511.321	8398.022	3276.061	5850.083	27128.144	5698.624	7782.84	16385.592	10959.629	2928.41	6931.233	2756.24	5425.269	3098.691	6265.006	3650.957	43617.989	6608.329	26072.225	36428.537	16626.352	31785.074	62177.349	11892.022	10486.652	20569.052	5754.333	33980.026	12535.433	12751.219	55809.765	4417.096	13987.863	19452.094	11607.348	22955.524	13952.78	32519.665	35439.146
6.57_240.1962m/z	13645.59	16655.55	18522.29	20244.94	18657.64	11282.07	18819.1	15272.16	12959.73	17090.84	16175.89	108935.01	121328.77	100499.45	105958.59	114596.65	137784.67	133301.49	131524.24	126612	119182.55	109662.99	109394.77	21604.27	22556.08	17746.32	16861.11	16358.72	17375.43	15890.26	15110.32	14961.95	15587.44	19567.34	15246.32	14865.59	16732	17441.25	18146.05	17254.49	11919.76	15491.83	119793.24	107257.08	124007.69	112159.3	113861.8	127882.19	124435.85
6.57_293.2116m/z	10334.672	12737.102	4583.408	4848.202	8295.321	5031.069	25728.935	16907.962	5331.108	6086.999	6548.829	7277.033	4888.878	4564.547	6985.157	5058.452	15789.049	12636.765	5695.577	6380.718	18460.316	7643.274	5395.496	12056.689	27134.045	21339.197	9482.847	31781.946	5846.597	3589.5	4779.565	6525.8	8496.207	4195.445	5187.347	5259.295	5679.945	3499.087	6802.96	6624.145	6121.1	7206.999	6940.747	6163.021	6183.651	4591.476	7412.539	8437.937	9659.356
6.57_299.2585m/z	29245.17	30192.82	31875.51	28892.1	27432.03	36792.49	36297.62	34005.92	28702.68	34374.48	53989.01	64533.44	64374.98	71473.86	68078.68	71770.62	79727.76	80593.34	60999.28	72245.41	63358.27	67490.61	59575.77	33862.55	41677.51	44089.62	40606.64	35213.19	35323.3	43669.83	30664.44	35568.9	32791.7	29929.23	32222.09	33208.89	33235.64	34665.87	42980.69	35195.24	48997.11	37331.69	85584.32	68614.87	61087.81	67813.6	66046.17	80641.98	80919.11
6.57_333.1814n	340261	251554.53	333800.94	329610.98	273469.27	443648.39	367202.83	330231.38	325987.02	262826.51	198129.43	151568.2	417113.54	270998.69	196538.74	250180.34	302632.83	227824.94	152797.15	223776.42	80222.02	205038.59	110197.07	195577.31	208613.59	228189.72	118181	212638.3	223276.42	74287.5	209216.17	267623.66	324558.72	221077.62	501604.42	336826.12	159614.65	285928.02	302511.3	294684.19	206518.28	240338.26	439549.56	329141.55	227185.46	459413.14	341298.25	306398.9	334502.02
6.57_413.2458m/z	3410.1788	12562.9179	3389.225	302.8747	1760.4267	505.9949	4156.953	2089.1983	1454.3852	7283.0238	5418.6508	6053.149	961.8195	3627.6029	19139.6049	1684.5334	4467.4812	11343.85	5975.8167	1066.7603	4601.2189	1840.358	1680.6661	573.9699	2997.0256	1612.7095	39086.4767	3572.8608	18766.2644	31021.9131	10994.1388	24192.6398	46942.9685	7328.0884	5566.5735	20163.1673	2393.9961	22506.8705	9499.5382	11316.9906	47163.2951	2550.3225	9896.4989	11509.5209	6118.6057	15962.1833	11203.6547	27096.9752	25774.4811
6.57_561.3788m/z	1269782.91	306092.54	101064.35	104428.58	260925.85	254950.37	1236385.92	436863.52	502191.4	275696.18	186106.52	153808.34	238168.09	296276.1	151696.71	344355.34	956550.75	285923.34	148274.47	174208.87	387123.43	244893.14	352779.26	244312.43	240062.19	352386.11	83849.09	164155.87	185354.57	319114.72	466613.2	956345.08	680064.79	476071.36	242409.06	852908.61	744838.75	549728.61	1339346.76	706878	853306.64	531184.15	228982.87	531315.16	353497.09	144580.09	455766.25	755360.93	582239.41
6.57_594.3773m/z	53225.407	30137.037	29926.424	34322.309	21094.443	53106.926	66223.246	42476.708	39400.803	40046.304	45884.894	40951.707	51621.837	28628.189	43234.75	47303.116	49707.32	30835.044	54112.864	51408.184	34683.072	38114.382	75641.691	65627.936	39267.261	52436.923	50239.343	51137.568	51547.078	26101.866	4669.179	16546.863	17999.858	6475.911	1922.766	17688.544	32859.261	12521.325	9458.053	24627.045	5273.874	7283.126	5662.138	10560.647	15745.828	11106.332	6798.748	15158.655	14024.243
6.58_277.2042m/z	10987.532	12941.384	5567.529	4109.897	7203.677	12744.545	14420.636	10817.062	21235.637	12376.661	8993.998	13187.704	4724.679	14954.914	10204.505	21374.001	11044.612	12876.643	8352.654	7177.192	12797.075	15847.236	4962.404	8800.34	3524.941	2589.657	8759.738	10968.123	9298.738	26276.39	9703.848	17483.737	8332.964	10368.746	16485.727	29533.884	43527.178	29908.394	21992.351	18161.092	48184.385	20555.722	10338.709	7730.057	3228.173	12762.438	10683.398	19332.155	6436.676
6.58_279.2228m/z	265823.71	316588.64	115344.56	103222.6	157687.2	305826.44	294681.78	219958.75	436693.95	265371.9	192995.18	310418.19	99279.39	349922.85	246396.6	502050.26	253155.24	314245.28	171339.49	157097.82	326434.83	367922.38	130892.15	244612.49	350402.12	120586.17	716541.25	265830.52	189357.41	810050.93	224915.39	374109.93	202008.39	257890.73	340921.99	615068.99	937186.29	636048.15	514421.6	365452.34	952008.52	525094.81	239437.28	162109.75	75595.93	273436.73	270693.96	415165.79	158715.05
6.58_335.1754m/z	103384.55	115545.01	53643.65	50763.31	82531.2	95440.2	97557.79	77152.7	146828.85	95735.23	62072.41	107109.44	34526.43	126172.94	88357.09	139940.42	93866.82	114626.09	49758.22	58786.41	114709.36	130543.25	36098.82	85587.12	98926.15	44186.82	172367.39	90617	67693.72	210038.84	134551.16	172622.57	98228.13	144880.27	191647.15	199967.11	207001.9	203595.46	220969.42	136789.05	288671.98	235134.66	126153.67	93825.44	37206.14	139669.65	141966.96	177254.53	76344.55
6.58_345.2040m/z	424298.8	454459.4	249337.1	224165.3	330336.3	357277.9	413840.5	338992.5	514684.7	419746	309397.4	428915.8	181244.8	452126.9	361932.1	526821.2	386335.8	443348	255149	266834.6	445734.2	505357.3	209054.3	366251.7	447335.2	210474.3	598432.7	388538.1	299329.8	634459.1	451342.8	561157.9	360577	515755.4	603987	640832	694907	662473.1	674394.1	509911.8	735563.9	740253.4	425960.6	341864.4	169286.6	464036.2	459733.5	539095.4	297648.6
6.58_355.2274m/z	117135.3265	19201.28583	112884.6646	140350.736	94280.35263	72029.40436	323.76263	22.28108	57687.49404	80218.11625	98205.59033	219723.9196	139947.4971	107748.0117	246454.0839	74441.72736	122693.6836	31861.528	181595.9022	217475.6334	90355.84482	62017.4249	176281.8631	22.28108	556.71478	112.38204	126135.2941	22.28108	96457.7929	160120.2774	119390.4221	104097.9199	92898.41463	105417.4498	164031.74	147429.6981	162049.1816	214287.7848	54692.28289	135434.047	17240.51078	46087.84538	180454.4535	92720.69214	153443.5533	105272.5434	213288.8178	143749.4913	112433.6729
6.58_359.2198m/z	229539.62	258383.33	112016.98	104351.59	156473.8	225566.4	233088.91	176407.72	330039.18	227914.36	155115.74	248097.2	84361.85	279590.43	200989.09	350126	212444.18	264429.72	136480.8	137198.74	266008.88	296264.3	100185.15	203788.84	264838.32	100612.99	481521.34	215947.15	160473.69	560797.74	237089.47	348226.37	206818.45	282656.59	356788.89	481303.1	556320.04	486593.49	461890.84	304689.75	759293.42	472677.46	235537.12	173469.05	79734.16	272244.14	273580.4	370621.64	158057.52
6.58_362.1944m/z	191802.24	219398.7	102791.54	95149.47	144938.15	191848.9	193734.44	158679.27	271044.08	189449.67	129083.02	200173.59	80249.43	214905.24	165622.2	274549.96	177755.26	214786.89	108675.35	117002.92	219772.16	253483.64	85511.58	178706.2	219406.73	97376.68	324603.62	182518.24	136299.82	357900.19	214758.4	280025.87	166763.46	245350.65	302295.87	333614.46	329151.8	321301.44	351993.58	235330.77	410596.77	394040.24	204748.07	155115.72	69929.57	234997.7	233509.2	288529.75	134026.26
6.58_465.3572m/z	8229.06	35783.737	23711.345	13312.41	22210.596	109227.482	5802.809	84358.314	27895.92	138475.04	123201.351	26426.783	12990.527	92344.072	29032.963	65931.9	6429.813	36207.479	13612.54	7706.671	27261.677	12336.769	41800.426	7396.092	37024.117	26646.462	190952.959	40945.304	62413.32	134619.781	13436.102	15967.873	18503.533	40752.098	57510.568	10674.872	48608.334	87518.013	88288.42	47636.21	13973.381	72692.276	21067.845	36086.826	62668.31	32587.738	20015.694	31452.62	40381.404
[truncated: 938 more rows]
[truncated: 41 more columns]
